# Supplementary material for: Genome-wide characterization of the GmLUX binding preferences and its epigenic features in the soybean genome
Source: Front Plant Sci. 2025 Jun 30;16:1607224. doi: 10.3389/fpls.2025.1607224 (PMC12256510; doi:10.3389/fpls.2025.1607224)
Supplement: Supplementary file 6 [file DataSheet1.xlsx]

## Sheet: RawData
Data Decription	R1 Data Name	R2 Data Name	Raw Reads Number	Filtered Reads Number	Overall Mapping Rate	Uniquely Mapping Reads	Uniquely Mapping Reads Rate	PCR Duplicates
Soybean GmLUX.ChIP1	W82.GmLUX.ChIP1.R1_val_1.fq.gz	W82.GmLUX.ChIP1.R2_val_2.fq.gz	62873492	62860968	0.9772	23120018	0.3678	0.1547
Soybean GmLUX.ChIP2	W82.GmLUX.ChIP2.R1_val_1.fq.gz	W82.GmLUX.ChIP2.R2_val_2.fq.gz	58084493	58072853	0.9765	21226075	0.3655	0.1437
Soybean GmLUX.ChIP input	W82.GmLUX.input.R1_val_1.fq.gz	W82.GmLUX.input.R2_val_2.fq.gz	65787026	65776595	0.9896	19215228	0.2921	0.477
Soybean Leaf H3K9ac ChIP-seq rep1	W82.K77_Leaf_H3K9ac_ChIP1.m.R1_val_1.fq.gz	W82.K77_Leaf_H3K9ac_ChIP1.m.R2_val_2.fq.gz	38710450	38702411	0.9792	9888876	0.2555	0.1235
Soybean Leaf H3K9ac ChIP-seq rep2	W82.K78_Leaf_H3K9ac_ChIP2.m.R1_val_1.fq.gz	W82.K78_Leaf_H3K9ac_ChIP2.m.R2_val_2.fq.gz	42508399	42498800	0.9781	10985599	0.2585	0.1879
Soybean Leaf H3K4me1 ChIP-seq rep1	W82.M52_Leaf_H3K4me1_ChIP1.m.R1_val_1.fq.gz	W82.M52_Leaf_H3K4me1_ChIP1.m.R2_val_2.fq.gz	42322910	42308518	0.9919	14131613	0.334	0.1319
Soybean Leaf H3K4me1 ChIP-seq rep2	W82.M53_Leaf_H3K4me1_ChIP2.m.R1_val_1.fq.gz	W82.M53_Leaf_H3K4me1_ChIP2.m.R2_val_2.fq.gz	36586206	36573901	0.9916	11471163	0.3136	0.116
Soybean Leaf H3K27ac ChIP-seq rep1	W82.M54_Leaf_H3K27ac_ChIP1.m.R1_val_1.fq.gz	W82.M54_Leaf_H3K27ac_ChIP1.m.R2_val_2.fq.gz	43320064	43308957	0.9911	16748484	0.3867	0.1275
Soybean Leaf H3K27ac ChIP-seq rep2	W82.M55_Leaf_H3K27ac_ChIP2.m.R1_val_1.fq.gz	W82.M55_Leaf_H3K27ac_ChIP2.m.R2_val_2.fq.gz	37137517	37121535	0.9904	15154921	0.4083	0.1204
Soybean Leaf Histone ChIP-seq Input	W82.K65.Leaf.Histone.ChIP.input.m.R1_val_1.fq.gz	W82.K65.Leaf.Histone.ChIP.input.m.R2_val_2.fq.gz	78756215	78743892	0.9696	22272267	0.2828	0.1914

## Sheet: Primer Info
Primer for transient experiments
Effector
pRT107-GmLUX-F:	CGCTCTAGAACTAGTGGATCCATGGGGGAAGAGGTGAAGAC
pRT107-GmLUX-R:	TTTGCGGAGTACCCGGGTACCTCATTTATCATTAGGAGCAAGGT
Reporter
pGreenII-0800-P1-Peak-F	TTCCTGCAGCCCGGGGGATCCAAAAGAATTTAGTTTATGCT
pGreenII-0800-P1-Peak-R	CGCTCTAGAACTAGTGGATCCGGTGAAAATACTCGTGAAAA
pGreenII-0800-AP-Peak-F	TTCCTGCAGCCCGGGGGATCCATTTGTTTGATATCCCCCAA
pGreenII-0800-AP-Peak-R	CGCTCTAGAACTAGTGGATCCTAGCCGAACTCATTTGAAGC
Primer for 3C-qPCR
AP	TACTTCATGACACGCGCATTAG
P1	CTGCCCCCATGAGGTACGTATTC
P2	ACAGAGGCCCAAAATAGAAACAG
P3	GCATTGCCCTTTTAGCTTTAGAC
Control-F	GCACTTTTGGGACCTTGGAG
Control-R	CTTGGCAAGTGAAGTGGGTC
