# Supplementary material for: Genome-wide characterization of the GmLUX binding preferences and its epigenic features in the soybean genome
Source: Front Plant Sci. 2025 Jun 30;16:1607224. doi: 10.3389/fpls.2025.1607224 (PMC12256510; doi:10.3389/fpls.2025.1607224)
Supplement: Supplementary file 7 [file DataSheet2.xlsx]

## Sheet: LUXPeakAnnotation
PeakID	Chr	Start	End	Annotation	Distance to TSS	Associated Gene Name	Gene Decription
LUXPeak4303	Gm20	39072429	39072800	exon (Glyma.20G152000.Wm82.a4.v1, exon 1 of 1)	965	Glyma.20G152000	AT5G62220.1;ATGT18,GT18;glycosyltransferase 18
LUXPeak2662	Gm13	14181055	14181412	exon (Glyma.13G053800.Wm82.a4.v1, exon 1 of 2)	1693	Glyma.13G053800	GO:0006468,GO:0004672;AT3G51550.1;FER;Malectin/receptor-like protein kinase family protein
LUXPeak1998	Gm10	15613438	15613726	Intergenic	-1111	Glyma.10G098700	NA
LUXPeak4212	Gm20	19850484	19850734	Intergenic	222561	Glyma.20G062700	AT3G22142.1;;Bifunctional inhibitor/lipid-transfer protein/seed storage 2S albumin superfamily protein
LUXPeak4036	Gm19	34890740	34891283	intron (Glyma.19G098500.Wm82.a4.v1, intron 5 of 6)	2154	Glyma.19G098500	GO:0008081,GO:0006629;AT3G02040.1;SRG3;senescence-related gene 3
LUXPeak0393	Gm02	45417505	45417758	exon (Glyma.02G248500.Wm82.a4.v1, exon 2 of 2)	1678	Glyma.02G248500	AT2G39700.1;ATEXP4,ATEXPA4,ATHEXP ALPHA 1.6,EXPA4;expansin A4
LUXPeak2397	Gm11	37294018	37294338	Intergenic	-7896	Glyma.11G228800	GO:0016020,GO:0009765;AT2G40100.1;LHCB4.3;light harvesting complex photosystem II
LUXPeak2186	Gm11	2632275	2632971	exon (Glyma.11G036567.Wm82.a4.v1, exon 1 of 1)	1277	Glyma.11G036633	GO:0006468,GO:0004672;AT5G60900.1;RLK1;receptor-like protein kinase 1
LUXPeak2853	Gm13	35393581	35393941	promoter-TSS (Glyma.13G253900.Wm82.a4.v1)	-9	Glyma.13G253900	AT4G37880.1;;LisH/CRA/RING-U-box domains-containing protein
LUXPeak0857	Gm05	31354995	31355230	intron (Glyma.05G120100.Wm82.a4.v1, intron 1 of 2)	335	Glyma.05G120100	AT5G64550.1;;loricrin-related
LUXPeak1408	Gm07	44591227	44591394	exon (Glyma.07G269900.Wm82.a4.v1, exon 8 of 8)	5309	Glyma.07G269900	GO:0016757,GO:0047262;AT5G47780.1;GAUT4;galacturonosyltransferase 4
LUXPeak2611	Gm12	40024845	40025191	Intergenic	-10029	Glyma.12G226300	GO:0006468,GO:0005524,GO:0004672;AT3G15220.1;;Protein kinase superfamily protein
LUXPeak1974	Gm10	6178348	6178585	exon (Glyma.10G065100.Wm82.a4.v1, exon 1 of 7)	111	Glyma.10G065100	AT3G10030.1;;aspartate/glutamate/uridylate kinase family protein
LUXPeak3268	Gm15	9085730	9086002	exon (Glyma.15G115800.Wm82.a4.v1, exon 1 of 2)	105	Glyma.15G115800	GO:0005515;AT4G16490.1;;ARM repeat superfamily protein
LUXPeak0969	Gm06	1288912	1289183	promoter-TSS (Glyma.06G017600.Wm82.a4.v1)	-34	Glyma.06G017600	GO:0006468,GO:0005524,GO:0004672;AT1G76360.1;;Protein kinase superfamily protein
LUXPeak1791	Gm09	38987160	38987511	promoter-TSS (Glyma.09G157600.Wm82.a4.v1)	100	Glyma.09G157600	;AT5G23530.1;AtCXE18,CXE18;carboxyesterase 18
LUXPeak3531	Gm17	2800825	2800988	TTS (Glyma.17G037900.Wm82.a4.v1)	3536	Glyma.17G037900	GO:0050660,GO:0008033,GO:0055114,GO:0016491,GO:0045454;AT3G17240.3;mtLPD2;lipoamide dehydrogenase 2
LUXPeak3924	Gm18	49809625	49809818	exon (Glyma.18G209800.Wm82.a4.v1, exon 1 of 3)	371	Glyma.18G209800	AT5G01750.2;;Protein of unknown function (DUF567)
LUXPeak4261	Gm20	36438440	36439118	Intergenic	16207	Glyma.20G121800	GO:0046872;AT1G68200.1;;Zinc finger C-x8-C-x5-C-x3-H type family protein
LUXPeak1773	Gm09	34067705	34069312	exon (Glyma.09G133600.Wm82.a4.v1, exon 1 of 1)	2047	Glyma.09G133600	AT5G52510.1;SCL8;SCARECROW-like 8
LUXPeak1639	Gm08	40898108	40898340	intron (Glyma.08G297900.Wm82.a4.v1, intron 1 of 5)	415	Glyma.08G297900	GO:0006468,GO:0005524,GO:0004672;AT2G02800.1;APK2B;protein kinase 2B
LUXPeak0876	Gm05	34589295	34589689	exon (Glyma.05G152000.Wm82.a4.v1, exon 2 of 2)	2767	Glyma.05G152000	GO:0055114,GO:0051287,GO:0006730,GO:0004013;AT4G13940.1;ATSAHH1,EMB1395,HOG1,MEE58,SAHH1;S-adenosyl-L-homocysteine hydrolase
LUXPeak3466	Gm16	34113629	34114428	exon (Glyma.16G177900.Wm82.a4.v1, exon 3 of 3)	861	Glyma.16G177900	AT1G01490.1;;Heavy metal transport/detoxification superfamily protein
LUXPeak0766	Gm04	50316594	50316952	promoter-TSS (Glyma.04G247700.Wm82.a4.v1)	-19	Glyma.04G247700	GO:0046872,GO:0033014,GO:0004655;AT1G69740.2;HEMB1;Aldolase superfamily protein
LUXPeak1863	Gm09	45452232	45452521	Intergenic	6418	Glyma.09G225700	GO:0046872,GO:0003676;AT3G51950.1;;Zinc finger (CCCH-type) family protein / RNA recognition motif (RRM)-containing protein
LUXPeak3723	Gm17	37119219	37119407	Intergenic	15554	Glyma.17G220100	AT2G13600.1;;Pentatricopeptide repeat (PPR) superfamily protein
LUXPeak2427	Gm12	788786	788973	exon (Glyma.12G010800.Wm82.a4.v1, exon 7 of 10)	3232	Glyma.12G010800	GO:0046872,GO:0003676;AT3G51950.2;;Zinc finger (CCCH-type) family protein / RNA recognition motif (RRM)-containing protein
LUXPeak3304	Gm15	15586499	15586670	Intergenic	-3917	Glyma.15G171000	AT4G33050.3;EDA39;calmodulin-binding family protein
LUXPeak0423	Gm02	47596087	47596467	TTS (Glyma.02G274600.Wm82.a4.v1)	3511	Glyma.02G274600	AT3G20770.1;AtEIN3,EIN3;Ethylene insensitive 3 family protein
LUXPeak2502	Gm12	6694921	6695170	exon (Glyma.12G084100.Wm82.a4.v1, exon 1 of 9)	220	Glyma.12G084100	GO:0055114,GO:0016616,GO:0006694,GO:0003854;AT1G08200.1;AXS2;UDP-D-apiose/UDP-D-xylose synthase 2
LUXPeak1206	Gm06	48077990	48079009	promoter-TSS (Glyma.06G296102.Wm82.a4.v1)	-1375	Glyma.06G296102	AT4G03420.1;;Protein of unknown function (DUF789)
LUXPeak3039	Gm14	6524896	6525275	Intergenic	-11485	Glyma.14G078500	AT3G18790.1
LUXPeak1652	Gm08	42509914	42510068	Intergenic	4832	Glyma.08G311900	GO:0016747;AT2G19070.1;SHT;spermidine hydroxycinnamoyl transferase
LUXPeak0371	Gm02	43379845	43380172	exon (Glyma.02G228200.Wm82.a4.v1, exon 1 of 4)	161	Glyma.02G228200	GO:0003824,GO:0006470,GO:0004722;AT2G30020.1;;Protein phosphatase 2C family protein
LUXPeak1915	Gm09	49819762	49820333	exon (Glyma.09G279000.Wm82.a4.v1, exon 1 of 3)	280	Glyma.09G279000	AT5G01750.2;;Protein of unknown function (DUF567)
LUXPeak2244	Gm11	5458269	5458551	exon (Glyma.11G073200.Wm82.a4.v1, exon 1 of 2)	208	Glyma.11G073200	AT5G66360.2;;Ribosomal RNA adenine dimethylase family protein
LUXPeak3052	Gm14	7506428	7506589	intron (Glyma.14G085800.Wm82.a4.v1, intron 2 of 4)	2222	Glyma.14G085800	GO:0008234,GO:0006508;AT1G47128.1;RD21,RD21A;Granulin repeat cysteine protease family protein
LUXPeak0584	Gm03	46534767	46534963	promoter-TSS (Glyma.03G259400.Wm82.a4.v1)	-950	Glyma.03G259400	;AT3G61870.1
LUXPeak3746	Gm17	39169761	39170366	exon (Glyma.17G235600.Wm82.a4.v1, exon 2 of 2)	1773	Glyma.17G235600	GO:0005515;AT3G01400.1;;ARM repeat superfamily protein
LUXPeak0446	Gm03	1767316	1767756	Intergenic	-1222	Glyma.03G017800	;AT4G00770.1
LUXPeak1482	Gm08	5535632	5536002	exon (Glyma.08G072200.Wm82.a4.v1, exon 1 of 4)	170	Glyma.08G072200	GO:0055114,GO:0009916;AT5G64210.1;AOX2;alternative oxidase 2
LUXPeak3152	Gm14	49669350	49669587	Intergenic	-3653	Glyma.14G223000	GO:0005507,GO:0055114,GO:0016491;AT1G76160.1;sks5;SKU5 similar 5
LUXPeak1960	Gm10	3926706	3927095	promoter-TSS (Glyma.10G044200.Wm82.a4.v1)	-123	Glyma.10G044200	GO:0005515;AT2G37520.1;;Acyl-CoA N-acyltransferase with RING/FYVE/PHD-type zinc finger domain
LUXPeak2421	Gm11	39100751	39101178	exon (Glyma.11G250600.Wm82.a4.v1, exon 1 of 3)	176	Glyma.11G250600	;AT1G67340.1;;HCP-like superfamily protein with MYND-type zinc finger
LUXPeak1835	Gm09	43268716	43269010	exon (Glyma.09G199300.Wm82.a4.v1, exon 1 of 3)	173	Glyma.09G199300	;AT4G38060.2
LUXPeak3290	Gm15	12579622	12580052	Intergenic	-4090	Glyma.15G152000	GO:0006355,GO:0003700;AT3G16770.1;ATEBP,EBP,ERF72,RAP2.3;ethylene-responsive element binding protein
LUXPeak2229	Gm11	4804513	4804821	promoter-TSS (Glyma.11G063700.Wm82.a4.v1)	-256	Glyma.11G063700	;AT2G23790.1;;Protein of unknown function (DUF607)
LUXPeak2373	Gm11	33131143	33131414	Intergenic	-4321	Glyma.11G200300	GO:0005515,GO:0006468,GO:0004672;AT1G06840.1;;Leucine-rich repeat protein kinase family protein
LUXPeak0377	Gm02	43830792	43830984	exon (Glyma.02G232600.Wm82.a4.v1, exon 5 of 5)	3492	Glyma.02G232600	GO:0043565,GO:0006355,GO:0003700;AT2G38470.1;ATWRKY33,WRKY33;WRKY DNA-binding protein 33
LUXPeak3139	Gm14	49059583	49059826	promoter-TSS (Glyma.14G217200.Wm82.a4.v1)	46	Glyma.14G217200	GO:0043565,GO:0006355,GO:0003700;AT4G38900.2;;Basic-leucine zipper (bZIP) transcription factor family protein
LUXPeak2545	Gm12	33744070	33744429	exon (Glyma.12G168000.Wm82.a4.v1, exon 1 of 9)	266	Glyma.12G168000	GO:0016021,GO:0015693,GO:0015095;AT1G71900.1;;Protein of unknown function (DUF803)
LUXPeak2391	Gm11	36639920	36640259	exon (Glyma.11G222600.Wm82.a4.v1, exon 1 of 4)	314	Glyma.11G222600	GO:0003824,GO:0006470,GO:0004722;AT3G11410.1;AHG3,ATPP2CA,PP2CA;protein phosphatase 2CA
LUXPeak2086	Gm10	46527500	46527798	promoter-TSS (Glyma.10G235100.Wm82.a4.v1)	-393	Glyma.10G235100	GO:0003924,GO:0007017,GO:0005874;AT5G23860.1;TUB8;tubulin beta 8
LUXPeak0356	Gm02	41545479	41545981	exon (Glyma.02G211800.Wm82.a4.v1, exon 1 of 3)	427	Glyma.02G211800	;AT5G49980.1;AFB5;auxin F-box protein 5
LUXPeak0285	Gm02	9353607	9353997	promoter-TSS (Glyma.02G099900.Wm82.a4.v1)	-144	Glyma.02G099900	GO:0016757;AT1G13250.1;GATL3;galacturonosyltransferase-like 3
LUXPeak0630	Gm04	3354755	3354947	Intergenic	5143	Glyma.04G042000	GO:0005634;AT4G34160.1;CYCD3,CYCD3;1;CYCLIN D3;1
LUXPeak4267	Gm20	36686281	36686831	exon (Glyma.20G124600.Wm82.a4.v1, exon 1 of 11)	106	Glyma.20G124600	GO:0016480;AT5G13240.1;;transcription regulators
LUXPeak3537	Gm17	3126667	3127078	exon (Glyma.17G042100.Wm82.a4.v1, exon 1 of 1)	101	Glyma.17G042100	;AT4G05320.4;UBQ10;polyubiquitin 10
LUXPeak2896	Gm13	39257502	39257737	promoter-TSS (Glyma.13G301200.Wm82.a4.v1)	-965	Glyma.13G301200	;AT4G28240.1;;Wound-responsive family protein
LUXPeak1797	Gm09	40129730	40129921	Intergenic	-7843	Glyma.09G167900	;AT1G18330.1;EPR1,RVE7;Homeodomain-like superfamily protein
LUXPeak2588	Gm12	37761971	37762143	promoter-TSS (Glyma.12G202500.Wm82.a4.v1)	-48	Glyma.12G202500	GO:0010207;AT1G03600.1;PSB27;photosystem II family protein
LUXPeak0851	Gm05	28859293	28859637	Intergenic	12226	Glyma.05G108800	;AT3G49720.2
LUXPeak2950	Gm13	42711522	42712228	exon (Glyma.13G341700.Wm82.a4.v1, exon 6 of 6)	2814	Glyma.13G341700	;AT1G51140.1;;basic helix-loop-helix (bHLH) DNA-binding superfamily protein
LUXPeak2617	Gm12	40239950	40240229	exon (Glyma.12G228100.Wm82.a4.v1, exon 5 of 5)	3296	Glyma.12G228032	;AT1G53210.1;;sodium/calcium exchanger family protein / calcium-binding EF hand family protein
LUXPeak0613	Gm04	2340223	2340416	exon (Glyma.04G028900.Wm82.a4.v1, exon 5 of 5)	5040	Glyma.04G029000	GO:0008168,GO:0008152;AT1G45110.1;;Tetrapyrrole (Corrin/Porphyrin) Methylases
LUXPeak0248	Gm02	3192011	3192246	exon (Glyma.02G034700.Wm82.a4.v1, exon 2 of 2)	1719	Glyma.02G034700	;AT1G70370.1;PG2;polygalacturonase 2
LUXPeak3949	Gm18	53833733	53833996	exon (Glyma.18G248600.Wm82.a4.v1, exon 1 of 5)	367	Glyma.18G248600	;AT5G23520.1;;smr (Small MutS Related) domain-containing protein
LUXPeak4136	Gm19	46747289	46747764	promoter-TSS (Glyma.19G206800.Wm82.a4.v1)	-261	Glyma.19G206800	GO:0005515;AT3G62980.1;TIR1;F-box/RNI-like superfamily protein
LUXPeak2165	Gm11	1240785	1241019	promoter-TSS (Glyma.11G018000.Wm82.a4.v1)	-63	Glyma.11G018000	GO:0003824,GO:0006470,GO:0004722;AT4G26080.1;ABI1,AtABI1;Protein phosphatase 2C family protein
LUXPeak1513	Gm08	8880527	8880911	promoter-TSS (Glyma.08G115800.Wm82.a4.v1)	-124	Glyma.08G115800	GO:0019904;AT2G42590.2;GF14 MU,GRF9;general regulatory factor 9
LUXPeak2033	Gm10	40210619	40211101	Intergenic	4015	Glyma.10G166600	GO:0006468,GO:0004672;AT1G08650.1;ATPPCK1,PPCK1;phosphoenolpyruvate carboxylase kinase 1
LUXPeak0037	Gm01	3908784	3909033	exon (Glyma.01G036800.Wm82.a4.v1, exon 1 of 1)	108	Glyma.01G036800	GO:0005515;AT1G24130.1;;Transducin/WD40 repeat-like superfamily protein
LUXPeak2464	Gm12	3388275	3388819	TTS (Glyma.12G046800.Wm82.a4.v1)	1191	Glyma.12G046800	;AT5G66580.1
LUXPeak3358	Gm15	50598333	50599434	TTS (Glyma.15G256600.Wm82.a4.v1)	-8144	Glyma.15G256700	GO:0016757;AT1G16570.1;;UDP-Glycosyltransferase superfamily protein
LUXPeak2010	Gm10	34672293	34674288	Intergenic	4101	Glyma.10G129166	NA
LUXPeak4351	Gm20	45758535	45759207	promoter-TSS (Glyma.20G223600.Wm82.a4.v1)	-638	Glyma.20G223600	;AT5G28960.1
LUXPeak2306	Gm11	9335582	9335850	promoter-TSS (Glyma.11G122800.Wm82.a4.v1)	-162	Glyma.11G122800	NA
LUXPeak0490	Gm03	36415522	36415849	exon (Glyma.03G136300.Wm82.a4.v1, exon 1 of 1)	104	Glyma.03G136300	;AT3G57400.1
LUXPeak3790	Gm18	239427	239607	promoter-TSS (Glyma.18G002800.Wm82.a4.v1)	88	Glyma.18G002800	GO:0008430;AT4G14030.2;SBP1;selenium-binding protein 1
LUXPeak2729	Gm13	22110747	22111145	exon (Glyma.13G117700.Wm82.a4.v1, exon 1 of 1)	960	Glyma.13G117700	;AT4G05320.6;UBQ10;polyubiquitin 10
LUXPeak1530	Gm08	10230189	10230514	exon (Glyma.08G132400.Wm82.a4.v1, exon 1 of 1)	186	Glyma.08G132400	GO:0005543;AT4G40080.1;;ENTH/ANTH/VHS superfamily protein
LUXPeak1344	Gm07	36369719	36370311	exon (Glyma.07G192500.Wm82.a4.v1, exon 1 of 13)	132	Glyma.07G192500	GO:0046872,GO:0005524;AT1G61140.1;EDA16;SNF2 domain-containing protein / helicase domain-containing protein / zinc finger protein-related
LUXPeak0131	Gm01	52548508	52549179	exon (Glyma.01G178000.Wm82.a4.v1, exon 1 of 3)	351	Glyma.01G178000	;AT1G75080.1;BZR1;Brassinosteroid signalling positive regulator (BZR1) family protein
LUXPeak3246	Gm15	7608624	7609079	exon (Glyma.15G098100.Wm82.a4.v1, exon 1 of 3)	165	Glyma.15G098100	GO:0016161,GO:0000272;AT5G18670.1;BAM9,BMY3;beta-amylase 3
LUXPeak2801	Gm13	32044206	32044567	TTS (Glyma.13G212900.Wm82.a4.v1)	3651	Glyma.13G212800	GO:0004871,GO:0000160;AT3G21510.1;AHP1;histidine-containing phosphotransmitter 1
LUXPeak0900	Gm05	36831496	36831794	promoter-TSS (Glyma.05G180000.Wm82.a4.v1)	-189	Glyma.05G180000	;AT5G10110.1
LUXPeak4183	Gm19	50722847	50723174	exon (Glyma.19G258100.Wm82.a4.v1, exon 1 of 1)	1595	Glyma.19G258100	GO:0005524;AT2G46620.1;;P-loop containing nucleoside triphosphate hydrolases superfamily protein
LUXPeak0320	Gm02	16079310	16079671	TTS (Glyma.02G152400.Wm82.a4.v1)	-1348	Glyma.02G152500	;AT2G47930.1;AGP26,ATAGP26;arabinogalactan protein 26
LUXPeak0748	Gm04	48705090	48705671	TTS (Glyma.04G229900.Wm82.a4.v1)	1640	Glyma.04G229900	NA
LUXPeak3448	Gm16	30110247	30110841	promoter-TSS (Glyma.16G141100.Wm82.a4.v1)	-410	Glyma.16G141100	;AT5G66730.1;;C2H2-like zinc finger protein
LUXPeak3832	Gm18	3204580	3204766	promoter-TSS (Glyma.18G039500.Wm82.a4.v1)	-951	Glyma.18G039500	;AT1G18210.1;;Calcium-binding EF-hand family protein
LUXPeak1297	Gm07	8320893	8321046	exon (Glyma.07G090700.Wm82.a4.v1, exon 1 of 2)	426	Glyma.07G090700	;AT1G73885.1
LUXPeak3967	Gm18	57084689	57084845	Intergenic	-1183	Glyma.18G288300	;AT2G39580.1
LUXPeak0785	Gm05	1196373	1196589	exon (Glyma.05G012700.Wm82.a4.v1, exon 1 of 11)	206	Glyma.05G012700	;AT3G56120.1;;S-adenosyl-L-methionine-dependent methyltransferases superfamily protein
LUXPeak3485	Gm16	37112762	37113342	promoter-TSS (Glyma.16G209600.Wm82.a4.v1)	-121	Glyma.16G209600	;AT1G17820.1;;Putative integral membrane protein conserved region (DUF2404)
LUXPeak1155	Gm06	15016457	15018019	exon (Glyma.06G178000.Wm82.a4.v1, exon 2 of 2)	830	Glyma.06G178000	GO:0005515;AT3G48240.1;;Octicosapeptide/Phox/Bem1p family protein
LUXPeak2926	Gm13	41469369	41469585	exon (Glyma.13G325800.Wm82.a4.v1, exon 1 of 1)	188	Glyma.13G325800	;AT5G60680.1;;Protein of unknown function, DUF584
LUXPeak4249	Gm20	35710208	35710667	exon (Glyma.20G115600.Wm82.a4.v1, exon 1 of 2)	178	Glyma.20G115600	GO:0008270,GO:0005622,GO:0005515;AT1G68520.1;;B-box type zinc finger protein with CCT domain
LUXPeak1454	Gm08	3705220	3705399	exon (Glyma.08G047400.Wm82.a4.v1, exon 1 of 3)	310	Glyma.08G047400	GO:0043565,GO:0006355,GO:0005634,GO:0003700;AT1G67970.1;AT-HSFA8,HSFA8;heat shock transcription factor A8
LUXPeak3184	Gm15	2773582	2773947	promoter-TSS (Glyma.15G034800.Wm82.a4.v1)	-1226	Glyma.15G034800	;AT5G59020.1;;Protein of unknown function (DUF3527)
LUXPeak3859	Gm18	6109206	6109454	Intergenic	-2377	Glyma.18G066700	NA
LUXPeak2840	Gm13	34148056	34148408	exon (Glyma.13G237000.Wm82.a4.v1, exon 3 of 3)	922	Glyma.13G237000	;AT1G28330.4;DRM1,DYL1;dormancy-associated protein-like 1
LUXPeak0941	Gm05	40878419	40878878	Intergenic	6101	Glyma.05G230600	GO:0016020,GO:0008236,GO:0006508;AT3G24590.1;PLSP1;plastidic type i signal peptidase 1
LUXPeak3878	Gm18	9799897	9800603	promoter-TSS (Glyma.18G096400.Wm82.a4.v1)	-132	Glyma.18G096400	GO:0006413,GO:0003743;AT5G54940.2;;Translation initiation factor SUI1 family protein
LUXPeak0468	Gm03	29816033	29816234	promoter-TSS (Glyma.03G098300.Wm82.a4.v1)	52	Glyma.03G098300	;AT1G64850.1;;Calcium-binding EF hand family protein
LUXPeak3768	Gm17	40202293	40202888	promoter-TSS (Glyma.17G245600.Wm82.a4.v1)	83	Glyma.17G245600	GO:0043531;AT4G33300.2;ADR1-L1;ADR1-like 1
LUXPeak1684	Gm08	45530279	45530546	exon (Glyma.08G346800.Wm82.a4.v1, exon 2 of 3)	733	Glyma.08G346800	GO:0005975,GO:0004553;AT3G07320.1;;O-Glycosyl hydrolases family 17 protein
LUXPeak1055	Gm06	7903069	7903593	exon (Glyma.06G099800.Wm82.a4.v1, exon 1 of 1)	1108	Glyma.06G099800	GO:0008270,GO:0005515;AT1G72200.1;;RING/U-box superfamily protein
LUXPeak1291	Gm07	7868006	7868517	TTS (Glyma.07G086500.Wm82.a4.v1)	6198	Glyma.07G086500	GO:0008017,GO:0007018,GO:0005524,GO:0003777,GO:0005871;AT3G16060.1;;ATP binding microtubule motor family protein
LUXPeak1828	Gm09	42676263	42676570	promoter-TSS (Glyma.09G193300.Wm82.a4.v1)	36	Glyma.09G193300	GO:0003676,GO:0006414,GO:0005622,GO:0003746;AT4G29060.1;emb2726;elongation factor Ts family protein
LUXPeak3655	Gm17	13953857	13954272	exon (Glyma.17G161100.Wm82.a4.v1, exon 1 of 7)	208	Glyma.17G161100	GO:0005524,GO:0004020,GO:0000103;AT2G14750.1;AKN1,APK,APK1,ATAKN1;APS kinase
LUXPeak0552	Gm03	42775936	42776406	Intergenic	-3213	Glyma.03G209200	NA
LUXPeak3084	Gm14	10953542	10953781	exon (Glyma.14G104500.Wm82.a4.v1, exon 1 of 1)	160	Glyma.14G104500	;AT5G10750.1;;Protein of unknown function (DUF1336)
LUXPeak3912	Gm18	44043012	44043195	exon (Glyma.18G181700.Wm82.a4.v1, exon 3 of 3)	4322	Glyma.18G181700	;AT2G39700.1;ATEXP4,ATEXPA4,ATHEXP ALPHA 1.6,EXPA4;expansin A4
LUXPeak1909	Gm09	49476727	49476957	Intergenic	-1398	Glyma.09G275100	GO:0006468,GO:0004672;AT3G08760.1;ATSIK;Protein kinase superfamily protein
LUXPeak0947	Gm05	41307127	41309231	exon (Glyma.05G236300.Wm82.a4.v1, exon 3 of 4)	797	Glyma.05G236300	;AT1G14870.1;PCR2;PLANT CADMIUM RESISTANCE 2
LUXPeak2943	Gm13	42325098	42325362	intron (Glyma.13G336200.Wm82.a4.v1, intron 1 of 8)	405	Glyma.13G336200	GO:0008152,GO:0004807;AT3G55440.1;ATCTIMC,CYTOTPI,TPI;triosephosphate isomerase
LUXPeak2470	Gm12	4206334	4206514	promoter-TSS (Glyma.12G058000.Wm82.a4.v1)	-77	Glyma.12G058000	GO:0055085,GO:0016021;AT5G12860.1;DiT1;dicarboxylate transporter 1
LUXPeak4224	Gm20	31187684	31188131	exon (Glyma.20G082800.Wm82.a4.v1, exon 2 of 4)	6734	Glyma.20G082800	;AT1G60000.1;;RNA-binding (RRM/RBD/RNP motifs) family protein
LUXPeak3961	Gm18	56407015	56407222	exon (Glyma.18G280500.Wm82.a4.v1, exon 1 of 8)	117	Glyma.18G280500	;AT1G67230.1;LINC1;little nuclei1
LUXPeak3894	Gm18	20160548	20160739	Intergenic	-1534	Glyma.18G137500	GO:0048046,GO:0016762,GO:0006073,GO:0005618,GO:0005975,GO:0004553;AT1G10550.1;XET,XTH33;xyloglucan:xyloglucosyl transferase 33
LUXPeak1499	Gm08	7690029	7690263	Intergenic	-7518	Glyma.08G100100	GO:0006355,GO:0005634,GO:0003677,GO:0009725;AT5G37020.1;ARF8,ATARF8;auxin response factor 8
LUXPeak0539	Gm03	42124949	42125292	exon (Glyma.03G200900.Wm82.a4.v1, exon 1 of 1)	1415	Glyma.03G200900	GO:0006508,GO:0004190;AT3G52500.1;;Eukaryotic aspartyl protease family protein
LUXPeak4357	Gm20	46220562	46221436	exon (Glyma.20G228401.Wm82.a4.v1, exon 1 of 1)	709	Glyma.20G228401	NA
LUXPeak4083	Gm19	42285819	42286203	exon (Glyma.19G157700.Wm82.a4.v1, exon 1 of 2)	229	Glyma.19G157700	;AT2G32100.1;ATOFP16,OFP16;ovate family protein 16
LUXPeak2744	Gm13	24610563	24611071	intron (Glyma.13G142400.Wm82.a4.v1, intron 2 of 5)	424	Glyma.13G142400	GO:0046872,GO:0030001;AT5G03380.1;;Heavy metal transport/detoxification superfamily protein
LUXPeak0031	Gm01	2600431	2600776	promoter-TSS (Glyma.01G025100.Wm82.a4.v1)	-413	Glyma.01G025100	NA
LUXPeak3379	Gm16	1656711	1656983	Intergenic	-2746	Glyma.16G018900	GO:0006508,GO:0004252;AT5G67090.1;;Subtilisin-like serine endopeptidase family protein
LUXPeak0137	Gm01	52711496	52711731	promoter-TSS (Glyma.01G179900.Wm82.a4.v1)	-232	Glyma.01G179900	GO:0006355,GO:0003677;AT4G36870.2;BLH2,SAW1;BEL1-like homeodomain 2
LUXPeak2133	Gm10	49793058	49793421	Intergenic	-2100	Glyma.10G274300	GO:0008270,GO:0005622,GO:0005515;AT1G25440.1;;B-box type zinc finger protein with CCT domain
LUXPeak2065	Gm10	44590227	44590466	exon (Glyma.10G212600.Wm82.a4.v1, exon 1 of 5)	220	Glyma.10G212600	;AT3G52250.1;;Duplicated homeodomain-like superfamily protein
LUXPeak1706	Gm09	1189414	1189840	intron (Glyma.09G015500.Wm82.a4.v1, intron 1 of 9)	225	Glyma.09G015500	;AT5G47760.1;ATPGLP2,ATPK5,PGLP2;2-phosphoglycolate phosphatase 2
LUXPeak2807	Gm13	32355093	32355388	promoter-TSS (Glyma.13G216200.Wm82.a4.v1)	-55	Glyma.13G216200	GO:0045454,GO:0015035,GO:0009055;AT3G21460.1;;Glutaredoxin family protein
LUXPeak0803	Gm05	2599923	2600405	promoter-TSS (Glyma.05G030100.Wm82.a4.v1)	-36	Glyma.05G030100	GO:0006468,GO:0005524,GO:0004672;AT5G62710.1;;Leucine-rich repeat protein kinase family protein
LUXPeak1329	Gm07	17847601	17848111	TTS (Glyma.07G149800.Wm82.a4.v1)	5911	Glyma.07G149700	NA
LUXPeak0266	Gm02	5166751	5166929	promoter-TSS (Glyma.02G057800.Wm82.a4.v1)	-174	Glyma.02G057800	;AT3G50690.1;;Leucine-rich repeat (LRR) family protein
LUXPeak1273	Gm07	5839462	5840856	intron (Glyma.07G066500.Wm82.a4.v1, intron 1 of 1)	1286	Glyma.07G066500	;AT2G46080.1
LUXPeak3223	Gm15	6049017	6049314	Intergenic	-7409	Glyma.15G078800	GO:0003677,GO:0009725,GO:0006355,GO:0005634;AT2G33860.1;ARF3,ETT;Transcriptional factor B3 family protein / auxin-responsive factor AUX/IAA-related
LUXPeak2110	Gm10	48738608	48738946	exon (Glyma.10G261600.Wm82.a4.v1, exon 2 of 2)	3127	Glyma.10G261600	GO:0005515,GO:0006468,GO:0004672;AT4G34220.1;;Leucine-rich repeat protein kinase family protein
LUXPeak0113	Gm01	51055583	51055827	promoter-TSS (Glyma.01G161200.Wm82.a4.v1)	-59	Glyma.01G161200	;AT4G35750.1;;SEC14 cytosolic factor family protein / phosphoglyceride transfer family protein
LUXPeak2117	Gm10	48879824	48880368	exon (Glyma.10G263800.Wm82.a4.v1, exon 2 of 3)	-3592	Glyma.10G263700	;AT3G19420.1;ATPEN2,PEN2;PTEN 2
LUXPeak3998	Gm19	5310980	5311216	exon (Glyma.19G038000.Wm82.a4.v1, exon 1 of 3)	132	Glyma.19G038000	GO:0016757,GO:0047262;AT3G02350.1;GAUT9;galacturonosyltransferase 9
LUXPeak0299	Gm02	11656630	11657023	intron (Glyma.02G120900.Wm82.a4.v1, intron 1 of 3)	912	Glyma.02G120900	GO:0030244,GO:0016866;AT3G08900.1;RGP,RGP3;reversibly glycosylated polypeptide 3
LUXPeak2062	Gm10	44341930	44342438	intron (Glyma.10G210500.Wm82.a4.v1, intron 1 of 1)	376	Glyma.10G210500	GO:0043565,GO:0008270,GO:0006355,GO:0003700;AT4G32890.1;GATA9;GATA transcription factor 9
LUXPeak0901	Gm05	36882763	36883237	exon (Glyma.05G180600.Wm82.a4.v1, exon 7 of 10)	1181	Glyma.05G180600	GO:0008654,GO:0006021,GO:0004512;AT5G10170.1;ATMIPS3,MIPS3;myo-inositol-1-phosphate synthase 3
LUXPeak2800	Gm13	32043089	32043326	TTS (Glyma.13G212800.Wm82.a4.v1)	2472	Glyma.13G212800	GO:0004871,GO:0000160;AT3G21510.1;AHP1;histidine-containing phosphotransmitter 1
LUXPeak0130	Gm01	52547875	52548100	exon (Glyma.01G178000.Wm82.a4.v1, exon 2 of 3)	1207	Glyma.01G178000	;AT1G75080.1;BZR1;Brassinosteroid signalling positive regulator (BZR1) family protein
LUXPeak4209	Gm20	11992965	11993408	Intergenic	6641	Glyma.20G053100	GO:0009055;AT2G27035.1;AtENODL20,ENODL20;early nodulin-like protein 20
LUXPeak3408	Gm16	3805405	3806021	TTS (Glyma.16G040500.Wm82.a4.v1)	2463	Glyma.16G040500	;AT1G55340.1;;Protein of unknown function (DUF1639)
LUXPeak0708	Gm04	43896296	43896839	exon (Glyma.04G183300.Wm82.a4.v1, exon 1 of 1)	674	Glyma.04G183300	;AT5G62770.1;;Protein of unknown function (DUF1645)
LUXPeak2456	Gm12	3056862	3057157	promoter-TSS (Glyma.12G042500.Wm82.a4.v1)	-53	Glyma.12G042500	;AT2G16365.1;;F-box family protein
LUXPeak1924	Gm10	916523	916865	exon (Glyma.10G009800.Wm82.a4.v1, exon 1 of 4)	281	Glyma.10G009800	GO:0003824,GO:0006470,GO:0004722;AT3G62260.2;;Protein phosphatase 2C family protein
LUXPeak4350	Gm20	45757697	45758018	exon (Glyma.20G223600.Wm82.a4.v1, exon 1 of 8)	376	Glyma.20G223600	;AT5G28960.1
LUXPeak1531	Gm08	10263103	10263317	promoter-TSS (Glyma.08G132800.Wm82.a4.v1)	-9	Glyma.08G132800	GO:0003677,GO:0043565,GO:0006355,GO:0003700;AT4G40060.1;ATHB-16,ATHB16,HB16;homeobox protein 16
LUXPeak0491	Gm03	36599514	36599817	exon (Glyma.03G138000.Wm82.a4.v1, exon 1 of 8)	728	Glyma.03G138000	GO:0006468,GO:0004672;AT5G19450.2;CDPK19,CPK8;calcium-dependent protein kinase 19
LUXPeak3791	Gm18	476651	476874	Intergenic	2047	Glyma.18G006500	NA
LUXPeak3974	Gm18	57694333	57694660	promoter-TSS (Glyma.18G297100.Wm82.a4.v1)	-228	Glyma.18G297100	;AT3G02550.1;LBD41;LOB domain-containing protein 41
LUXPeak2011	Gm10	34674460	34675561	Intergenic	5821	Glyma.10G129166	NA
LUXPeak1268	Gm07	5366465	5366777	promoter-TSS (Glyma.07G060700.Wm82.a4.v1)	59	Glyma.07G060800	;AT4G05400.2;;copper ion binding
LUXPeak1304	Gm07	9862492	9862780	TTS (Glyma.07G104200.Wm82.a4.v1)	2557	Glyma.07G104200	GO:0016787;AT1G18300.1;atnudt4,NUDT4;nudix hydrolase homolog 4
LUXPeak1723	Gm09	2876955	2877330	exon (Glyma.09G034500.Wm82.a4.v1, exon 1 of 1)	900	Glyma.09G034500	;AT3G06590.1;;basic helix-loop-helix (bHLH) DNA-binding superfamily protein
LUXPeak0826	Gm05	14056342	14056655	promoter-TSS (Glyma.05G088700.Wm82.a4.v1)	-29	Glyma.05G088700	NA
LUXPeak3863	Gm18	6233745	6234176	TTS (Glyma.18G067600.Wm82.a4.v1)	3945	Glyma.18G067600	;AT5G58960.3;GIL1;Plant protein of unknown function (DUF641)
LUXPeak1466	Gm08	4240751	4241381	exon (Glyma.08G055100.Wm82.a4.v1, exon 2 of 2)	627	Glyma.08G055100	;AT3G17950.1
LUXPeak3639	Gm17	11252351	11252796	intron (Glyma.17G138800.Wm82.a4.v1, intron 2 of 5)	-2194	Glyma.17G138800	GO:0009116;AT4G12440.2;APT4;adenine phosphoribosyl transferase 4
LUXPeak2477	Gm12	4579700	4580055	intron (Glyma.12G062700.Wm82.a4.v1, intron 1 of 1)	1251	Glyma.12G062700	;AT2G39700.1;ATEXP4,ATEXPA4,ATHEXP ALPHA 1.6,EXPA4;expansin A4
LUXPeak3773	Gm17	40293524	40293857	intron (Glyma.17G246300.Wm82.a4.v1, intron 2 of 7)	773	Glyma.17G246300	GO:0006468,GO:0004672;AT3G13690.1;;Protein kinase protein with adenine nucleotide alpha hydrolases-like domain
LUXPeak0473	Gm03	33905487	33905694	Intergenic	29913	Glyma.03G117600	GO:0005634,GO:0003677;AT2G42200.1;SPL9;squamosa promoter binding protein-like 9
LUXPeak1039	Gm06	6527688	6528185	exon (Glyma.06G085600.Wm82.a4.v1, exon 1 of 4)	974	Glyma.06G085600	;AT5G11600.1
LUXPeak3206	Gm15	4649094	4649404	TTS (Glyma.15G060300.Wm82.a4.v1)	4279	Glyma.15G060300	GO:0005515;AT1G06230.2;GTE4;global transcription factor group E4
LUXPeak0940	Gm05	40585200	40585945	exon (Glyma.05G227100.Wm82.a4.v1, exon 1 of 4)	440	Glyma.05G227100	GO:0003824,GO:0006470,GO:0004722;AT4G26080.1;ABI1,AtABI1;Protein phosphatase 2C family protein
LUXPeak2841	Gm13	34242951	34243241	exon (Glyma.13G238100.Wm82.a4.v1, exon 2 of 2)	2231	Glyma.13G238100	;AT1G28280.2;;VQ motif-containing protein
LUXPeak2519	Gm12	9280000	9280388	Intergenic	-5394	Glyma.12G103800	GO:0008270,GO:0005622;AT5G54470.1;;B-box type zinc finger family protein
LUXPeak2258	Gm11	6080150	6080489	TTS (Glyma.11G081000.Wm82.a4.v1)	831	Glyma.11G081000	;AT2G17705.1
LUXPeak3915	Gm18	44429157	44429455	Intergenic	-6940	Glyma.18G183100	GO:0043565,GO:0006355,GO:0003700;AT5G43290.1;ATWRKY49,WRKY49;WRKY DNA-binding protein 49
LUXPeak0321	Gm02	16101418	16101643	Intergenic	11374	Glyma.02G152700	GO:0005515;AT2G47900.3;AtTLP3,TLP3;tubby like protein 3
LUXPeak0555	Gm03	42980722	42981164	promoter-TSS (Glyma.03G212100.Wm82.a4.v1)	-34	Glyma.03G212100	;AT3G62770.1;AtATG18a;Transducin/WD40 repeat-like superfamily protein
LUXPeak3652	Gm17	12526734	12527111	Intergenic	-4489	Glyma.17G151000	;AT4G17670.1;;Protein of unknown function (DUF581)
LUXPeak2346	Gm11	13611998	13612401	TTS (Glyma.11G167801.Wm82.a4.v1)	294	Glyma.11G168010	GO:0016020,GO:0015979,GO:0009539,GO:0009523;ATCG00080.1;;photosystem II reaction center protein I
LUXPeak1052	Gm06	7436658	7437103	Intergenic	-1919	Glyma.06G094700	;AT5G64340.1;SAC51;sequence-specific DNA binding transcription factors;transcription regulators
LUXPeak2847	Gm13	34682597	34682963	exon (Glyma.13G243400.Wm82.a4.v1, exon 1 of 1)	126	Glyma.13G243400	GO:0008152,GO:0003824;AT4G14440.1;ATECI3,ECI3,HCD1;3-hydroxyacyl-CoA dehydratase 1
LUXPeak0843	Gm05	25287471	25288222	TTS (Glyma.05G096500.Wm82.a4.v1)	2589	Glyma.05G096500	GO:0043565,GO:0006355,GO:0003700;AT2G23320.1;WRKY15;WRKY DNA-binding protein 15
LUXPeak1746	Gm09	8762221	8762719	Intergenic	-2747	Glyma.09G078601	NA
LUXPeak2471	Gm12	4253645	4253913	exon (Glyma.12G058900.Wm82.a4.v1, exon 1 of 2)	221	Glyma.12G058900	GO:0005525;AT1G07410.1;ATRAB-A2B,ATRABA2B,RAB-A2B,RABA2b;RAB GTPase homolog A2B
LUXPeak3960	Gm18	56238665	56238892	promoter-TSS (Glyma.18G278100.Wm82.a4.v1)	-54	Glyma.18G278100	GO:0008270,GO:0005622,GO:0005515;AT3G02380.1;ATCOL2,COL2;CONSTANS-like 2
LUXPeak1152	Gm06	14771202	14771421	exon (Glyma.06G175100.Wm82.a4.v1, exon 1 of 1)	1796	Glyma.06G175100	GO:0005515,GO:0006468,GO:0005524,GO:0004672;AT2G31880.1;EVR,SOBIR1;Leucine-rich repeat protein kinase family protein
LUXPeak3482	Gm16	36861528	36861927	exon (Glyma.16G205700.Wm82.a4.v1, exon 1 of 15)	297	Glyma.16G205700	GO:0005524,GO:0051082,GO:0006457;AT1G33360.1;;ATP-dependent Clp protease
LUXPeak0782	Gm05	911933	914837	exon (Glyma.05G010500.Wm82.a4.v1, exon 1 of 1)	469	Glyma.05G010500	;AT1G52720.1
LUXPeak1290	Gm07	7838862	7839126	Intergenic	12969	Glyma.07G086300	GO:0043565,GO:0006355,GO:0005634,GO:0003700;AT3G24520.1;AT-HSFC1,HSFC1;heat shock transcription factor C1
LUXPeak2279	Gm11	8438650	8438852	promoter-TSS (Glyma.11G110700.Wm82.a4.v1)	-757	Glyma.11G110700	GO:0006355,GO:0005634,GO:0005524,GO:0032502,GO:0006351;AT3G13960.1;AtGRF5,GRF5;growth-regulating factor 5
LUXPeak3835	Gm18	3267883	3268138	exon (Glyma.18G040000.Wm82.a4.v1, exon 1 of 1)	564	Glyma.18G040000	;AT3G03450.1;RGL2;RGA-like 2
LUXPeak0327	Gm02	28485167	28485436	promoter-TSS (Glyma.02G170432.Wm82.a4.v1)	-383	Glyma.02G170500	GO:0008017,GO:0007018,GO:0005524,GO:0003777,GO:0005871;AT3G12020.1;;P-loop containing nucleoside triphosphate hydrolases superfamily protein
LUXPeak2704	Gm13	20762152	20762858	exon (Glyma.13G102000.Wm82.a4.v1, exon 3 of 3)	1173	Glyma.13G102000	;AT4G31550.2;ATWRKY11,WRKY11;WRKY DNA-binding protein 11
LUXPeak2323	Gm11	10522085	10522351	TTS (Glyma.11G138700.Wm82.a4.v1)	-4748	Glyma.11G138600	;AT1G07530.1;ATGRAS2,GRAS2,SCL14;SCARECROW-like 14
LUXPeak1139	Gm06	13628900	13629244	exon (Glyma.06G164900.Wm82.a4.v1, exon 10 of 15)	2320	Glyma.06G164900	GO:0006355,GO:0005634,GO:0003677,GO:0009725;AT5G62000.1;ARF1-BP,ARF2,HSS,ORE14;auxin response factor 2
LUXPeak2903	Gm13	39417114	39417569	exon (Glyma.13G303300.Wm82.a4.v1, exon 1 of 2)	313	Glyma.13G303300	NA
LUXPeak0907	Gm05	37759428	37759897	exon (Glyma.05G192000.Wm82.a4.v1, exon 1 of 1)	509	Glyma.05G192000	NA
LUXPeak0254	Gm02	3705939	3706368	promoter-TSS (Glyma.02G039700.Wm82.a4.v1)	-612	Glyma.02G039700	NA
LUXPeak2111	Gm10	48808142	48808493	promoter-TSS (Glyma.10G262700.Wm82.a4.v1)	61	Glyma.10G262700	GO:0016758,GO:0008152;AT2G23260.1;UGT84B1;UDP-glucosyl transferase 84B1
LUXPeak2686	Gm13	17180258	17180556	exon (Glyma.13G076800.Wm82.a4.v1, exon 2 of 2)	3159	Glyma.13G076800	;AT3G20770.1;AtEIN3,EIN3;Ethylene insensitive 3 family protein
LUXPeak2493	Gm12	5384415	5384754	exon (Glyma.12G073100.Wm82.a4.v1, exon 1 of 9)	176	Glyma.12G073100	GO:0055114,GO:0020037,GO:0006979,GO:0004601;AT1G07890.4;APX1,ATAPX01,ATAPX1,CS1,MEE6;ascorbate peroxidase 1
LUXPeak3797	Gm18	558817	559032	intron (Glyma.18G007400.Wm82.a4.v1, intron 1 of 8)	1013	Glyma.18G007400	;AT1G67400.1;;ELMO/CED-12 family protein
LUXPeak0497	Gm03	37199615	37200161	intron (Glyma.03G144500.Wm82.a4.v1, intron 1 of 1)	212	Glyma.03G144500	GO:0055114,GO:0016717,GO:0006629;AT3G12120.1;FAD2;fatty acid desaturase 2
LUXPeak1537	Gm08	10786169	10786511	exon (Glyma.08G139800.Wm82.a4.v1, exon 1 of 1)	402	Glyma.08G139800	;AT5G65207.1
LUXPeak0013	Gm01	1611649	1612146	intron (Glyma.01G016800.Wm82.a4.v1, intron 1 of 3)	358	Glyma.01G016800	;AT4G17790.1;;SNARE associated Golgi protein family
LUXPeak2017	Gm10	38027108	38027629	exon (Glyma.10G143900.Wm82.a4.v1, exon 1 of 2)	1181	Glyma.10G143900	GO:0010468,GO:0005777;AT3G62200.1;;Putative endonuclease or glycosyl hydrolase
LUXPeak0030	Gm01	2599030	2599344	Intergenic	-1829	Glyma.01G025100	NA
LUXPeak1949	Gm10	1987672	1987912	promoter-TSS (Glyma.10G022900.Wm82.a4.v1)	-19	Glyma.10G022900	;AT3G63010.1;ATGID1B,GID1B;alpha/beta-Hydrolases superfamily protein
LUXPeak2162	Gm11	913582	913842	intron (Glyma.11G013200.Wm82.a4.v1, intron 1 of 1)	2041	Glyma.11G013200	;AT3G03150.1
LUXPeak2610	Gm12	39988131	39988318	promoter-TSS (Glyma.12G225900.Wm82.a4.v1)	48	Glyma.12G225900	NA
LUXPeak2204	Gm11	3540201	3540420	promoter-TSS (Glyma.11G047400.Wm82.a4.v1)	-363	Glyma.11G047400	GO:0007264,GO:0005525;AT3G49870.1;ARLA1C,ATARLA1C;ADP-ribosylation factor-like A1C
LUXPeak3513	Gm17	1788760	1789011	Intergenic	-5724	Glyma.17G024400	GO:0046872;AT5G18550.1;;Zinc finger C-x8-C-x5-C-x3-H type family protein
LUXPeak2957	Gm13	43527070	43527403	Intergenic	-2519	Glyma.13G352600	GO:0046983;AT3G21330.1;;basic helix-loop-helix (bHLH) DNA-binding superfamily protein
LUXPeak0953	Gm05	42170466	42170936	Intergenic	-5034	Glyma.05G248200	;AT1G75240.1;AtHB33,HB33;homeobox protein 33
LUXPeak3530	Gm17	2737671	2738141	Intergenic	-1142	Glyma.17G037400	GO:0033926;AT3G06500.1;;Plant neutral invertase family protein
LUXPeak1790	Gm09	38670288	38670497	Intergenic	-3992	Glyma.09G154600	GO:0006468,GO:0004672;AT5G51560.1;;Leucine-rich repeat protein kinase family protein
LUXPeak4260	Gm20	36428729	36429069	Intergenic	6327	Glyma.20G121800	GO:0046872;AT1G68200.1;;Zinc finger C-x8-C-x5-C-x3-H type family protein
LUXPeak1358	Gm07	39148093	39148611	exon (Glyma.07G215900.Wm82.a4.v1, exon 1 of 1)	457	Glyma.07G215900	;AT1G49750.1;;Leucine-rich repeat (LRR) family protein
LUXPeak2869	Gm13	36800386	36800562	promoter-TSS (Glyma.13G272000.Wm82.a4.v1)	79	Glyma.13G272000	GO:0055085,GO:0016021;AT1G53210.1;;sodium/calcium exchanger family protein / calcium-binding EF hand family protein
LUXPeak2779	Gm13	29164468	29165015	promoter-TSS (Glyma.13G183900.Wm82.a4.v1)	-11	Glyma.13G183900	GO:0005524;AT1G61140.3;EDA16;SNF2 domain-containing protein / helicase domain-containing protein / zinc finger protein-related
LUXPeak0637	Gm04	3745036	3745272	promoter-TSS (Glyma.04G046800.Wm82.a4.v1)	-105	Glyma.04G046800	;AT1G10140.1;;Uncharacterised conserved protein UCP031279
LUXPeak2633	Gm13	983473	985513	intron (Glyma.13G003200.Wm82.a4.v1, intron 1 of 4)	847	Glyma.13G003200	;AT5G42050.1;;DCD (Development and Cell Death) domain protein
LUXPeak3344	Gm15	49409108	49409597	Intergenic	-1947	Glyma.15G248500	;ATCG00500.1;;acetyl-CoA carboxylase carboxyl transferase subunit beta
LUXPeak0282	Gm02	8879595	8880147	exon (Glyma.02G098000.Wm82.a4.v1, exon 1 of 1)	1280	Glyma.02G098000	GO:0006508,GO:0004190;AT1G25510.1;;Eukaryotic aspartyl protease family protein
LUXPeak1246	Gm07	3325338	3325655	promoter-TSS (Glyma.07G040100.Wm82.a4.v1)	72	Glyma.07G040100	GO:0006508,GO:0004252;AT3G14067.1;;Subtilase family protein
LUXPeak2542	Gm12	24041471	24046012	promoter-TSS (Glyma.12G155300.Wm82.a4.v1)	-909	Glyma.12G155300	GO:0016020,GO:0015002,GO:0019646;ATMG00730.1;;cytochrome c oxidase subunit 3
LUXPeak1448	Gm08	3377513	3377868	exon (Glyma.08G042700.Wm82.a4.v1, exon 1 of 1)	289	Glyma.08G042700	GO:0016021,GO:0006886,GO:0005783;AT5G17190.1
LUXPeak0370	Gm02	43215551	43215929	exon (Glyma.02G226900.Wm82.a4.v1, exon 1 of 4)	802	Glyma.02G226900	GO:0005524;AT1G07200.2;;Double Clp-N motif-containing P-loop nucleoside triphosphate hydrolases superfamily protein
LUXPeak3297	Gm15	13664058	13664271	exon (Glyma.15G160700.Wm82.a4.v1, exon 2 of 6)	2570	Glyma.15G160700	;AT3G54070.1;;Ankyrin repeat family protein
LUXPeak1832	Gm09	43169545	43170037	promoter-TSS (Glyma.09G198300.Wm82.a4.v1)	94	Glyma.09G198300	;AT1G20693.2;HMG BETA 1,HMGB2,NFD02,NFD2;high mobility group B2
LUXPeak4343	Gm20	44290526	44290831	exon (Glyma.20G206700.Wm82.a4.v1, exon 2 of 3)	569	Glyma.20G206700	;AT3G23440.1;EDA6,MEE37;embryo sac development arrest 6
LUXPeak2976	Gm14	761430	761693	Intergenic	-1755	Glyma.14G009700	;AT1G07380.1;;Neutral/alkaline non-lysosomal ceramidase
LUXPeak3155	Gm15	48045	48304	exon (Glyma.15G000300.Wm82.a4.v1, exon 17 of 17)	-2627	Glyma.15G000400	;AT1G78995.1
LUXPeak1485	Gm08	5733814	5734160	Intergenic	-3206	Glyma.08G074900	;AT5G64550.1;;loricrin-related
LUXPeak1967	Gm10	4749593	4749863	Intergenic	-3205	Glyma.10G052850	;AT4G02550.1
LUXPeak2368	Gm11	24563992	24564520	Intergenic	13861	Glyma.11G174700	NA
LUXPeak1859	Gm09	45265577	45266147	exon (Glyma.09G223700.Wm82.a4.v1, exon 3 of 3)	3553	Glyma.09G223700	GO:0055085,GO:0016021;AT3G47420.1;ATPS3,PS3;phosphate starvation-induced gene 3
LUXPeak0754	Gm04	48880405	48880649	Intergenic	-2939	Glyma.04G232200	GO:0005524;AT2G46620.1;;P-loop containing nucleoside triphosphate hydrolases superfamily protein
LUXPeak3454	Gm16	31046781	31047342	promoter-TSS (Glyma.16G147800.Wm82.a4.v1)	283	Glyma.16G147800	GO:0031011;AT3G45830.1
LUXPeak1184	Gm06	44825745	44826040	intron (Glyma.06G265000.Wm82.a4.v1, intron 1 of 2)	629	Glyma.06G265000	GO:0007165,GO:0005515,GO:0043531;AT5G17680.1;;disease resistance protein (TIR-NBS-LRR class), putative
LUXPeak3828	Gm18	3016111	3016297	promoter-TSS (Glyma.18G037900.Wm82.a4.v1)	-216	Glyma.18G037900	;AT3G12560.1;ATTBP2,TRFL9;TRF-like 9
LUXPeak3291	Gm15	12671942	12672900	exon (Glyma.15G152900.Wm82.a4.v1, exon 1 of 1)	517	Glyma.15G152900	GO:0005515;AT1G09070.1;(AT)SRC2,SRC2;soybean gene regulated by cold-2
LUXPeak3055	Gm14	7633438	7633705	TTS (Glyma.14G086600.Wm82.a4.v1)	1452	Glyma.14G086600	GO:0005515;AT4G24210.1;SLY1;F-box family protein
LUXPeak3684	Gm17	23656482	23657069	exon (Glyma.17G185500.Wm82.a4.v1, exon 1 of 1)	461	Glyma.17G185500	GO:0006412,GO:0005840,GO:0003735;AT3G22300.1;RPS10;ribosomal protein S10
LUXPeak1768	Gm09	32189666	32189900	Intergenic	-16743	Glyma.09G127000	GO:0009378,GO:0006310,GO:0006281;AT4G28000.1;;P-loop containing nucleoside triphosphate hydrolases superfamily protein
LUXPeak4298	Gm20	38322254	38322440	promoter-TSS (Glyma.20G144800.Wm82.a4.v1)	4	Glyma.20G144800	;AT2G32150.1;;Haloacid dehalogenase-like hydrolase (HAD) superfamily protein
LUXPeak1878	Gm09	46878567	46878982	intron (Glyma.09G242800.Wm82.a4.v1, intron 2 of 3)	2319	Glyma.09G242800	;AT3G60320.1;;Protein of unknown function (DUF630 and DUF632)
LUXPeak3909	Gm18	43776836	43777062	Intergenic	10972	Glyma.18G180900	GO:0008017,GO:0007018,GO:0005524,GO:0003777,GO:0005871;AT5G02370.1;;ATP binding microtubule motor family protein
LUXPeak1912	Gm09	49523568	49523775	promoter-TSS (Glyma.09G275900.Wm82.a4.v1)	-46	Glyma.09G275900	;AT5G01850.1;;Protein kinase superfamily protein
LUXPeak0208	Gm01	57304590	57304994	exon (Glyma.01G236800.Wm82.a4.v1, exon 1 of 3)	134	Glyma.01G236800	;AT3G22550.1;;Protein of unknown function (DUF581)
LUXPeak1084	Gm06	9714008	9714377	intron (Glyma.06G119700.Wm82.a4.v1, intron 1 of 8)	191	Glyma.06G119700	GO:0006886,GO:0005622;AT1G21380.1;;Target of Myb protein 1
LUXPeak1655	Gm08	43041951	43042567	promoter-TSS (Glyma.08G316700.Wm82.a4.v1)	92	Glyma.08G316700	GO:0006413,GO:0003743;AT5G54940.1;;Translation initiation factor SUI1 family protein
LUXPeak4326	Gm20	41769303	41769567	exon (Glyma.20G180100.Wm82.a4.v1, exon 1 of 2)	742	Glyma.20G180100	GO:0043565,GO:0008270,GO:0006355,GO:0003700;AT4G32890.1;GATA9;GATA transcription factor 9
LUXPeak2505	Gm12	6809917	6810244	promoter-TSS (Glyma.12G084600.Wm82.a4.v1)	-594	Glyma.12G084600	;AT5G22740.1;ATCSLA02,ATCSLA2,CSLA02,CSLA2;cellulose synthase-like A02
LUXPeak2420	Gm11	39099954	39100141	exon (Glyma.11G250600.Wm82.a4.v1, exon 3 of 3)	1093	Glyma.11G250600	;AT1G67340.1;;HCP-like superfamily protein with MYND-type zinc finger
LUXPeak3499	Gm17	749096	749263	Intergenic	1869	Glyma.17G009200	;AT1G12020.1
LUXPeak0799	Gm05	2389247	2389471	Intergenic	-1003	Glyma.05G027400	;AT3G47620.1;AtTCP14,TCP14;TEOSINTE BRANCHED, cycloidea and PCF (TCP) 14
LUXPeak1894	Gm09	48602537	48602964	promoter-TSS (Glyma.09G264600.Wm82.a4.v1)	-531	Glyma.09G264600	GO:0005515;AT2G45720.2;;ARM repeat superfamily protein
LUXPeak4274	Gm20	36852963	36853478	exon (Glyma.20G126500.Wm82.a4.v1, exon 2 of 3)	2648	Glyma.20G126500	GO:0055114,GO:0016491,GO:0005507;AT1G71040.1;LPR2;Cupredoxin superfamily protein
LUXPeak1961	Gm10	3946875	3947523	Intergenic	-1379	Glyma.10G044400	;AT2G37480.2
LUXPeak0996	Gm06	3041056	3041553	promoter-TSS (Glyma.06G040700.Wm82.a4.v1)	545	Glyma.06G040700	;AT1G45207.2;;Remorin family protein
LUXPeak0631	Gm04	3435948	3436631	TTS (Glyma.04G042900.Wm82.a4.v1)	1665	Glyma.04G042900	GO:0005515;AT4G24210.1;SLY1;F-box family protein
LUXPeak2951	Gm13	42713526	42714033	Intergenic	-3497	Glyma.13G341800	;AT5G12930.1
LUXPeak0850	Gm05	28212285	28212789	Intergenic	23145	Glyma.05G106100	GO:0022900,GO:0016651;AT5G67590.1;FRO1;NADH-ubiquinone oxidoreductase-related
LUXPeak2390	Gm11	36639387	36639726	promoter-TSS (Glyma.11G222600.Wm82.a4.v1)	-219	Glyma.11G222600	GO:0003824,GO:0006470,GO:0004722;AT3G11410.1;AHG3,ATPP2CA,PP2CA;protein phosphatase 2CA
LUXPeak3329	Gm15	30290605	30290810	exon (Glyma.15G205600.Wm82.a4.v1, exon 8 of 8)	7373	Glyma.15G205600	;AT5G58040.1;ATFIP1[V],ATFIPS5,FIP1[V],FIPS5;homolog of yeast FIP1 [V]
LUXPeak0406	Gm02	46059766	46061758	exon (Glyma.02G255400.Wm82.a4.v1, exon 1 of 1)	498	Glyma.02G255400	GO:0006952;AT2G40000.1;ATHSPRO2,HSPRO2;ortholog of sugar beet HS1 PRO-1 2
LUXPeak3706	Gm17	24258105	24259679	exon (Glyma.17G187600.Wm82.a4.v1, exon 1 of 1)	290	Glyma.17G187600	;AT1G54410.1;;dehydrin family protein
LUXPeak2758	Gm13	26675020	26676094	exon (Glyma.13G157500.Wm82.a4.v1, exon 1 of 2)	390	Glyma.13G157500	;AT5G35090.1
LUXPeak4215	Gm20	23330846	23332338	exon (Glyma.20G066100.Wm82.a4.v1, exon 1 of 5)	555	Glyma.20G066100	;AT5G42050.1;;DCD (Development and Cell Death) domain protein
LUXPeak1379	Gm07	42565956	42566228	exon (Glyma.07G242700.Wm82.a4.v1, exon 6 of 6)	4614	Glyma.07G242600	;AT5G49330.1;ATMYB111,MYB111,PFG3;myb domain protein 111
LUXPeak0364	Gm02	42397232	42397746	exon (Glyma.02G218200.Wm82.a4.v1, exon 2 of 2)	1288	Glyma.02G218200	;AT5G49665.1;;Zinc finger (C3HC4-type RING finger) family protein
LUXPeak1223	Gm07	508907	509146	exon (Glyma.07G006900.Wm82.a4.v1, exon 9 of 9)	-2031	Glyma.07G007000	GO:0005515,GO:0055114,GO:0046872,GO:0016702;AT1G55020.1;ATLOX1,LOX1;lipoxygenase 1
LUXPeak2665	Gm13	14225031	14225242	exon (Glyma.13G054300.Wm82.a4.v1, exon 1 of 2)	962	Glyma.13G054300	GO:0006468,GO:0004672;AT3G51550.1;FER;Malectin/receptor-like protein kinase family protein
LUXPeak3273	Gm15	10581017	10581331	promoter-TSS (Glyma.15G132500.Wm82.a4.v1)	-30	Glyma.15G132500	GO:0055114,GO:0016491,GO:0006633,GO:0005506;AT2G34770.1;ATFAH1,FAH1;fatty acid hydroxylase 1
LUXPeak1535	Gm08	10424906	10425066	exon (Glyma.08G134800.Wm82.a4.v1, exon 1 of 1)	187	Glyma.08G134800	GO:0007023;AT4G39920.1;POR,TFC C;C-CAP/cofactor C-like domain-containing protein
LUXPeak0495	Gm03	36929573	36930055	TTS (Glyma.03G141500.Wm82.a4.v1)	5765	Glyma.03G141500	GO:0035556,GO:0016020;AT3G12180.1;;Cornichon family protein
LUXPeak3795	Gm18	493684	494047	exon (Glyma.18G006700.Wm82.a4.v1, exon 3 of 3)	1285	Glyma.18G006700	;AT1G67360.1;;Rubber elongation factor protein (REF)
LUXPeak2015	Gm10	37805555	37806021	Intergenic	3969	Glyma.10G142200	;AT1G09540.1;ATMYB61,MYB61;myb domain protein 61
LUXPeak4104	Gm19	44287433	44287631	exon (Glyma.19G179400.Wm82.a4.v1, exon 1 of 1)	181	Glyma.19G179400	;AT5G03110.1
LUXPeak0216	Gm02	204023	204256	exon (Glyma.02G001700.Wm82.a4.v1, exon 4 of 4)	1579	Glyma.02G001700	;AT3G22970.1;;Protein of unknown function (DUF506)
LUXPeak0194	Gm01	55871510	55871890	promoter-TSS (Glyma.01G217400.Wm82.a4.v1)	25	Glyma.01G217400	GO:0043565,GO:0006355,GO:0005634,GO:0003700;AT4G11660.1;AT-HSFB2B,HSFB2B;winged-helix DNA-binding transcription factor family protein
LUXPeak0032	Gm01	2601422	2602368	exon (Glyma.01G025100.Wm82.a4.v1, exon 1 of 1)	879	Glyma.01G025100	NA
LUXPeak2160	Gm11	911542	911868	promoter-TSS (Glyma.11G013200.Wm82.a4.v1)	34	Glyma.11G013200	;AT3G03150.1
LUXPeak0905	Gm05	37369522	37369819	promoter-TSS (Glyma.05G187300.Wm82.a4.v1)	876	Glyma.05G187300	GO:0030244,GO:0016760,GO:0016020;AT5G64740.1;CESA6,E112,IXR2,PRC1;cellulose synthase 6
LUXPeak0178	Gm01	54775172	54775690	exon (Glyma.01G203400.Wm82.a4.v1, exon 1 of 4)	213	Glyma.01G203400	GO:0016161,GO:0000272;AT4G17090.1;BAM3,BMY8,CT-BMY;chloroplast beta-amylase
LUXPeak2389	Gm11	36636772	36637157	Intergenic	-2811	Glyma.11G222600	GO:0003824,GO:0006470,GO:0004722;AT3G11410.1;AHG3,ATPP2CA,PP2CA;protein phosphatase 2CA
LUXPeak0059	Gm01	22510505	22511133	exon (Glyma.01G080500.Wm82.a4.v1, exon 1 of 1)	564	Glyma.01G080500	;AT1G68440.1
LUXPeak3103	Gm14	42892039	42892457	Intergenic	48183	Glyma.14G169800	NA
LUXPeak1292	Gm07	7874522	7874733	promoter-TSS (Glyma.07G086500.Wm82.a4.v1)	-168	Glyma.07G086500	GO:0008017,GO:0007018,GO:0005524,GO:0003777,GO:0005871;AT3G16060.1;;ATP binding microtubule motor family protein
LUXPeak2624	Gm12	40625793	40626157	exon (Glyma.12G232000.Wm82.a4.v1, exon 1 of 1)	-1378	Glyma.12G232100	GO:0019843,GO:0006412,GO:0005840,GO:0005622,GO:0003735;ATCG00660.1;;ribosomal protein L20
LUXPeak2888	Gm13	38335063	38335363	intron (Glyma.13G289400.Wm82.a4.v1, intron 2 of 2)	831	Glyma.13G289400	GO:0043565,GO:0006355,GO:0003700;AT3G58710.2;ATWRKY69,WRKY69;WRKY DNA-binding protein 69
LUXPeak2596	Gm12	38357149	38357358	promoter-TSS (Glyma.12G209700.Wm82.a4.v1)	11	Glyma.12G209700	;AT2G31130.1
LUXPeak3837	Gm18	3271228	3271383	Intergenic	-2731	Glyma.18G040000	;AT3G03450.1;RGL2;RGA-like 2
LUXPeak0325	Gm02	28325056	28325267	Intergenic	-23494	Glyma.02G170366	;AT2G41940.1;ZFP8;zinc finger protein 8
LUXPeak0551	Gm03	42713438	42713699	Intergenic	-3368	Glyma.03G208500	GO:0003676;AT4G03110.1;AtRBP-DR1,RBP-DR1;RNA-binding protein-defense related 1
LUXPeak3911	Gm18	43779003	43779639	Intergenic	8600	Glyma.18G180900	GO:0008017,GO:0007018,GO:0005524,GO:0003777,GO:0005871;AT5G02370.1;;ATP binding microtubule motor family protein
LUXPeak2074	Gm10	45569496	45569865	TTS (Glyma.10G224051.Wm82.a4.v1)	176	Glyma.10G224100	GO:0045454,GO:0015035,GO:0006662;AT1G76760.1;ATY1,TRX-Y1,TY1;thioredoxin Y1
LUXPeak2845	Gm13	34538485	34538690	exon (Glyma.13G241300.Wm82.a4.v1, exon 1 of 3)	141	Glyma.13G241300	GO:0030132,GO:0030130,GO:0016192,GO:0006886,GO:0005198;AT2G20760.1;;Clathrin light chain protein
LUXPeak0418	Gm02	47206679	47207087	intron (Glyma.02G269600.Wm82.a4.v1, intron 1 of 1)	2237	Glyma.02G269600	GO:0006468,GO:0005524,GO:0004672;AT2G33580.1;;Protein kinase superfamily protein
LUXPeak3718	Gm17	36081228	36081430	promoter-TSS (Glyma.17G215200.Wm82.a4.v1)	-133	Glyma.17G215200	GO:0005515;AT5G53430.1;ATX5,SDG29,SET29;SET domain group 29
LUXPeak2098	Gm10	47828251	47828640	promoter-TSS (Glyma.10G249300.Wm82.a4.v1)	-816	Glyma.10G249300	;AT3G22380.1;TIC;time for coffee
LUXPeak3962	Gm18	56543880	56544131	promoter-TSS (Glyma.18G281700.Wm82.a4.v1)	88	Glyma.18G281700	GO:0005515,GO:0043531;AT4G27220.1;;NB-ARC domain-containing disease resistance protein
LUXPeak3480	Gm16	36750200	36750448	exon (Glyma.16G204400.Wm82.a4.v1, exon 1 of 5)	1965	Glyma.16G204400	;AT5G62260.1;;AT hook motif DNA-binding family protein
LUXPeak1150	Gm06	14220776	14221018	promoter-TSS (Glyma.06G170300.Wm82.a4.v1)	-109	Glyma.06G170300	GO:0016787;AT5G50400.1;ATPAP27,PAP27;purple acid phosphatase 27
LUXPeak0780	Gm05	691688	692264	Intergenic	7354	Glyma.05G007100	GO:0008270,GO:0004089;AT3G01500.2;ATBCA1,ATSABP3,CA1,SABP3;carbonic anhydrase 1
LUXPeak3917	Gm18	44603166	44603397	promoter-TSS (Glyma.18G183900.Wm82.a4.v1)	34	Glyma.18G183900	;AT1G65660.1;SMP1;Pre-mRNA splicing Prp18-interacting factor
LUXPeak2649	Gm13	10065054	10065229	exon (Glyma.13G035600.Wm82.a4.v1, exon 2 of 3)	1662	Glyma.13G035600	GO:0055114,GO:0016491;AT5G07200.1;ATGA20OX3,GA20OX3,YAP169;gibberellin 20-oxidase 3
LUXPeak0557	Gm03	43081097	43081278	Intergenic	-2085	Glyma.03G214300	;AT4G02440.1;EID1;F-box family protein
LUXPeak2553	Gm12	34742340	34744520	Intergenic	6250	Glyma.12G175200	NA
LUXPeak2198	Gm11	3143518	3144302	intron (Glyma.11G043000.Wm82.a4.v1, intron 2 of 2)	2898	Glyma.11G043000	;AT2G35290.1
LUXPeak3650	Gm17	12412736	12413337	exon (Glyma.17G150200.Wm82.a4.v1, exon 7 of 7)	3357	Glyma.17G150200	GO:0016788;AT4G17100.1
LUXPeak1050	Gm06	7403936	7404647	TTS (Glyma.06G094400.Wm82.a4.v1)	2393	Glyma.06G094400	GO:0019904;AT5G10450.1;14-3-3lambda,AFT1,GRF6;G-box regulating factor 6
LUXPeak3831	Gm18	3165412	3165620	Intergenic	7647	Glyma.18G039200	;AT5G37800.1;ATRSL1,RSL1;RHD SIX-LIKE 1
LUXPeak3003	Gm14	3155724	3156217	exon (Glyma.14G041800.Wm82.a4.v1, exon 1 of 6)	440	Glyma.14G041800	;AT2G27090.1;;Protein of unknown function (DUF630 and DUF632)
LUXPeak1986	Gm10	9533954	9534139	exon (Glyma.10G081700.Wm82.a4.v1, exon 4 of 6)	3565	Glyma.10G081700	GO:0006355,GO:0003677;AT2G35940.2;BLH1,EDA29;BEL1-like homeodomain 1
LUXPeak2475	Gm12	4541596	4541811	Intergenic	-1292	Glyma.12G062300	;AT1G07540.1;TRFL2;TRF-like 2
LUXPeak1234	Gm07	2526520	2526696	exon (Glyma.07G032000.Wm82.a4.v1, exon 1 of 1)	340	Glyma.07G032000	GO:0005515;AT1G27340.1;;Galactose oxidase/kelch repeat superfamily protein
LUXPeak1603	Gm08	17898588	17898964	exon (Glyma.08G219100.Wm82.a4.v1, exon 1 of 10)	114	Glyma.08G219100	;AT1G16880.1;;uridylyltransferase-related
LUXPeak0942	Gm05	40908045	40908253	Intergenic	3862	Glyma.05G230900	;AT5G19650.1;ATOFP8,OFP8;ovate family protein 8
LUXPeak3336	Gm15	42794137	42794564	intron (Glyma.15G227500.Wm82.a4.v1, intron 1 of 3)	493	Glyma.15G227500	GO:0004869;AT3G12490.2;ATCYS6,ATCYSB,CYSB;cystatin B
LUXPeak2174	Gm11	1580927	1581251	Intergenic	-1029	Glyma.11G022200	GO:0006355,GO:0003677;AT5G41410.1;BEL1;POX (plant homeobox) family protein
LUXPeak0078	Gm01	32884696	32885057	exon (Glyma.01G097900.Wm82.a4.v1, exon 2 of 2)	1061	Glyma.01G097900	;AT2G22680.1;;Zinc finger (C3HC4-type RING finger) family protein
LUXPeak0628	Gm04	3352126	3352308	exon (Glyma.04G042000.Wm82.a4.v1, exon 4 of 4)	2509	Glyma.04G042000	GO:0005634;AT4G34160.1;CYCD3,CYCD3;1;CYCLIN D3;1
LUXPeak4352	Gm20	45794431	45794924	promoter-TSS (Glyma.20G224000.Wm82.a4.v1)	-651	Glyma.20G224000	;AT5G28300.1;;Duplicated homeodomain-like superfamily protein
LUXPeak0884	Gm05	35750755	35751321	promoter-TSS (Glyma.05G166600.Wm82.a4.v1)	-33	Glyma.05G166600	;AT3G13460.1;ECT2;evolutionarily conserved C-terminal region 2
LUXPeak0159	Gm01	53982467	53982687	promoter-TSS (Glyma.01G194500.Wm82.a4.v1)	-800	Glyma.01G194500	GO:0007264,GO:0005525;AT3G49870.1;ARLA1C,ATARLA1C;ADP-ribosylation factor-like A1C
LUXPeak1789	Gm09	37443918	37444159	exon (Glyma.09G147300.Wm82.a4.v1, exon 1 of 5)	158	Glyma.09G147300	;AT1G16560.2;;Per1-like family protein
LUXPeak0576	Gm03	45770042	45770295	promoter-TSS (Glyma.03G250000.Wm82.a4.v1)	75	Glyma.03G250000	;AT5G29000.2;;Homeodomain-like superfamily protein
LUXPeak2115	Gm10	48831921	48832192	promoter-TSS (Glyma.10G263100.Wm82.a4.v1)	-315	Glyma.10G263100	NA
LUXPeak4004	Gm19	7114105	7114663	exon (Glyma.19G046300.Wm82.a4.v1, exon 2 of 2)	1319	Glyma.19G046300	;AT3G02550.1;LBD41;LOB domain-containing protein 41
LUXPeak1563	Gm08	12343676	12343943	promoter-TSS (Glyma.08G158300.Wm82.a4.v1)	-65	Glyma.08G158300	GO:0008270,GO:0005515;AT3G60080.1;;RING/U-box superfamily protein
LUXPeak2414	Gm11	38490556	38490877	Intergenic	5859	Glyma.11G242100	;AT3G06868.1
LUXPeak4339	Gm20	44042352	44042649	exon (Glyma.20G204000.Wm82.a4.v1, exon 1 of 1)	281	Glyma.20G204000	GO:0055085,GO:0016021;AT3G54700.1;PHT1;7;phosphate transporter 1;7
LUXPeak2802	Gm13	32051793	32051972	promoter-TSS (Glyma.13G212900.Wm82.a4.v1)	-515	Glyma.13G212900	;AT5G18860.1;;inosine-uridine preferring nucleoside hydrolase family protein
LUXPeak2060	Gm10	44221290	44221519	exon (Glyma.10G209500.Wm82.a4.v1, exon 1 of 1)	882	Glyma.10G209500	GO:0006468,GO:0005524,GO:0004672;AT3G57120.1;;Protein kinase superfamily protein
LUXPeak0094	Gm01	45892427	45892715	Intergenic	-1582	Glyma.01G131500	GO:0007165;AT5G58380.1;CIPK10,PKS2,SIP1,SNRK3.8;SOS3-interacting protein 1
LUXPeak0132	Gm01	52551993	52552280	Intergenic	-2942	Glyma.01G178000	;AT1G75080.1;BZR1;Brassinosteroid signalling positive regulator (BZR1) family protein
LUXPeak2392	Gm11	36640478	36641496	intron (Glyma.11G222600.Wm82.a4.v1, intron 3 of 3)	1212	Glyma.11G222600	GO:0003824,GO:0006470,GO:0004722;AT3G11410.1;AHG3,ATPP2CA,PP2CA;protein phosphatase 2CA
LUXPeak3076	Gm14	9759636	9759902	exon (Glyma.14G099000.Wm82.a4.v1, exon 3 of 4)	2248	Glyma.14G099000	GO:0055114,GO:0050660,GO:0016491,GO:0019139,GO:0009690;AT5G21482.1;ATCKX5,CKX7;cytokinin oxidase 7
LUXPeak4217	Gm20	24799217	24799719	exon (Glyma.20G070000.Wm82.a4.v1, exon 1 of 3)	1126	Glyma.20G070000	GO:0006355,GO:0003700;AT5G51190.1;;Integrase-type DNA-binding superfamily protein
LUXPeak1026	Gm06	4977143	4977629	promoter-TSS (Glyma.06G065400.Wm82.a4.v1)	-53	Glyma.06G065400	;AT5G25240.1
LUXPeak3626	Gm17	9479671	9480023	exon (Glyma.17G119800.Wm82.a4.v1, exon 2 of 2)	3642	Glyma.17G119800	GO:0005515,GO:0006468,GO:0005524,GO:0004672;AT2G26730.1;;Leucine-rich repeat protein kinase family protein
LUXPeak2109	Gm10	48497853	48498176	exon (Glyma.10G257900.Wm82.a4.v1, exon 1 of 1)	886	Glyma.10G257900	;AT5G67450.1;AZF1,ZF1;zinc-finger protein 1
LUXPeak2667	Gm13	14469171	14469555	exon (Glyma.13G056200.Wm82.a4.v1, exon 1 of 1)	267	Glyma.13G056200	GO:0005515,GO:0006468,GO:0005524,GO:0004672;AT3G02130.1;RPK2,TOAD2;receptor-like protein kinase 2
LUXPeak3594	Gm17	7614841	7615121	promoter-TSS (Glyma.17G096700.Wm82.a4.v1)	-39	Glyma.17G096700	GO:0043565,GO:0006355,GO:0003700,GO:0003677;AT3G01470.1;ATHB-1,ATHB1,HAT5,HB-1,HD-ZIP-1;homeobox 1
LUXPeak0663	Gm04	5756214	5756783	exon (Glyma.04G069200.Wm82.a4.v1, exon 1 of 8)	116	Glyma.04G069200	GO:0005525;AT5G55190.1;ATRAN3,RAN3;RAN GTPase 3
LUXPeak1734	Gm09	6463539	6464088	promoter-TSS (Glyma.09G066400.Wm82.a4.v1)	-1304	Glyma.09G066400	;AT4G29790.1
LUXPeak0839	Gm05	22288073	22288679	exon (Glyma.05G092200.Wm82.a4.v1, exon 1 of 1)	392	Glyma.05G092200	NA
LUXPeak1676	Gm08	44966604	44966789	exon (Glyma.08G339500.Wm82.a4.v1, exon 1 of 2)	112	Glyma.08G339500	NA
LUXPeak3578	Gm17	5719152	5719395	promoter-TSS (Glyma.17G073100.Wm82.a4.v1)	-908	Glyma.17G073100	;AT5G57910.1
LUXPeak1143	Gm06	13719384	13719576	Intergenic	-5632	Glyma.06G165652	;AT5G23690.1;;Polynucleotide adenylyltransferase family protein
LUXPeak1528	Gm08	10220609	10221206	exon (Glyma.08G132300.Wm82.a4.v1, exon 2 of 2)	599	Glyma.08G132300	GO:0016020,GO:0006487,GO:0003830;AT1G12990.1;;beta-1,4-N-acetylglucosaminyltransferase family protein
LUXPeak0852	Gm05	29812427	29812813	Intergenic	10422	Glyma.05G112100	GO:0051536,GO:0009055;AT1G32550.1;;2Fe-2S ferredoxin-like superfamily protein
LUXPeak2507	Gm12	6812849	6813408	intron (Glyma.12G084600.Wm82.a4.v1, intron 6 of 6)	2454	Glyma.12G084600	;AT5G22740.1;ATCSLA02,ATCSLA2,CSLA02,CSLA2;cellulose synthase-like A02
LUXPeak4079	Gm19	41745933	41746093	promoter-TSS (Glyma.19G152600.Wm82.a4.v1)	-960	Glyma.19G152600	;AT2G48070.1;RPH1;resistance to phytophthora 1
LUXPeak0503	Gm03	37581591	37582327	exon (Glyma.03G148300.Wm82.a4.v1, exon 2 of 2)	1473	Glyma.03G148300	GO:0016787,GO:0008152;AT3G63010.1;ATGID1B,GID1B;alpha/beta-Hydrolases superfamily protein
LUXPeak2422	Gm11	39163655	39163924	promoter-TSS (Glyma.11G251500.Wm82.a4.v1)	1641	Glyma.11G251500	GO:0005634,GO:0003677;AT5G43270.2;SPL2;squamosa promoter binding protein-like 2
LUXPeak4158	Gm19	48774496	48774936	promoter-TSS (Glyma.19G232300.Wm82.a4.v1)	60	Glyma.19G232300	GO:0016787;AT5G27840.1;TOPP8;Calcineurin-like metallo-phosphoesterase superfamily protein
LUXPeak3151	Gm14	49610198	49610597	exon (Glyma.14G222400.Wm82.a4.v1, exon 1 of 1)	623	Glyma.14G222400	;AT1G76070.1
LUXPeak1481	Gm08	5528895	5529143	promoter-TSS (Glyma.08G072100.Wm82.a4.v1)	26	Glyma.08G072100	GO:0005515,GO:0005634,GO:0003677;AT5G64220.2;;Calmodulin-binding transcription activator protein with CG-1 and Ankyrin domains
LUXPeak3057	Gm14	7689125	7689426	promoter-TSS (Glyma.14G087200.Wm82.a4.v1)	-967	Glyma.14G087200	;AT5G59845.1;;Gibberellin-regulated family protein
LUXPeak1933	Gm10	1222309	1223455	exon (Glyma.10G013700.Wm82.a4.v1, exon 4 of 4)	838	Glyma.10G013700	GO:0006950;AT3G62550.1;;Adenine nucleotide alpha hydrolases-like superfamily protein
LUXPeak1289	Gm07	7749377	7749622	exon (Glyma.07G085600.Wm82.a4.v1, exon 1 of 8)	278	Glyma.07G085600	GO:0006468,GO:0004672;AT3G24550.1;ATPERK1,PERK1;proline extensin-like receptor kinase 1
LUXPeak1910	Gm09	49487996	49488217	promoter-TSS (Glyma.09G275300.Wm82.a4.v1)	-331	Glyma.09G275300	GO:0008270,GO:0005515;AT3G10910.1;;RING/U-box superfamily protein
LUXPeak1657	Gm08	43788205	43788407	promoter-TSS (Glyma.08G325900.Wm82.a4.v1)	50	Glyma.08G325900	;AT1G50600.1;SCL5;scarecrow-like 5
LUXPeak3383	Gm16	2293274	2293669	Intergenic	-2415	Glyma.16G023800	GO:0006355,GO:0003700;AT1G01250.1;;Integrase-type DNA-binding superfamily protein
LUXPeak0338	Gm02	36861284	36861729	intron (Glyma.02G188300.Wm82.a4.v1, intron 2 of 10)	8782	Glyma.02G188300	GO:0016887,GO:0005524,GO:0016020;AT5G06530.2;;ABC-2 type transporter family protein
LUXPeak3157	Gm15	282325	282616	intron (Glyma.15G003200.Wm82.a4.v1, intron 1 of 7)	245	Glyma.15G003200	;AT1G16880.1;;uridylyltransferase-related
LUXPeak1965	Gm10	4294760	4295212	promoter-TSS (Glyma.10G048100.Wm82.a4.v1)	-107	Glyma.10G048100	GO:0000160,GO:0005515;AT5G02810.1;APRR7,PRR7;pseudo-response regulator 7
LUXPeak1487	Gm08	6053502	6053750	promoter-TSS (Glyma.08G079600.Wm82.a4.v1)	24	Glyma.08G079600	GO:0007275,GO:0006511,GO:0005634;AT5G37930.1;;Protein with RING/U-box and TRAF-like domains
LUXPeak2501	Gm12	6243070	6243314	Intergenic	6320	Glyma.12G079900	;AT1G08125.1;;S-adenosyl-L-methionine-dependent methyltransferases superfamily protein
LUXPeak4179	Gm19	50600639	50600923	Intergenic	-4312	Glyma.19G256700	GO:0046983;AT1G01260.1;;basic helix-loop-helix (bHLH) DNA-binding superfamily protein
LUXPeak0716	Gm04	45333049	45333483	exon (Glyma.04G193500.Wm82.a4.v1, exon 12 of 12)	2484	Glyma.04G193500	GO:0055114,GO:0016620;AT3G04120.1;GAPC,GAPC-1,GAPC1;glyceraldehyde-3-phosphate dehydrogenase C subunit 1
LUXPeak3416	Gm16	4996529	4999477	intron (Glyma.16G052000.Wm82.a4.v1, intron 3 of 5)	1229	Glyma.16G052000	GO:0008081,GO:0006629;AT5G41080.1;;PLC-like phosphodiesterases superfamily protein
LUXPeak1813	Gm09	42083346	42084469	exon (Glyma.09G187200.Wm82.a4.v1, exon 1 of 1)	1415	Glyma.09G187200	GO:0006508,GO:0004190;AT3G18490.1;;Eukaryotic aspartyl protease family protein
LUXPeak0372	Gm02	43541145	43541295	exon (Glyma.02G229600.Wm82.a4.v1, exon 1 of 1)	596	Glyma.02G229600	GO:0045454,GO:0015035,GO:0009055;AT5G58530.1;;Glutaredoxin family protein
LUXPeak1651	Gm08	42459467	42459754	promoter-TSS (Glyma.08G311300.Wm82.a4.v1)	37	Glyma.08G311300	GO:0016021,GO:0006355,GO:0005634;AT2G42780.1
LUXPeak3051	Gm14	7505704	7505900	intron (Glyma.14G085800.Wm82.a4.v1, intron 1 of 4)	1516	Glyma.14G085800	GO:0008234,GO:0006508;AT1G47128.1;RD21,RD21A;Granulin repeat cysteine protease family protein
LUXPeak3295	Gm15	13591226	13591539	exon (Glyma.15G160400.Wm82.a4.v1, exon 7 of 7)	-2588	Glyma.15G160300	;AT3G54070.1;;Ankyrin repeat family protein
LUXPeak1830	Gm09	43167756	43168255	TTS (Glyma.09G198200.Wm82.a4.v1)	1880	Glyma.09G198300	;AT1G20693.2;HMG BETA 1,HMGB2,NFD02,NFD2;high mobility group B2
LUXPeak4058	Gm19	39007899	39008127	Intergenic	-1253	Glyma.19G127000	;AT3G10760.1;;Homeodomain-like superfamily protein
LUXPeak0280	Gm02	7754269	7754517	exon (Glyma.02G088600.Wm82.a4.v1, exon 2 of 2)	1156	Glyma.02G088600	;AT5G16200.1;;50S ribosomal protein-related
LUXPeak1043	Gm06	6835530	6835770	promoter-TSS (Glyma.06G088600.Wm82.a4.v1)	-111	Glyma.06G088600	GO:0006096,GO:0003872;AT4G26270.1;PFK3;phosphofructokinase 3
LUXPeak2661	Gm13	14167573	14167966	exon (Glyma.13G053700.Wm82.a4.v1, exon 1 of 1)	1439	Glyma.13G053700	GO:0006468,GO:0004672;AT3G51550.1;FER;Malectin/receptor-like protein kinase family protein
LUXPeak3643	Gm17	11540746	11540899	Intergenic	2644	Glyma.17G142300	;AT3G60580.1;;C2H2-like zinc finger protein
LUXPeak3218	Gm15	5758511	5759094	exon (Glyma.15G075200.Wm82.a4.v1, exon 2 of 2)	2544	Glyma.15G075200	;AT1G28280.2;;VQ motif-containing protein
LUXPeak0919	Gm05	39271642	39271964	exon (Glyma.05G210300.Wm82.a4.v1, exon 2 of 4)	2342	Glyma.05G210300	;AT5G41410.1;BEL1;POX (plant homeobox) family protein
LUXPeak3559	Gm17	4491804	4492000	TTS (Glyma.17G059100.Wm82.a4.v1)	2990	Glyma.17G059100	GO:0005515;AT5G57180.1;CIA2;chloroplast import apparatus 2
LUXPeak4211	Gm20	14299601	14300960	exon (Glyma.20G058901.Wm82.a4.v1, exon 1 of 1)	398	Glyma.20G058901	NA
LUXPeak2540	Gm12	24034442	24038378	Intergenic	6422	Glyma.12G155300	GO:0016020,GO:0015002,GO:0019646;ATMG00730.1;;cytochrome c oxidase subunit 3
LUXPeak1126	Gm06	12116434	12116762	TTS (Glyma.06G148800.Wm82.a4.v1)	4145	Glyma.06G148800	GO:0003676;AT1G76010.1;;Alba DNA/RNA-binding protein
LUXPeak2612	Gm12	40083689	40084211	Intergenic	-1805	Glyma.12G226600	GO:0006355,GO:0003700;AT3G15210.1;ATERF-4,ATERF4,ERF4,RAP2.5;ethylene responsive element binding factor 4
LUXPeak3176	Gm15	1780654	1780894	promoter-TSS (Glyma.15G022800.Wm82.a4.v1)	-912	Glyma.15G022800	GO:0006355,GO:0003677;AT1G51700.1;ADOF1,DOF1;DOF zinc finger protein 1
LUXPeak2334	Gm11	11172404	11172652	exon (Glyma.11G147108.Wm82.a4.v1, exon 1 of 22)	406	Glyma.11G147108	GO:0008017,GO:0007018,GO:0005524,GO:0003777,GO:0005871;AT3G45850.1;;P-loop containing nucleoside triphosphate hydrolases superfamily protein
LUXPeak2955	Gm13	43196135	43196617	promoter-TSS (Glyma.13G348200.Wm82.a4.v1)	-967	Glyma.13G348200	GO:0016021,GO:0015914,GO:0005524,GO:0004012,GO:0000287;AT1G17500.1;;ATPase E1-E2 type family protein / haloacid dehalogenase-like hydrolase family protein
LUXPeak1792	Gm09	38987954	38988136	exon (Glyma.09G157600.Wm82.a4.v1, exon 1 of 3)	810	Glyma.09G157600	;AT5G23530.1;AtCXE18,CXE18;carboxyesterase 18
LUXPeak3532	Gm17	2805641	2806258	exon (Glyma.17G038000.Wm82.a4.v1, exon 2 of 2)	-1507	Glyma.17G037900	GO:0050660,GO:0008033,GO:0055114,GO:0016491,GO:0045454;AT3G17240.3;mtLPD2;lipoamide dehydrogenase 2
LUXPeak4262	Gm20	36441810	36442320	Intergenic	19493	Glyma.20G121800	GO:0046872;AT1G68200.1;;Zinc finger C-x8-C-x5-C-x3-H type family protein
LUXPeak2009	Gm10	33855200	33855601	Intergenic	-27282	Glyma.10G126700	GO:0005515,GO:0006468,GO:0005524,GO:0004672;AT2G33170.1;;Leucine-rich repeat receptor-like protein kinase family protein
LUXPeak0635	Gm04	3708283	3708565	promoter-TSS (Glyma.04G046700.Wm82.a4.v1)	80	Glyma.04G046700	GO:0046872,GO:0000166;AT1G10130.1;ATECA3,ECA3;endoplasmic reticulum-type calcium-transporting ATPase 3
LUXPeak0632	Gm04	3437371	3437551	exon (Glyma.04G042900.Wm82.a4.v1, exon 1 of 1)	493	Glyma.04G042900	GO:0005515;AT4G24210.1;SLY1;F-box family protein
LUXPeak4265	Gm20	36631468	36632453	intron (Glyma.20G123800.Wm82.a4.v1, intron 2 of 2)	395	Glyma.20G123800	;AT2G01100.2
LUXPeak0314	Gm02	15400462	15400730	Intergenic	-3433	Glyma.02G145100	GO:0016021,GO:0015116,GO:0008272,GO:0055085,GO:0016020,GO:0008271,GO:0009507;AT3G51895.1;AST12,SULTR3;1;sulfate transporter 3;1
LUXPeak1795	Gm09	39326749	39327100	promoter-TSS (Glyma.09G160100.Wm82.a4.v1)	36	Glyma.09G160100	;AT1G73210.2;;Protein of unknown function (DUF789)
LUXPeak3535	Gm17	2918620	2918772	TTS (Glyma.17G039200.Wm82.a4.v1)	9265	Glyma.17G039200	GO:0016887,GO:0005524,GO:0016020;AT3G53480.1;ABCG37,ATPDR9,PDR9,PIS1;pleiotropic drug resistance 9
LUXPeak2952	Gm13	42921367	42921674	intron (Glyma.13G344500.Wm82.a4.v1, intron 1 of 3)	653	Glyma.13G344500	;AT3G59480.1;;pfkB-like carbohydrate kinase family protein
LUXPeak2615	Gm12	40211827	40212036	promoter-TSS (Glyma.12G227800.Wm82.a4.v1)	-89	Glyma.12G227800	;AT1G53210.1;;sodium/calcium exchanger family protein / calcium-binding EF hand family protein
LUXPeak2547	Gm12	33911452	33911767	promoter-TSS (Glyma.12G169600.Wm82.a4.v1)	-91	Glyma.12G169600	GO:0051536,GO:0009055;AT1G60950.1;ATFD2,FED A;2Fe-2S ferredoxin-like superfamily protein
LUXPeak0543	Gm03	42237786	42238154	Intergenic	-5988	Glyma.03G202300	GO:0006355,GO:0003677;AT2G35940.3;BLH1,EDA29;BEL1-like homeodomain 1
LUXPeak0659	Gm04	5357741	5358419	exon (Glyma.04G064600.Wm82.a4.v1, exon 1 of 1)	1218	Glyma.04G064600	;AT5G11090.1;;serine-rich protein-related
LUXPeak0128	Gm01	52370178	52370419	exon (Glyma.01G175900.Wm82.a4.v1, exon 1 of 4)	119	Glyma.01G175900	;AT3G50845.1;;Protein of unknown function (DUF59)
LUXPeak2939	Gm13	42163428	42163829	promoter-TSS (Glyma.13G334200.Wm82.a4.v1)	-796	Glyma.13G334200	GO:0003676;AT5G59950.5;;RNA-binding (RRM/RBD/RNP motifs) family protein
LUXPeak2283	Gm11	8502030	8502224	exon (Glyma.11G111500.Wm82.a4.v1, exon 1 of 4)	308	Glyma.11G111500	GO:0005975,GO:0004553;AT4G39010.1;AtGH9B18,GH9B18;glycosyl hydrolase 9B18
LUXPeak0287	Gm02	9405773	9406304	promoter-TSS (Glyma.02G100400.Wm82.a4.v1)	131	Glyma.02G100300	GO:0006468,GO:0004672;AT1G66910.1;;Protein kinase superfamily protein
LUXPeak1837	Gm09	43653805	43654086	exon (Glyma.09G203400.Wm82.a4.v1, exon 1 of 2)	950	Glyma.09G203400	;AT4G37890.1;EDA40;Zinc finger (C3HC4-type RING finger) family protein
LUXPeak2736	Gm13	23517231	23517508	intron (Glyma.13G131700.Wm82.a4.v1, intron 1 of 2)	403	Glyma.13G131700	GO:0005622,GO:0003779,GO:0030042,GO:0015629;AT5G59890.1;ADF4,ATADF4;actin depolymerizing factor 4
LUXPeak2674	Gm13	15917350	15917910	exon (Glyma.13G068600.Wm82.a4.v1, exon 1 of 1)	346	Glyma.13G068600	GO:0055114,GO:0008137;ATCG00440.1;;NADH:ubiquinone/plastoquinone oxidoreductase, chain 3 protein
LUXPeak3292	Gm15	12877616	12877837	promoter-TSS (Glyma.15G154800.Wm82.a4.v1)	328	Glyma.15G154700	GO:0051716,GO:0046658;AT4G20260.2;ATPCAP1,PCAP1;plasma-membrane associated cation-binding protein 1
LUXPeak1103	Gm06	10906828	10907532	promoter-TSS (Glyma.06G133000.Wm82.a4.v1)	246	Glyma.06G133000	GO:0055085;AT5G53550.1;ATYSL3,YSL3;YELLOW STRIPE like 3
LUXPeak0375	Gm02	43746320	43746876	promoter-TSS (Glyma.02G232100.Wm82.a4.v1)	-16	Glyma.02G232100	GO:0006887,GO:0000145;AT5G58430.1;ATEXO70B1,EXO70B1;exocyst subunit exo70 family protein B1
LUXPeak2024	Gm10	38285036	38285253	Intergenic	-2374	Glyma.10G146300	;AT1G09250.1;;basic helix-loop-helix (bHLH) DNA-binding superfamily protein
LUXPeak1911	Gm09	49489616	49489796	promoter-TSS (Glyma.09G275400.Wm82.a4.v1)	-563	Glyma.09G275400	;AT1G07730.2;;Disease resistance-responsive (dirigent-like protein) family protein
LUXPeak1718	Gm09	2314925	2315219	Intergenic	-1233	Glyma.09G028100	GO:0055114,GO:0050660,GO:0016491;AT1G30700.1;;FAD-binding Berberine family protein
LUXPeak3150	Gm14	49391971	49393677	exon (Glyma.14G220400.Wm82.a4.v1, exon 1 of 2)	789	Glyma.14G220400	;AT1G75860.1
LUXPeak1480	Gm08	4974139	4974373	Intergenic	-1094	Glyma.08G065000	GO:0005515;AT5G64430.1;;Octicosapeptide/Phox/Bem1p family protein
LUXPeak1962	Gm10	3957600	3957759	Intergenic	-11859	Glyma.10G044400	;AT2G37480.2
LUXPeak2149	Gm10	50701671	50702058	exon (Glyma.10G286700.Wm82.a4.v1, exon 1 of 1)	536	Glyma.10G286700	GO:0008270,GO:0005515;AT5G64920.1;CIP8;COP1-interacting protein 8
LUXPeak2698	Gm13	20369542	20369847	Intergenic	-4865	Glyma.13G098200	;AT5G57340.1
LUXPeak1650	Gm08	42436354	42436689	Intergenic	-6654	Glyma.08G311200	GO:0046912;AT3G58750.1;CSY2;citrate synthase 2
LUXPeak1917	Gm09	50293935	50294106	exon (Glyma.09G283700.Wm82.a4.v1, exon 1 of 1)	333	Glyma.09G283700	GO:0005525;AT3G22980.1;;Ribosomal protein S5/Elongation factor G/III/V family protein
LUXPeak2049	Gm10	42217588	42217908	exon (Glyma.10G188200.Wm82.a4.v1, exon 1 of 1)	364	Glyma.10G188200	;AT4G14450.1
LUXPeak1831	Gm09	43168402	43168686	TTS (Glyma.09G198200.Wm82.a4.v1)	1341	Glyma.09G198300	;AT1G20693.2;HMG BETA 1,HMGB2,NFD02,NFD2;high mobility group B2
LUXPeak2318	Gm11	10278351	10278540	promoter-TSS (Glyma.11G135300.Wm82.a4.v1)	23	Glyma.11G135300	;AT4G01570.1;;Tetratricopeptide repeat (TPR)-like superfamily protein
LUXPeak3050	Gm14	7504300	7504639	exon (Glyma.14G085800.Wm82.a4.v1, exon 1 of 5)	183	Glyma.14G085800	GO:0008234,GO:0006508;AT1G47128.1;RD21,RD21A;Granulin repeat cysteine protease family protein
LUXPeak3234	Gm15	6554225	6554612	TTS (Glyma.15G085700.Wm82.a4.v1)	794	Glyma.15G085700	NA
LUXPeak1003	Gm06	3496020	3496671	exon (Glyma.06G046300.Wm82.a4.v1, exon 1 of 13)	472	Glyma.06G046300	;AT1G27760.3;ATSAT32,SAT32;interferon-related developmental regulator family protein / IFRD protein family
LUXPeak3986	Gm19	777741	778119	TTS (Glyma.19G007700.Wm82.a4.v1)	5758	Glyma.19G007700	GO:0008270,GO:0004089;AT3G01500.3;ATBCA1,ATSABP3,CA1,SABP3;carbonic anhydrase 1
LUXPeak2425	Gm12	414945	415208	promoter-TSS (Glyma.12G005300.Wm82.a4.v1)	1	Glyma.12G005300	GO:0051087;AT5G62390.1;ATBAG7,BAG7;BCL-2-associated athanogene 7
LUXPeak1336	Gm07	30511549	30511891	promoter-TSS (Glyma.07G173000.Wm82.a4.v1)	-45	Glyma.07G173000	GO:0048544,GO:0006468,GO:0005524,GO:0004672;AT1G34300.1;;lectin protein kinase family protein
LUXPeak2500	Gm12	6179760	6179938	promoter-TSS (Glyma.12G079400.Wm82.a4.v1)	88	Glyma.12G079400	GO:0016887,GO:0005524;AT5G60790.1;ATGCN1,GCN1;ABC transporter family protein
LUXPeak3603	Gm17	8025853	8026148	exon (Glyma.17G102300.Wm82.a4.v1, exon 2 of 2)	2949	Glyma.17G102400	GO:0016757,GO:0016021;AT5G07720.1;;Galactosyl transferase GMA12/MNN10 family protein
LUXPeak2124	Gm10	49243229	49243888	TTS (Glyma.10G269300.Wm82.a4.v1)	3916	Glyma.10G269300	GO:0046872;AT1G68200.1;;Zinc finger C-x8-C-x5-C-x3-H type family protein
LUXPeak0028	Gm01	2466254	2466488	exon (Glyma.01G024000.Wm82.a4.v1, exon 1 of 1)	1716	Glyma.01G024000	;AT2G22500.1;ATPUMP5,DIC1,UCP5;uncoupling protein 5
LUXPeak0855	Gm05	31347724	31348116	Intergenic	3357	Glyma.05G120000	NA
LUXPeak3789	Gm17	41549304	41549600	Intergenic	5733	Glyma.17G260100	GO:0055114,GO:0016491,GO:0008270;AT4G39330.1;ATCAD9,CAD9;cinnamyl alcohol dehydrogenase 9
LUXPeak0489	Gm03	36347532	36347720	intron (Glyma.03G136000.Wm82.a4.v1, intron 28 of 39)	34151	Glyma.03G136000	GO:0005524,GO:0016887,GO:0016021,GO:0006810,GO:0005215;AT2G41700.1;ABCA1,AtABCA1;ATP-binding cassette A1
LUXPeak0678	Gm04	9116948	9117254	promoter-TSS (Glyma.04G099900.Wm82.a4.v1)	205	Glyma.04G099900	GO:0019904;AT1G78300.1;14-3-3OMEGA,GF14 OMEGA,GRF2;general regulatory factor 2
LUXPeak0281	Gm02	8262285	8262571	Intergenic	-3613	Glyma.02G093400	GO:0006508,GO:0004252;AT1G01900.1;ATSBT1.1,SBTI1.1;subtilase family protein
LUXPeak0526	Gm03	40921061	40921279	promoter-TSS (Glyma.03G185700.Wm82.a4.v1)	-135	Glyma.03G185700	GO:0008270,GO:0005515;AT5G22920.1;;CHY-type/CTCHY-type/RING-type Zinc finger protein
LUXPeak2660	Gm13	13864017	13864320	promoter-TSS (Glyma.13G051500.Wm82.a4.v1)	-916	Glyma.13G051500	;AT3G30380.2;;alpha/beta-Hydrolases superfamily protein
LUXPeak3563	Gm17	4847879	4848190	promoter-TSS (Glyma.17G062900.Wm82.a4.v1)	-182	Glyma.17G062900	;AT5G57410.3;;Afadin/alpha-actinin-binding protein
LUXPeak0694	Gm04	37473079	37473452	promoter-TSS (Glyma.04G158600.Wm82.a4.v1)	-15	Glyma.04G158600	;AT5G15740.1;;O-fucosyltransferase family protein
LUXPeak4233	Gm20	34517681	34518523	promoter-TSS (Glyma.20G102600.Wm82.a4.v1)	205	Glyma.20G102600	;AT3G19970.1;;alpha/beta-Hydrolases superfamily protein
LUXPeak2541	Gm12	24038639	24041131	exon (Glyma.12G155300.Wm82.a4.v1, exon 1 of 1)	2947	Glyma.12G155300	GO:0016020,GO:0015002,GO:0019646;ATMG00730.1;;cytochrome c oxidase subunit 3
LUXPeak4210	Gm20	14225306	14225590	exon (Glyma.20G058000.Wm82.a4.v1, exon 4 of 4)	4900	Glyma.20G058000	GO:0055114,GO:0050662,GO:0015936,GO:0004420;AT1G76490.1;HMG1,HMGR1;hydroxy methylglutaryl CoA reductase 1
LUXPeak2819	Gm13	33057730	33058015	intron (Glyma.13G223400.Wm82.a4.v1, intron 1 of 11)	500	Glyma.13G223400	GO:0006468,GO:0004672;AT4G18950.1;;Integrin-linked protein kinase family
LUXPeak2395	Gm11	36967339	36967678	Intergenic	-1277	Glyma.11G225700	;AT5G05840.1;;Protein of unknown function (DUF620)
LUXPeak3026	Gm14	5432657	5432894	exon (Glyma.14G067000.Wm82.a4.v1, exon 1 of 7)	114	Glyma.14G067000	GO:0005524;AT2G39730.1;RCA;rubisco activase
LUXPeak0135	Gm01	52607732	52607953	Intergenic	-2944	Glyma.01G178800	;AT4G36850.1;;PQ-loop repeat family protein / transmembrane family protein
LUXPeak2805	Gm13	32248640	32249060	promoter-TSS (Glyma.13G214900.Wm82.a4.v1)	8	Glyma.13G214900	GO:0005515;AT2G47900.3;AtTLP3,TLP3;tubby like protein 3
LUXPeak2067	Gm10	45155317	45155619	Intergenic	-2050	Glyma.10G218900	NA
LUXPeak0063	Gm01	24079356	24080376	exon (Glyma.01G082400.Wm82.a4.v1, exon 1 of 6)	173	Glyma.01G082400	GO:0003682;AT1G68580.2;;agenet domain-containing protein / bromo-adjacent homology (BAH) domain-containing protein
LUXPeak1076	Gm06	8898896	8899184	promoter-TSS (Glyma.06G110400.Wm82.a4.v1)	19	Glyma.06G110400	GO:0008270,GO:0003676,GO:0006355,GO:0003677;AT4G36020.1;CSDP1;cold shock domain protein 1
LUXPeak3676	Gm17	19759496	19759905	exon (Glyma.17G179102.Wm82.a4.v1, exon 1 of 1)	242	Glyma.17G179102	NA
LUXPeak0434	Gm02	49263940	49267208	exon (Glyma.02G296600.Wm82.a4.v1, exon 2 of 2)	1054	Glyma.02G296600	GO:0046872;AT3G55980.1;ATSZF1,SZF1;salt-inducible zinc finger 1
LUXPeak3734	Gm17	38448126	38448428	promoter-TSS (Glyma.17G230100.Wm82.a4.v1)	77	Glyma.17G230100	;AT5G11790.1;NDL2;N-MYC downregulated-like 2
LUXPeak1594	Gm08	15963434	15963661	Intergenic	-3832	Glyma.08G196800	GO:0016787,GO:0008152;AT1G51760.1;IAR3,JR3;peptidase M20/M25/M40 family protein
LUXPeak1626	Gm08	38949144	38949880	intron (Glyma.08G285600.Wm82.a4.v1, intron 1 of 6)	434	Glyma.08G285600	;AT1G10630.1;ARFA1F,ATARFA1F;ADP-ribosylation factor A1F
LUXPeak2112	Gm10	48808644	48810589	exon (Glyma.10G262700.Wm82.a4.v1, exon 1 of 1)	1360	Glyma.10G262700	GO:0016758,GO:0008152;AT2G23260.1;UGT84B1;UDP-glucosyl transferase 84B1
LUXPeak3528	Gm17	2670822	2671506	exon (Glyma.17G036500.Wm82.a4.v1, exon 1 of 2)	325	Glyma.17G036500	;AT1G47970.1
LUXPeak3143	Gm14	49327614	49327788	TTS (Glyma.14G219700.Wm82.a4.v1)	4810	Glyma.14G219700	GO:0051082,GO:0006950,GO:0006457,GO:0005524;AT4G24190.1;AtHsp90-7,AtHsp90.7,HSP90.7,SHD;Chaperone protein htpG family protein
LUXPeak4355	Gm20	45884468	45885252	intron (Glyma.20G225000.Wm82.a4.v1, intron 1 of 3)	1782	Glyma.20G225000	GO:0006355,GO:0005634;AT3G04730.1;IAA16;indoleacetic acid-induced protein 16
LUXPeak4286	Gm20	38272884	38273296	Intergenic	-2042	Glyma.20G144400	;AT3G22380.1;TIC;time for coffee
LUXPeak1578	Gm08	14169659	14170053	exon (Glyma.08G176300.Wm82.a4.v1, exon 1 of 1)	798	Glyma.08G176300	;AT3G14440.1;ATNCED3,NCED3,SIS7,STO1;nine-cis-epoxycarotenoid dioxygenase 3
LUXPeak2161	Gm11	912304	912499	intron (Glyma.11G013200.Wm82.a4.v1, intron 1 of 1)	730	Glyma.11G013200	;AT3G03150.1
LUXPeak4029	Gm19	32910955	32911153	exon (Glyma.19G091400.Wm82.a4.v1, exon 2 of 2)	164	Glyma.19G091500	;AT3G27050.1
LUXPeak0945	Gm05	41128818	41129055	promoter-TSS (Glyma.05G233700.Wm82.a4.v1)	-442	Glyma.05G233700	GO:0008270,GO:0005622,GO:0005515;AT1G25440.1;;B-box type zinc finger protein with CCT domain
LUXPeak2472	Gm12	4333912	4334084	exon (Glyma.12G060200.Wm82.a4.v1, exon 1 of 2)	469	Glyma.12G060200	;AT3G46640.1;LUX,PCL1;Homeodomain-like superfamily protein
LUXPeak0781	Gm05	692565	692788	Intergenic	7675	Glyma.05G007200	GO:0005515,GO:0006508,GO:0004252;AT3G27925.1;Deg1,DEGP1;DegP protease 1
LUXPeak3481	Gm16	36750729	36750924	intron (Glyma.16G204400.Wm82.a4.v1, intron 1 of 4)	2467	Glyma.16G204400	;AT5G62260.1;;AT hook motif DNA-binding family protein
LUXPeak1151	Gm06	14655350	14655770	promoter-TSS (Glyma.06G174000.Wm82.a4.v1)	-892	Glyma.06G174000	;AT3G48430.1;REF6;relative of early flowering 6
LUXPeak0988	Gm06	2620985	2621205	Intergenic	-3177	Glyma.06G034200	GO:0005515;AT1G19330.2
LUXPeak3289	Gm15	12478395	12478796	promoter-TSS (Glyma.15G150900.Wm82.a4.v1)	96	Glyma.15G150900	GO:0055114,GO:0050660,GO:0016627,GO:0008152,GO:0003995;AT3G06810.1;IBR3;acyl-CoA dehydrogenase-related
LUXPeak4144	Gm19	47456625	47456973	exon (Glyma.19G216200.Wm82.a4.v1, exon 1 of 1)	444	Glyma.19G216200	GO:0043565,GO:0006355,GO:0003700;AT3G62420.1;ATBZIP53,BZIP53;basic region/leucine zipper motif 53
LUXPeak3933	Gm18	51865756	51866452	Intergenic	4746	Glyma.18G226700	NA
LUXPeak1057	Gm06	8022985	8023373	exon (Glyma.06G101500.Wm82.a4.v1, exon 3 of 4)	1662	Glyma.06G101500	GO:0019904;AT1G78300.1;14-3-3OMEGA,GF14 OMEGA,GRF2;general regulatory factor 2
LUXPeak1383	Gm07	42887879	42888196	TTS (Glyma.07G246800.Wm82.a4.v1)	-2095	Glyma.07G246650	NA
LUXPeak3657	Gm17	14125200	14125457	TTS (Glyma.17G162000.Wm82.a4.v1)	2167	Glyma.17G162000	;AT3G49940.1;LBD38;LOB domain-containing protein 38
LUXPeak0550	Gm03	42597059	42597389	Intergenic	-8413	Glyma.03G206800	;AT3G24420.1;;alpha/beta-Hydrolases superfamily protein
LUXPeak3910	Gm18	43778401	43778837	Intergenic	9302	Glyma.18G180900	GO:0008017,GO:0007018,GO:0005524,GO:0003777,GO:0005871;AT5G02370.1;;ATP binding microtubule motor family protein
LUXPeak2438	Gm12	1597958	1598252	promoter-TSS (Glyma.12G022100.Wm82.a4.v1)	-459	Glyma.12G022100	;AT1G50420.1;SCL-3,SCL3;scarecrow-like 3
LUXPeak1157	Gm06	15472181	15472354	Intergenic	-4728	Glyma.06G181800	;AT4G18770.1;AtMYB98,MYB98;myb domain protein 98
LUXPeak3965	Gm18	56905009	56905350	promoter-TSS (Glyma.18G286100.Wm82.a4.v1)	63	Glyma.18G286100	GO:0055085,GO:0016021,GO:0008324,GO:0006812;AT2G39450.1;ATMTP11,MTP11;Cation efflux family protein
LUXPeak3487	Gm16	37187175	37187581	exon (Glyma.16G210600.Wm82.a4.v1, exon 4 of 6)	2759	Glyma.16G210600	GO:0007165,GO:0005515,GO:0043531;AT5G36930.2;;Disease resistance protein (TIR-NBS-LRR class) family
LUXPeak2783	Gm13	30632686	30632954	exon (Glyma.13G198500.Wm82.a4.v1, exon 1 of 1)	853	Glyma.13G198500	GO:0045454,GO:0015035,GO:0009055;AT5G13810.1;;Glutaredoxin family protein
LUXPeak0787	Gm05	1372037	1372363	promoter-TSS (Glyma.05G014900.Wm82.a4.v1)	-76	Glyma.05G014900	GO:0008017,GO:0007018,GO:0005524,GO:0003777,GO:0005871;AT1G18550.1;;ATP binding microtubule motor family protein
LUXPeak4044	Gm19	36909567	36909725	exon (Glyma.19G110500.Wm82.a4.v1, exon 1 of 7)	238	Glyma.19G110500	GO:0016568,GO:0005634;AT1G54390.3;ING2;PHD finger protein-related
LUXPeak2842	Gm13	34293486	34293841	Intergenic	-1215	Glyma.13G238500	;AT4G32480.1;;Protein of unknown function (DUF506)
LUXPeak4129	Gm19	46187322	46187736	promoter-TSS (Glyma.19G199500.Wm82.a4.v1)	151	Glyma.19G199500	GO:0006355,GO:0003677;AT2G35940.1;BLH1,EDA29;BEL1-like homeodomain 1
LUXPeak3651	Gm17	12507881	12508101	Intergenic	14813	Glyma.17G150900	;AT1G32740.1;;SBP (S-ribonuclease binding protein) family protein
LUXPeak3813	Gm18	1374065	1374358	TTS (Glyma.18G018800.Wm82.a4.v1)	2682	Glyma.18G018800	;AT1G78020.1;;Protein of unknown function (DUF581)
LUXPeak1416	Gm08	643565	643805	promoter-TSS (Glyma.08G008100.Wm82.a4.v1)	28	Glyma.08G008100	GO:0006355,GO:0005634,GO:0003677,GO:0009725;AT5G62000.2;ARF1-BP,ARF2,HSS,ORE14;auxin response factor 2
LUXPeak0322	Gm02	17723476	17723822	exon (Glyma.02G158200.Wm82.a4.v1, exon 1 of 3)	249	Glyma.02G158200	GO:0006508,GO:0004185;AT3G10410.1;CPY,SCPL49;SERINE CARBOXYPEPTIDASE-LIKE 49
LUXPeak3830	Gm18	3161072	3161310	Intergenic	-9145	Glyma.18G039100	GO:0005515;AT3G03440.1;;ARM repeat superfamily protein
LUXPeak2569	Gm12	36215126	36215893	exon (Glyma.12G186800.Wm82.a4.v1, exon 1 of 1)	270	Glyma.12G186800	;AT2G27310.1;;F-box family protein
LUXPeak1295	Gm07	8079663	8081084	exon (Glyma.07G088350.Wm82.a4.v1, exon 2 of 2)	829	Glyma.07G088350	NA
LUXPeak1051	Gm06	7435896	7436418	Intergenic	-2642	Glyma.06G094700	;AT5G64340.1;SAC51;sequence-specific DNA binding transcription factors;transcription regulators
LUXPeak3043	Gm14	6865540	6865899	intron (Glyma.14G080600.Wm82.a4.v1, intron 1 of 5)	629	Glyma.14G080600	GO:0003676;AT1G47490.1;ATRBP47C,RBP47C;RNA-binding protein 47C
LUXPeak1559	Gm08	12035124	12035630	promoter-TSS (Glyma.08G154900.Wm82.a4.v1)	-31	Glyma.08G154900	;AT5G13490.1;AAC2;ADP/ATP carrier 2
LUXPeak1218	Gm06	50810754	50811088	exon (Glyma.06G324900.Wm82.a4.v1, exon 1 of 3)	110	Glyma.06G324900	;AT1G33780.1;;Protein of unknown function (DUF179)
LUXPeak0902	Gm05	37012827	37013322	exon (Glyma.05G182100.Wm82.a4.v1, exon 1 of 1)	139	Glyma.05G182100	;AT5G65207.1
LUXPeak2061	Gm10	44325721	44325972	Intergenic	9464	Glyma.10G210400	GO:0008289;AT3G54800.1;;Pleckstrin homology (PH) and lipid-binding START domains-containing protein
LUXPeak1643	Gm08	41217485	41217732	exon (Glyma.08G299900.Wm82.a4.v1, exon 1 of 1)	1773	Glyma.08G299900	GO:0006629;AT2G46210.1;;Fatty acid/sphingolipid desaturase
LUXPeak2167	Gm11	1319888	1320141	Intergenic	2008	Glyma.11G018900	;AT2G46330.1;AGP16,ATAGP16;arabinogalactan protein 16
LUXPeak0163	Gm01	54195396	54195910	Intergenic	-3585	Glyma.01G196600	GO:0043565,GO:0006355,GO:0003700,GO:0003677;AT4G37790.1;HAT22;Homeobox-leucine zipper protein family
LUXPeak1176	Gm06	41481193	41481446	exon (Glyma.06G249100.Wm82.a4.v1, exon 3 of 3)	2996	Glyma.06G249100	GO:0006355,GO:0003677;AT3G15510.1;ANAC056,ATNAC2,NAC2,NARS1;NAC domain containing protein 2
LUXPeak2609	Gm12	39616062	39616448	exon (Glyma.12G222200.Wm82.a4.v1, exon 1 of 5)	272	Glyma.12G222200	GO:0016491,GO:0008152;AT5G54190.1;PORA;protochlorophyllide oxidoreductase A
LUXPeak3126	Gm14	47287735	47287939	exon (Glyma.14G199200.Wm82.a4.v1, exon 1 of 1)	949	Glyma.14G199200	GO:0006887,GO:0000145;AT5G58430.1;ATEXO70B1,EXO70B1;exocyst subunit exo70 family protein B1
LUXPeak0035	Gm01	3239238	3240020	exon (Glyma.01G030900.Wm82.a4.v1, exon 3 of 3)	2543	Glyma.01G030900	;AT1G70370.2;PG2;polygalacturonase 2
LUXPeak2984	Gm14	1194519	1195127	exon (Glyma.14G016700.Wm82.a4.v1, exon 1 of 1)	2093	Glyma.14G016700	GO:0005515;AT5G55530.3;;Calcium-dependent lipid-binding (CaLB domain) family protein
LUXPeak2012	Gm10	34675737	34676755	Intergenic	7057	Glyma.10G129166	NA
LUXPeak2236	Gm11	5084078	5084644	Intergenic	-2678	Glyma.11G067800	GO:0055114,GO:0016491;AT5G66760.1;SDH1-1;succinate dehydrogenase 1-1
LUXPeak1532	Gm08	10267911	10268183	exon (Glyma.08G132900.Wm82.a4.v1, exon 1 of 1)	238	Glyma.08G132900	NA
LUXPeak0492	Gm03	36599985	36600511	exon (Glyma.03G138000.Wm82.a4.v1, exon 1 of 8)	145	Glyma.03G138000	GO:0006468,GO:0004672;AT5G19450.2;CDPK19,CPK8;calcium-dependent protein kinase 19
LUXPeak3792	Gm18	487987	489011	exon (Glyma.18G006600.Wm82.a4.v1, exon 3 of 3)	1490	Glyma.18G006600	;AT1G67340.1;;HCP-like superfamily protein with MYND-type zinc finger
LUXPeak1674	Gm08	44672515	44672964	intron (Glyma.08G335900.Wm82.a4.v1, intron 1 of 6)	509	Glyma.08G335900	GO:0006355,GO:0003700;AT5G12840.2;ATHAP2A,EMB2220,HAP2A,NF-YA1;nuclear factor Y, subunit A1
LUXPeak0669	Gm04	6515499	6515956	TTS (Glyma.04G078100.Wm82.a4.v1)	-2387	Glyma.04G078151	NA
LUXPeak3888	Gm18	15977584	15978022	intron (Glyma.18G123800.Wm82.a4.v1, intron 1 of 5)	487	Glyma.18G123800	GO:0006468,GO:0004672;AT2G02800.1;APK2B;protein kinase 2B
LUXPeak1736	Gm09	6827466	6827788	intron (Glyma.09G068000.Wm82.a4.v1, intron 2 of 4)	834	Glyma.09G068000	GO:0007034;AT2G06530.1;VPS2.1;SNF7 family protein
LUXPeak3596	Gm17	7801300	7801475	promoter-TSS (Glyma.17G098900.Wm82.a4.v1)	94	Glyma.17G098900	;AT3G47640.3;PYE;basic helix-loop-helix (bHLH) DNA-binding superfamily protein
LUXPeak0833	Gm05	22254821	22255035	TTS (Glyma.05G091800.Wm82.a4.v1)	-4892	Glyma.05G092000	GO:0022904,GO:0016020,GO:0016491,GO:0009055;ATMG00220.1;;apocytochrome b
LUXPeak2837	Gm13	34081896	34082627	exon (Glyma.13G236500.Wm82.a4.v1, exon 1 of 1)	1449	Glyma.13G236500	GO:0006355,GO:0003700;AT5G44210.1;ATERF-9,ATERF9,ERF9;erf domain protein 9
LUXPeak0107	Gm01	50052002	50052278	Intergenic	12885	Glyma.01G152500	;AT5G45310.1
LUXPeak2103	Gm10	48041268	48041565	Intergenic	-2352	Glyma.10G251500	;AT5G54770.1;THI1,THI4,TZ;thiazole biosynthetic enzyme, chloroplast (ARA6) (THI1) (THI4)
LUXPeak3624	Gm17	9338302	9338535	Intergenic	-2839	Glyma.17G118200	;AT1G52720.1
LUXPeak1024	Gm06	4952561	4952788	Intergenic	11517	Glyma.06G065100	;AT4G32030.1
LUXPeak4197	Gm20	1836412	1836633	TTS (Glyma.20G018000.Wm82.a4.v1)	4116	Glyma.20G018000	GO:0016868,GO:0005975;AT1G70820.1;;phosphoglucomutase, putative / glucose phosphomutase, putative
LUXPeak0810	Gm05	4539480	4539685	promoter-TSS (Glyma.05G049500.Wm82.a4.v1)	-648	Glyma.05G049500	;AT1G12640.1;;MBOAT (membrane bound O-acyl transferase) family protein
LUXPeak3074	Gm14	9758159	9758311	intron (Glyma.14G099000.Wm82.a4.v1, intron 3 of 3)	3782	Glyma.14G099000	GO:0055114,GO:0050660,GO:0016491,GO:0019139,GO:0009690;AT5G21482.1;ATCKX5,CKX7;cytokinin oxidase 7
LUXPeak2911	Gm13	40081077	40081822	exon (Glyma.13G311900.Wm82.a4.v1, exon 1 of 1)	450	Glyma.13G311900	NA
LUXPeak3098	Gm14	18594072	18594260	Intergenic	-13822	Glyma.14G132000	;AT4G31115.1;;Protein of unknown function (DUF1997)
LUXPeak3845	Gm18	4408972	4409367	exon (Glyma.18G051500.Wm82.a4.v1, exon 1 of 1)	1124	Glyma.18G051500	GO:0006355,GO:0003700;AT4G27950.1;CRF4;cytokinin response factor 4
LUXPeak4091	Gm19	43247046	43247298	promoter-TSS (Glyma.19G166900.Wm82.a4.v1)	83	Glyma.19G166900	;AT1G04020.1;ATBARD1,BARD1,ROW1;breast cancer associated RING 1
LUXPeak2718	Gm13	21572013	21572310	exon (Glyma.13G112000.Wm82.a4.v1, exon 5 of 5)	2820	Glyma.13G112000	;AT1G19180.1;JAZ1,TIFY10A;jasmonate-zim-domain protein 1
LUXPeak4255	Gm20	36148707	36149203	promoter-TSS (Glyma.20G119100.Wm82.a4.v1)	-358	Glyma.20G119100	GO:0003824,GO:0006470,GO:0004722;AT1G68410.2;;Protein phosphatase 2C family protein
LUXPeak0001	Gm01	355645	355996	Intergenic	6520	Glyma.01G002902	GO:0008168,GO:0008152;AT4G29590.1;;S-adenosyl-L-methionine-dependent methyltransferases superfamily protein
LUXPeak2962	Gm13	44224395	44225499	exon (Glyma.13G361700.Wm82.a4.v1, exon 2 of 2)	1530	Glyma.13G361700	GO:0055114,GO:0016491;AT1G15550.1;ATGA3OX1,GA3OX1,GA4;gibberellin 3-oxidase 1
LUXPeak2480	Gm12	4621185	4621594	promoter-TSS (Glyma.12G063100.Wm82.a4.v1)	-345	Glyma.12G063100	GO:0003824,GO:0006470,GO:0004722;AT1G07630.1;PLL5;pol-like 5
LUXPeak1698	Gm09	499704	500208	promoter-TSS (Glyma.09G006900.Wm82.a4.v1)	-7	Glyma.09G007000	;AT4G04330.1;;Chaperonin-like RbcX protein
LUXPeak1149	Gm06	14191414	14191680	TTS (Glyma.06G170100.Wm82.a4.v1)	2033	Glyma.06G170100	;AT1G67340.1;;HCP-like superfamily protein with MYND-type zinc finger
LUXPeak3015	Gm14	4871650	4871844	TTS (Glyma.14G061200.Wm82.a4.v1)	1640	Glyma.14G061200	GO:0006952;AT2G40000.1;ATHSPRO2,HSPRO2;ortholog of sugar beet HS1 PRO-1 2
LUXPeak2795	Gm13	31580753	31582861	exon (Glyma.13G208200.Wm82.a4.v1, exon 1 of 1)	1333	Glyma.13G208200	GO:0006508,GO:0004190;AT1G03220.1;;Eukaryotic aspartyl protease family protein
LUXPeak4073	Gm19	41656300	41656578	Intergenic	-14791	Glyma.19G151500	;AT1G20770.1
LUXPeak0509	Gm03	37695313	37695662	Intergenic	-1138	Glyma.03G150000	NA
LUXPeak3160	Gm15	310747	311008	exon (Glyma.15G003400.Wm82.a4.v1, exon 1 of 1)	1477	Glyma.15G003400	GO:0007165;AT5G25110.1;CIPK25,SnRK3.25;CBL-interacting protein kinase 25
LUXPeak1952	Gm10	2126861	2127242	promoter-TSS (Glyma.10G024300.Wm82.a4.v1)	-30	Glyma.10G024300	GO:0005515;AT3G06190.1;ATBPM2,BPM2;BTB-POZ and MATH domain 2
LUXPeak1615	Gm08	31811950	31815631	Intergenic	30454	Glyma.08G266033	;AT5G04240.1;ELF6;Zinc finger (C2H2 type) family protein / transcription factor jumonji (jmj) family protein
LUXPeak1547	Gm08	11164891	11165451	Intergenic	5781	Glyma.08G145700	GO:0005515;AT5G64730.1;;Transducin/WD40 repeat-like superfamily protein
LUXPeak3389	Gm16	2502730	2502881	Intergenic	-7096	Glyma.16G025800	GO:0016779;AT3G61690.1;;nucleotidyltransferases
LUXPeak1283	Gm07	7005451	7005951	TTS (Glyma.07G078400.Wm82.a4.v1)	164	Glyma.07G078300	GO:0003676;AT5G52040.2;ATRSP41;RNA-binding (RRM/RBD/RNP motifs) family protein
LUXPeak1939	Gm10	1399103	1399341	Intergenic	3942	Glyma.10G015933	NA
LUXPeak0040	Gm01	3937624	3939361	exon (Glyma.01G037200.Wm82.a4.v1, exon 1 of 1)	467	Glyma.01G037200	GO:0031012,GO:0008270,GO:0006508,GO:0004222;AT1G24140.1;;Matrixin family protein
LUXPeak0140	Gm01	52724143	52724436	Intergenic	11083	Glyma.01G180000	;AT3G50780.1
LUXPeak1660	Gm08	44100705	44101247	exon (Glyma.08G329300.Wm82.a4.v1, exon 1 of 1)	445	Glyma.08G329300	;AT4G14540.1;NF-YB3;nuclear factor Y, subunit B3
LUXPeak3115	Gm14	46280144	46280318	promoter-TSS (Glyma.14G189300.Wm82.a4.v1)	-167	Glyma.14G189300	GO:0006355,GO:0003677;AT4G35580.2;NTL9;NAC transcription factor-like 9
LUXPeak0222	Gm02	1132559	1133221	exon (Glyma.02G012700.Wm82.a4.v1, exon 1 of 1)	194	Glyma.02G012700	GO:0043565,GO:0006355,GO:0003700;AT3G62420.1;ATBZIP53,BZIP53;basic region/leucine zipper motif 53
LUXPeak1541	Gm08	10910235	10910794	TTS (Glyma.08G142000.Wm82.a4.v1)	3079	Glyma.08G141800	GO:0006412,GO:0005840,GO:0005622,GO:0003735;AT1G74060.1;;Ribosomal protein L6 family protein
LUXPeak4173	Gm19	50194811	50194981	promoter-TSS (Glyma.19G250700.Wm82.a4.v1)	-868	Glyma.19G250700	GO:0016567,GO:0004842;AT3G07360.1;ATPUB9,PUB9;plant U-box 9
LUXPeak3414	Gm16	4467018	4467229	Intergenic	-9587	Glyma.16G047300	GO:0005515,GO:0006468,GO:0005524,GO:0004672;AT3G02130.1;RPK2,TOAD2;receptor-like protein kinase 2
LUXPeak0714	Gm04	44967496	44967683	exon (Glyma.04G190800.Wm82.a4.v1, exon 1 of 2)	274	Glyma.04G190800	GO:0055114,GO:0008113,GO:0030091,GO:0016671,GO:0006979;AT5G07460.1;ATMSRA2,PMSR2;peptidemethionine sulfoxide reductase 2
LUXPeak1395	Gm07	43988551	43988783	Intergenic	-2891	Glyma.07G261800	GO:0055114,GO:0016491,GO:0005507;AT4G22010.1;sks4;SKU5 similar 4
LUXPeak1819	Gm09	42223145	42223487	Intergenic	9301	Glyma.09G188667	GO:0016021,GO:0015116,GO:0008272,GO:0055085,GO:0016020,GO:0008271,GO:1902358;AT5G19600.1;SULTR3;5;sulfate transporter 3;5
LUXPeak3802	Gm18	1052422	1052616	exon (Glyma.18G014900.Wm82.a4.v1, exon 3 of 3)	2033	Glyma.18G014900	GO:0003677,GO:0043565,GO:0006355,GO:0003700;AT2G22430.1;ATHB6,HB6;homeobox protein 6
LUXPeak3060	Gm14	7906312	7906609	exon (Glyma.14G088900.Wm82.a4.v1, exon 1 of 2)	280	Glyma.14G088900	GO:0005515;AT3G01400.1;;ARM repeat superfamily protein
LUXPeak2650	Gm13	12224679	12224862	promoter-TSS (Glyma.13G041200.Wm82.a4.v1)	-38	Glyma.13G041200	GO:0016987,GO:0006355,GO:0006352,GO:0003700,GO:0003677;AT5G24120.1;ATSIG5,SIG5,SIGE;sigma factor E
LUXPeak4191	Gm20	280172	280750	exon (Glyma.20G003000.Wm82.a4.v1, exon 1 of 1)	501	Glyma.20G003000	;AT1G01260.1;;basic helix-loop-helix (bHLH) DNA-binding superfamily protein
LUXPeak2917	Gm13	40562007	40562832	exon (Glyma.13G317250.Wm82.a4.v1, exon 2 of 3)	529	Glyma.13G317250	GO:0008270,GO:0003677;AT2G27580.1;;A20/AN1-like zinc finger family protein
LUXPeak0913	Gm05	38470667	38471108	promoter-TSS (Glyma.05G200800.Wm82.a4.v1)	-139	Glyma.05G200800	GO:0006355,GO:0005634,GO:0003677,GO:0009725;AT5G62000.3;ARF1-BP,ARF2,HSS,ORE14;auxin response factor 2
LUXPeak3649	Gm17	12400859	12401036	exon (Glyma.17G150100.Wm82.a4.v1, exon 4 of 4)	2219	Glyma.17G150000	;AT4G17085.1;;Putative membrane lipoprotein
LUXPeak3198	Gm15	4153570	4154005	promoter-TSS (Glyma.15G053000.Wm82.a4.v1)	-4	Glyma.15G053000	;AT5G64170.2;;dentin sialophosphoprotein-related
LUXPeak3553	Gm17	4444137	4444363	Intergenic	-8600	Glyma.17G058400	GO:0019538;AT4G29920.1;;Double Clp-N motif-containing P-loop nucleoside triphosphate hydrolases superfamily protein
LUXPeak2831	Gm13	33812218	33812468	promoter-TSS (Glyma.13G233150.Wm82.a4.v1)	-478	Glyma.13G233150	NA
LUXPeak0930	Gm05	39719882	39720244	Intergenic	-1463	Glyma.05G216400	GO:0030246,GO:0005975,GO:0004553;AT1G64390.1;AtGH9C2,GH9C2;glycosyl hydrolase 9C2
LUXPeak1049	Gm06	7253229	7253439	promoter-TSS (Glyma.06G092300.Wm82.a4.v1)	-8	Glyma.06G092300	GO:0007165;AT4G24400.1;ATCIPK8,CIPK8,PKS11,SnRK3.13;CBL-interacting protein kinase 8
LUXPeak1318	Gm07	15035792	15036329	exon (Glyma.07G126800.Wm82.a4.v1, exon 1 of 1)	1379	Glyma.07G126800	GO:0046872;AT2G19810.1;;CCCH-type zinc finger family protein
LUXPeak0101	Gm01	49729939	49730273	promoter-TSS (Glyma.01G149300.Wm82.a4.v1)	62	Glyma.01G149300	GO:0008168;AT1G31850.1;;S-adenosyl-L-methionine-dependent methyltransferases superfamily protein
LUXPeak2003	Gm10	15635597	15638703	Intergenic	8174	Glyma.10G098800	NA
LUXPeak0007	Gm01	1477582	1477887	Intergenic	-4694	Glyma.01G014900	;AT2G35500.1;SKL2;shikimate kinase like 2
LUXPeak0865	Gm05	33214228	33214425	promoter-TSS (Glyma.05G139200.Wm82.a4.v1)	75	Glyma.05G139200	;AT1G15030.1;;Protein of unknown function (DUF789)
LUXPeak0775	Gm05	684736	685108	intron (Glyma.05G007100.Wm82.a4.v1, intron 1 of 9)	300	Glyma.05G007100	GO:0008270,GO:0004089;AT3G01500.2;ATBCA1,ATSABP3,CA1,SABP3;carbonic anhydrase 1
LUXPeak3475	Gm16	35976009	35976472	exon (Glyma.16G196200.Wm82.a4.v1, exon 1 of 2)	148	Glyma.16G196200	GO:0043565,GO:0006355,GO:0005634,GO:0003700;AT5G62020.1;AT-HSFB2A,HSFB2A;heat shock transcription factor B2A
LUXPeak1425	Gm08	1374148	1374387	exon (Glyma.08G017000.Wm82.a4.v1, exon 1 of 3)	286	Glyma.08G017000	GO:0016757,GO:0016020;AT4G23490.1;;Protein of unknown function (DUF604)
LUXPeak1500	Gm08	7952876	7953276	Intergenic	3426	Glyma.08G103600	GO:0016021,GO:0008233,GO:0006465,GO:0005787;AT4G40042.1;;Microsomal signal peptidase 12 kDa subunit (SPC12)
LUXPeak2336	Gm11	11285819	11286235	exon (Glyma.11G149407.Wm82.a4.v1, exon 2 of 2)	906	Glyma.11G149407	NA
LUXPeak3174	Gm15	1405450	1405702	promoter-TSS (Glyma.15G018300.Wm82.a4.v1)	-121	Glyma.15G018300	;AT3G16270.1;;ENTH/VHS family protein
LUXPeak1124	Gm06	11997546	11997779	Intergenic	10227	Glyma.06G147500	GO:0043565,GO:0006355,GO:0003700;AT4G39410.1;ATWRKY13,WRKY13;WRKY DNA-binding protein 13
LUXPeak4097	Gm19	43763076	43763542	exon (Glyma.19G172200.Wm82.a4.v1, exon 1 of 2)	114	Glyma.19G172200	;AT3G12580.1;ATHSP70,HSP70;heat shock protein 70
LUXPeak3507	Gm17	1492668	1492945	Intergenic	5375	Glyma.17G020100	GO:0016757;AT3G06260.1;GATL4;galacturonosyltransferase-like 4
LUXPeak4365	Gm20	47610130	47610381	promoter-TSS (Glyma.20G246800.Wm82.a4.v1)	91	Glyma.20G246800	;AT5G13030.1
LUXPeak0214	Gm01	57840005	57840254	TTS (Glyma.01G245100.Wm82.a4.v1)	-2775	Glyma.01G244900	GO:0006508;AT1G49630.1;ATPREP2,PREP2;presequence protease 2
LUXPeak0600	Gm04	1273347	1273771	promoter-TSS (Glyma.04G016800.Wm82.a4.v1)	-20	Glyma.04G016800	;AT1G20693.2;HMG BETA 1,HMGB2,NFD02,NFD2;high mobility group B2
LUXPeak0196	Gm01	56238904	56239639	promoter-TSS (Glyma.01G222500.Wm82.a4.v1)	-189	Glyma.01G222500	GO:0008270,GO:0019789;AT5G41580.1;;RING/U-box superfamily protein
LUXPeak2151	Gm10	50854381	50854785	exon (Glyma.10G289400.Wm82.a4.v1, exon 1 of 2)	243	Glyma.10G289400	NA
LUXPeak4106	Gm19	44294672	44294915	exon (Glyma.19G179500.Wm82.a4.v1, exon 1 of 3)	116	Glyma.19G179500	;AT2G37110.1;;PLAC8 family protein
LUXPeak1472	Gm08	4605902	4606386	exon (Glyma.08G059800.Wm82.a4.v1, exon 1 of 7)	174	Glyma.08G059800	GO:0005789;AT4G21450.1;;PapD-like superfamily protein
LUXPeak3422	Gm16	6000562	6000790	TTS (Glyma.16G061800.Wm82.a4.v1)	6038	Glyma.16G061800	GO:0016020,GO:0004970;AT5G11210.1;ATGLR2.5,GLR2.5;glutamate receptor 2.5
LUXPeak0722	Gm04	46142731	46143289	promoter-TSS (Glyma.04G200600.Wm82.a4.v1)	151	Glyma.04G200600	GO:0003677,GO:0009725,GO:0006355,GO:0005634;AT5G62000.1;ARF1-BP,ARF2,HSS,ORE14;auxin response factor 2
LUXPeak2057	Gm10	43617445	43617775	intron (Glyma.10G204200.Wm82.a4.v1, intron 1 of 4)	276	Glyma.10G204200	;AT1G25550.1;;myb-like transcription factor family protein
LUXPeak0053	Gm01	8109454	8109701	promoter-TSS (Glyma.01G060300.Wm82.a4.v1)	-177	Glyma.01G060300	GO:0007165;AT3G29575.4;AFP3;ABI five binding protein 3
LUXPeak2383	Gm11	35959310	35960021	exon (Glyma.11G216500.Wm82.a4.v1, exon 1 of 1)	1716	Glyma.11G216500	;AT3G03450.1;RGL2;RGA-like 2
LUXPeak0387	Gm02	44707147	44707681	exon (Glyma.02G240200.Wm82.a4.v1, exon 1 of 6)	216	Glyma.02G240200	GO:0016740,GO:0009058;AT5G17230.1;PSY;PHYTOENE SYNTHASE
LUXPeak2076	Gm10	45594076	45594589	Intergenic	-2426	Glyma.10G224500	;AT1G18740.1;;Protein of unknown function (DUF793)
LUXPeak3392	Gm16	2553481	2554511	TTS (Glyma.16G026400.Wm82.a4.v1)	3299	Glyma.16G026400	GO:0043565,GO:0006355,GO:0003700;AT4G11070.1;AtWRKY41,WRKY41;WRKY family transcription factor
LUXPeak1067	Gm06	8360730	8361142	promoter-TSS (Glyma.06G105000.Wm82.a4.v1)	-83	Glyma.06G105000	GO:0006355,GO:0003700;AT1G78080.1;RAP2.4;related to AP2 4
LUXPeak0641	Gm04	4054131	4054354	exon (Glyma.04G050000.Wm82.a4.v1, exon 1 of 4)	975	Glyma.04G050000	;AT1G55340.2;;Protein of unknown function (DUF1639)
LUXPeak1805	Gm09	40797809	40798180	promoter-TSS (Glyma.09G174200.Wm82.a4.v1)	-2939	Glyma.09G174200	;AT3G17860.1;JAI3,JAZ3,TIFY6B;jasmonate-zim-domain protein 3
LUXPeak3667	Gm17	15802578	15802786	Intergenic	2372	Glyma.17G169800	GO:0006355,GO:0003700;AT2G23340.1;DEAR3;DREB and EAR motif protein 3
LUXPeak0275	Gm02	6458911	6459163	exon (Glyma.02G074200.Wm82.a4.v1, exon 1 of 16)	237	Glyma.02G074200	GO:0055114,GO:0016491,GO:0045454;AT3G24170.3;ATGR1,GR1;glutathione-disulfide reductase
LUXPeak2594	Gm12	38129539	38130027	promoter-TSS (Glyma.12G206700.Wm82.a4.v1)	71	Glyma.12G206700	;AT2G20562.1
LUXPeak2626	Gm12	40630523	40631180	promoter-TSS (Glyma.12G232300.Wm82.a4.v1)	-125	Glyma.12G232500	GO:0009512;ATCG00600.1;;PETG
LUXPeak3109	Gm14	44995311	44995589	exon (Glyma.14G179500.Wm82.a4.v1, exon 1 of 3)	397	Glyma.14G179500	;AT5G49980.1;AFB5;auxin F-box protein 5
LUXPeak1112	Gm06	11230178	11230809	exon (Glyma.06G138100.Wm82.a4.v1, exon 1 of 5)	428	Glyma.06G138100	;AT4G35580.2;NTL9;NAC transcription factor-like 9
LUXPeak0560	Gm03	43571234	43571466	promoter-TSS (Glyma.03G220800.Wm82.a4.v1)	-150	Glyma.03G220800	GO:0043565,GO:0006355,GO:0003700;AT2G47260.1;ATWRKY23,WRKY23;WRKY DNA-binding protein 23
LUXPeak2578	Gm12	36749613	36750119	exon (Glyma.12G191400.Wm82.a4.v1, exon 1 of 3)	400	Glyma.12G191400	GO:0055114,GO:0020037,GO:0016705,GO:0005506;AT4G15440.1;CYP74B2,HPL1;hydroperoxide lyase 1
LUXPeak1161	Gm06	16749485	16749928	promoter-TSS (Glyma.06G191200.Wm82.a4.v1)	-280	Glyma.06G191200	GO:0005515;AT1G74690.1;IQD31;IQ-domain 31
LUXPeak3661	Gm17	14646258	14646734	exon (Glyma.17G164100.Wm82.a4.v1, exon 1 of 1)	1582	Glyma.17G164100	GO:0006508,GO:0004252;AT5G67360.1;ARA12;Subtilase family protein
LUXPeak3540	Gm17	3174575	3175115	exon (Glyma.17G042600.Wm82.a4.v1, exon 2 of 2)	903	Glyma.17G042600	;AT1G48330.1
LUXPeak0647	Gm04	4271317	4271715	Intergenic	-3662	Glyma.04G052700	GO:0016021,GO:0015693,GO:0015095;AT5G11960.1;;Protein of unknown function (DUF803)
LUXPeak2643	Gm13	9200409	9200684	exon (Glyma.13G030900.Wm82.a4.v1, exon 3 of 3)	1456	Glyma.13G030900	GO:0006355,GO:0003677;AT1G01720.1;ANAC002,ATAF1;NAC (No Apical Meristem) domain transcriptional regulator superfamily protein
LUXPeak1061	Gm06	8064057	8064264	exon (Glyma.06G101900.Wm82.a4.v1, exon 1 of 1)	918	Glyma.06G101900	;AT5G64260.1;EXL2;EXORDIUM like 2
LUXPeak2218	Gm11	4215302	4215554	exon (Glyma.11G055900.Wm82.a4.v1, exon 1 of 1)	153	Glyma.11G055900	;AT5G67020.1
LUXPeak2559	Gm12	35715857	35716459	TTS (Glyma.12G181800.Wm82.a4.v1)	1874	Glyma.12G181800	GO:0009094,GO:0004664;AT1G08250.1;ADT6;arogenate dehydratase 6
LUXPeak0515	Gm03	39339961	39340526	promoter-TSS (Glyma.03G167200.Wm82.a4.v1)	-34	Glyma.03G167200	;AT4G17940.1;;Tetratricopeptide repeat (TPR)-like superfamily protein
LUXPeak2176	Gm11	1588274	1589164	Intergenic	-8659	Glyma.11G022200	GO:0006355,GO:0003677;AT5G41410.1;BEL1;POX (plant homeobox) family protein
LUXPeak3334	Gm15	36297658	36298048	exon (Glyma.15G215900.Wm82.a4.v1, exon 1 of 13)	166	Glyma.15G215900	;AT5G04900.1;NOL;NYC1-like
LUXPeak3955	Gm18	55440837	55441102	promoter-TSS (Glyma.18G267200.Wm82.a4.v1)	-371	Glyma.18G267200	GO:0007165;AT3G29575.3;AFP3;ABI five binding protein 3
LUXPeak1167	Gm06	19729934	19730645	exon (Glyma.06G206700.Wm82.a4.v1, exon 1 of 1)	665	Glyma.06G206700	GO:0016758,GO:0008152;AT1G73880.1;UGT89B1;UDP-glucosyl transferase 89B1
LUXPeak1609	Gm08	23174672	23174968	exon (Glyma.08G257000.Wm82.a4.v1, exon 2 of 2)	2202	Glyma.08G257000	;AT2G01410.1;;NHL domain-containing protein
LUXPeak3612	Gm17	8559544	8560831	exon (Glyma.17G109300.Wm82.a4.v1, exon 1 of 1)	615	Glyma.17G109300	NA
LUXPeak1236	Gm07	2899761	2900258	Intergenic	2633	Glyma.07G035700	;AT3G13950.1
LUXPeak3009	Gm14	4586002	4586253	promoter-TSS (Glyma.14G058300.Wm82.a4.v1)	-98	Glyma.14G058300	GO:0030132,GO:0030130,GO:0016192,GO:0006886,GO:0005198;AT3G11130.1;;Clathrin, heavy chain
LUXPeak1012	Gm06	4175338	4175715	exon (Glyma.06G055500.Wm82.a4.v1, exon 1 of 1)	174	Glyma.06G055500	GO:0016020,GO:0015979,GO:0009523;AT2G06520.1;PSBX;photosystem II subunit X
LUXPeak1984	Gm10	9530577	9531418	exon (Glyma.10G081700.Wm82.a4.v1, exon 1 of 6)	516	Glyma.10G081700	GO:0006355,GO:0003677;AT2G35940.2;BLH1,EDA29;BEL1-like homeodomain 1
LUXPeak2532	Gm12	14453296	14453585	promoter-TSS (Glyma.12G129800.Wm82.a4.v1)	-309	Glyma.12G129800	GO:0005992,GO:0003824;AT1G06410.1;ATTPS7,ATTPSA,TPS7;trehalose-phosphatase/synthase 7
LUXPeak0598	Gm04	1154698	1154963	TTS (Glyma.04G015000.Wm82.a4.v1)	3696	Glyma.04G015100	;AT1G20830.1;MCD1;multiple chloroplast division site 1
LUXPeak0153	Gm01	53534954	53535318	promoter-TSS (Glyma.01G189100.Wm82.a4.v1)	51	Glyma.01G189100	GO:0043565,GO:0006355,GO:0003700;AT2G23320.1;WRKY15;WRKY DNA-binding protein 15
LUXPeak1783	Gm09	36638268	36638779	promoter-TSS (Glyma.09G143700.Wm82.a4.v1)	-1251	Glyma.09G143700	GO:0003677,GO:0008289;AT4G00730.1;AHDP,ANL2;Homeobox-leucine zipper family protein / lipid-binding START domain-containing protein
LUXPeak2157	Gm11	461764	462032	TTS (Glyma.11G006600.Wm82.a4.v1)	2969	Glyma.11G006600	GO:0006412,GO:0005840,GO:0005622,GO:0003735;AT4G34670.1;;Ribosomal protein S3Ae
LUXPeak1438	Gm08	2478964	2479219	exon (Glyma.08G031400.Wm82.a4.v1, exon 1 of 1)	1020	Glyma.08G031400	GO:0046872;AT2G19810.1;;CCCH-type zinc finger family protein
LUXPeak0886	Gm05	35924952	35925664	TTS (Glyma.05G168400.Wm82.a4.v1)	117	Glyma.05G168300	GO:0003824,GO:0005515;AT4G35790.2;ATPLDDELTA,PLDDELTA;phospholipase D delta
LUXPeak3501	Gm17	956119	956544	Intergenic	-1245	Glyma.17G012300	GO:0055114,GO:0016491,GO:0005507;AT4G22010.1;sks4;SKU5 similar 4
LUXPeak1842	Gm09	43823824	43825329	intron (Glyma.09G205300.Wm82.a4.v1, intron 2 of 3)	749	Glyma.09G205300	;AT4G17900.1;;PLATZ transcription factor family protein
LUXPeak0381	Gm02	43916369	43916573	Intergenic	-1334	Glyma.02G233300	;AT2G40435.1
LUXPeak0096	Gm01	45982115	45982550	Intergenic	-15762	Glyma.01G131950	NA
LUXPeak2416	Gm11	38585318	38585566	promoter-TSS (Glyma.11G243000.Wm82.a4.v1)	-157	Glyma.11G243000	GO:0016020,GO:0006487,GO:0003830;AT1G12990.1;;beta-1,4-N-acetylglucosaminyltransferase family protein
LUXPeak4333	Gm20	42805895	42806113	TTS (Glyma.20G189700.Wm82.a4.v1)	11336	Glyma.20G189700	GO:0005681,GO:0000398;AT3G24730.1;;mRNA splicing factor, thioredoxin-like U5 snRNP
LUXPeak4310	Gm20	39884736	39885024	promoter-TSS (Glyma.20G161100.Wm82.a4.v1)	-28	Glyma.20G161100	;AT5G52420.1
LUXPeak4006	Gm19	7185257	7185548	TTS (Glyma.19G046600.Wm82.a4.v1)	1419	Glyma.19G046600	;AT5G38410.1;;Ribulose bisphosphate carboxylase (small chain) family protein
LUXPeak2051	Gm10	42407952	42408116	TTS (Glyma.10G190300.Wm82.a4.v1)	292	Glyma.10G190200	GO:0005634,GO:0000989;AT2G01570.1;RGA,RGA1;GRAS family transcription factor family protein
LUXPeak1569	Gm08	13644832	13645108	Intergenic	-13602	Glyma.08G170200	GO:0016757;AT1G16570.1;;UDP-Glycosyltransferase superfamily protein
LUXPeak0574	Gm03	45594617	45597694	intron (Glyma.03G247400.Wm82.a4.v1, intron 1 of 3)	1323	Glyma.03G247400	GO:0006355,GO:0005634;AT3G04730.1;IAA16;indoleacetic acid-induced protein 16
LUXPeak2295	Gm11	8910797	8911186	TTS (Glyma.11G117300.Wm82.a4.v1)	1410	Glyma.11G117300	GO:0003676;AT2G21660.1;ATGRP7,CCR2,GR-RBP7,GRP7;cold, circadian rhythm, and rna binding 2
LUXPeak2292	Gm11	8885005	8885610	intron (Glyma.11G117100.Wm82.a4.v1, intron 2 of 6)	1170	Glyma.11G117100	GO:0046983;AT4G34530.1;CIB1;cryptochrome-interacting basic-helix-loop-helix 1
LUXPeak1624	Gm08	38844335	38845006	promoter-TSS (Glyma.08G285100.Wm82.a4.v1)	-300	Glyma.08G285100	;AT1G10657.2;;Plant protein 1589 of unknown function
LUXPeak4317	Gm20	40502931	40503361	exon (Glyma.20G167300.Wm82.a4.v1, exon 1 of 1)	1557	Glyma.20G167300	;AT1G18740.1;;Protein of unknown function (DUF793)
LUXPeak1596	Gm08	16375981	16376508	promoter-TSS (Glyma.08G201300.Wm82.a4.v1)	1395	Glyma.08G201300	GO:0016887,GO:0005524,GO:0016020;AT1G59870.1;ABCG36,ATABCG36,ATPDR8,PDR8,PEN3;ABC-2 and Plant PDR ABC-type transporter family protein
LUXPeak3736	Gm17	38488085	38488419	promoter-TSS (Glyma.17G230500.Wm82.a4.v1)	-58	Glyma.17G230500	GO:0046872;AT3G09390.1;ATMT-1,ATMT-K,MT2A;metallothionein 2A
LUXPeak0436	Gm02	49290253	49290655	TTS (Glyma.02G296900.Wm82.a4.v1)	2718	Glyma.02G296900	GO:0005515;AT5G55530.2;;Calcium-dependent lipid-binding (CaLB domain) family protein
LUXPeak1888	Gm09	47946091	47946530	promoter-TSS (Glyma.09G256402.Wm82.a4.v1)	-154	Glyma.09G256402	;AT4G00300.2;;fringe-related protein
LUXPeak3674	Gm17	18641532	18641806	exon (Glyma.17G176200.Wm82.a4.v1, exon 6 of 6)	3005	Glyma.17G176200	;AT3G50560.1;;NAD(P)-binding Rossmann-fold superfamily protein
LUXPeak1074	Gm06	8834532	8834895	Intergenic	7601	Glyma.06G109600	GO:0006464,GO:0004077;AT2G25710.2;HCS1;holocarboxylase synthase 1
LUXPeak0069	Gm01	26679738	26680083	exon (Glyma.01G087800.Wm82.a4.v1, exon 1 of 1)	1223	Glyma.01G087800	GO:0016757;AT1G13250.1;GATL3;galacturonosyltransferase-like 3
LUXPeak3024	Gm14	5365362	5365879	exon (Glyma.14G066400.Wm82.a4.v1, exon 4 of 4)	2060	Glyma.14G066400	GO:0003824,GO:0006470,GO:0004722;AT3G11410.1;AHG3,ATPP2CA,PP2CA;protein phosphatase 2CA
LUXPeak0601	Gm04	1356819	1357188	Intergenic	-3468	Glyma.04G017400	GO:0005515;AT1G76350.1;;Plant regulator RWP-RK family protein
LUXPeak1845	Gm09	43990141	43990426	promoter-TSS (Glyma.09G206900.Wm82.a4.v1)	-16	Glyma.09G206900	GO:0003676;AT4G17720.1;;RNA-binding (RRM/RBD/RNP motifs) family protein
LUXPeak1098	Gm06	10733516	10733758	promoter-TSS (Glyma.06G131200.Wm82.a4.v1)	-17	Glyma.06G131200	GO:0000062;AT4G27780.1;ACBP2;acyl-CoA binding protein 2
LUXPeak3149	Gm14	49391342	49391767	exon (Glyma.14G220400.Wm82.a4.v1, exon 3 of 3)	-1769	Glyma.14G220300	GO:0042147,GO:0030904,GO:0015031,GO:0008565;AT1G75850.1;VPS35B;VPS35 homolog B
LUXPeak4284	Gm20	38022521	38025176	exon (Glyma.20G141600.Wm82.a4.v1, exon 2 of 2)	1069	Glyma.20G141600	;AT4G05320.2;UBQ10;polyubiquitin 10
LUXPeak3698	Gm17	23683881	23690005	Intergenic	8548	Glyma.17G186200	;AT2G07674.1;;Unknown conserved protein
LUXPeak2150	Gm10	50848477	50848729	exon (Glyma.10G289200.Wm82.a4.v1, exon 1 of 3)	219	Glyma.10G289200	;AT3G55390.1;;Uncharacterised protein family (UPF0497)
LUXPeak2535	Gm12	16004083	16004417	exon (Glyma.12G136300.Wm82.a4.v1, exon 1 of 5)	338	Glyma.12G136300	GO:0046983;AT5G54680.1;bHLH105,ILR3;basic helix-loop-helix (bHLH) DNA-binding superfamily protein
LUXPeak1015	Gm06	4497067	4497270	promoter-TSS (Glyma.06G059600.Wm82.a4.v1)	-180	Glyma.06G059600	GO:0008270,GO:0005622;AT5G24930.1;ATCOL4,COL4;CONSTANS-like 4
LUXPeak3615	Gm17	8775012	8775177	Intergenic	5027	Glyma.17G111800	NA
LUXPeak4023	Gm19	24142546	24142811	Intergenic	16135	Glyma.19G070700	GO:0005515;AT1G70790.2;;Calcium-dependent lipid-binding (CaLB domain) family protein
LUXPeak1160	Gm06	16654224	16655015	Intergenic	4274	Glyma.06G190200	GO:0003677,GO:0043565,GO:0006355,GO:0003700;AT3G01470.1;ATHB-1,ATHB1,HAT5,HB-1,HD-ZIP-1;homeobox 1
LUXPeak3952	Gm18	54302132	54302391	Intergenic	-4925	Glyma.18G253900	GO:0005634;AT5G61330.1;;rRNA processing protein-related
LUXPeak0512	Gm03	39336970	39337340	TTS (Glyma.03G167200.Wm82.a4.v1)	3054	Glyma.03G167200	;AT4G17940.1;;Tetratricopeptide repeat (TPR)-like superfamily protein
LUXPeak0640	Gm04	4053631	4053865	exon (Glyma.04G050000.Wm82.a4.v1, exon 1 of 4)	481	Glyma.04G050000	;AT1G55340.2;;Protein of unknown function (DUF1639)
LUXPeak1389	Gm07	43151232	43151836	TTS (Glyma.07G250200.Wm82.a4.v1)	6291	Glyma.07G250200	;AT5G18580.1;EMB40,FASS,FASS 2,FS1,GDO,TON2;tonneau 2 (TON2)
LUXPeak3547	Gm17	3865681	3866146	Intergenic	-5274	Glyma.17G050900	GO:0008270,GO:0005515;AT5G17600.1;;RING/U-box superfamily protein
LUXPeak0561	Gm03	43646915	43647066	exon (Glyma.03G221900.Wm82.a4.v1, exon 3 of 3)	930	Glyma.03G221900	;AT2G47190.1;ATMYB2,MYB2;myb domain protein 2
LUXPeak4146	Gm19	47463420	47463709	exon (Glyma.19G216300.Wm82.a4.v1, exon 1 of 1)	176	Glyma.19G216300	;AT3G62410.1;CP12,CP12-2;CP12 domain-containing protein 2
LUXPeak0238	Gm02	2326311	2326615	promoter-TSS (Glyma.02G026300.Wm82.a4.v1)	-348	Glyma.02G026300	;AT1G70000.1;;myb-like transcription factor family protein
LUXPeak3939	Gm18	52848933	52849398	promoter-TSS (Glyma.18G237000.Wm82.a4.v1)	62	Glyma.18G237000	;AT2G46080.1
LUXPeak3283	Gm15	11807192	11807446	exon (Glyma.15G143700.Wm82.a4.v1, exon 3 of 6)	3938	Glyma.15G143700	GO:0005975,GO:0004553;AT5G49360.1;ATBXL1,BXL1;beta-xylosidase 1
LUXPeak4046	Gm19	37144690	37145411	intron (Glyma.19G112600.Wm82.a4.v1, intron 1 of 5)	359	Glyma.19G112600	;AT1G55340.1;;Protein of unknown function (DUF1639)
LUXPeak2789	Gm13	31059025	31059226	Intergenic	-4956	Glyma.13G202800	GO:0046872;AT2G41900.1;;CCCH-type zinc finger protein with ARM repeat domain
LUXPeak0567	Gm03	44489706	44490053	promoter-TSS (Glyma.03G231900.Wm82.a4.v1)	-3	Glyma.03G231900	;AT3G05760.1;;C2H2 and C2HC zinc fingers superfamily protein
LUXPeak2563	Gm12	35851642	35851943	TTS (Glyma.12G182800.Wm82.a4.v1)	2062	Glyma.12G182800	;AT3G44590.1;;60S acidic ribosomal protein family
LUXPeak1115	Gm06	11559351	11559566	Intergenic	-4020	Glyma.06G142500	GO:0005515,GO:0006468,GO:0004672;AT3G56370.1;;Leucine-rich repeat protein kinase family protein
LUXPeak3660	Gm17	14645695	14646081	exon (Glyma.17G164100.Wm82.a4.v1, exon 1 of 1)	974	Glyma.17G164100	GO:0006508,GO:0004252;AT5G67360.1;ARA12;Subtilase family protein
LUXPeak0272	Gm02	5540904	5541158	exon (Glyma.02G061400.Wm82.a4.v1, exon 2 of 3)	990	Glyma.02G061400	;AT5G66560.1;;Phototropic-responsive NPH3 family protein
LUXPeak1060	Gm06	8037663	8037939	promoter-TSS (Glyma.06G101600.Wm82.a4.v1)	-554	Glyma.06G101600	GO:0005515;AT1G78280.1;;transferases, transferring glycosyl groups
LUXPeak1802	Gm09	40633683	40633950	TTS (Glyma.09G172500.Wm82.a4.v1)	1750	Glyma.09G172500	;AT1G73500.1;ATMKK9,MKK9;MAP kinase kinase 9
LUXPeak3819	Gm18	2064816	2065053	Intergenic	-2189	Glyma.18G027500	;AT2G40080.1;ELF4;Protein of unknown function (DUF1313)
LUXPeak1414	Gm08	628641	628979	Intergenic	14808	Glyma.08G008000	;AT5G61970.1;;signal recognition particle-related / SRP-related
LUXPeak3395	Gm16	2761187	2761438	promoter-TSS (Glyma.16G029000.Wm82.a4.v1)	78	Glyma.16G029000	GO:0043565,GO:0006355,GO:0003700;AT2G46270.1;GBF3;G-box binding factor 3
LUXPeak4123	Gm19	45582721	45583332	exon (Glyma.19G193800.Wm82.a4.v1, exon 1 of 1)	590	Glyma.19G193800	GO:0008270,GO:0003677;AT2G36320.1;;A20/AN1-like zinc finger family protein
LUXPeak3541	Gm17	3309266	3309474	Intergenic	-6108	Glyma.17G044500	GO:0004857,GO:0042545,GO:0030599,GO:0005618;AT3G43270.1;;Plant invertase/pectin methylesterase inhibitor superfamily
LUXPeak1553	Gm08	11820365	11820816	TTS (Glyma.08G152600.Wm82.a4.v1)	7485	Glyma.08G152600	GO:0003676,GO:0006396,GO:0003723;AT3G52120.1;;SWAP (Suppressor-of-White-APricot)/surp domain-containing protein / D111/G-patch domain-containing protein
LUXPeak1198	Gm06	47624246	47624397	promoter-TSS (Glyma.06G291500.Wm82.a4.v1)	142	Glyma.06G291600	GO:0016787,GO:0019856,GO:0004151;AT4G22930.1;DHOASE,PYR4;pyrimidin 4
LUXPeak1649	Gm08	42329700	42330048	exon (Glyma.08G309900.Wm82.a4.v1, exon 1 of 6)	372	Glyma.08G309900	GO:0016757,GO:0047262;AT3G58790.1;GAUT15;galacturonosyltransferase 15
LUXPeak0380	Gm02	43841300	43841522	TTS (Glyma.02G232700.Wm82.a4.v1)	5359	Glyma.02G232700	;AT5G01720.1;;RNI-like superfamily protein
LUXPeak2050	Gm10	42406846	42407187	exon (Glyma.10G190200.Wm82.a4.v1, exon 1 of 1)	1310	Glyma.10G190200	GO:0005634,GO:0000989;AT2G01570.1;RGA,RGA1;GRAS family transcription factor family protein
LUXPeak3318	Gm15	21100200	21102123	exon (Glyma.15G190500.Wm82.a4.v1, exon 1 of 2)	946	Glyma.15G190500	GO:0006556,GO:0004478,GO:0005524;AT3G17390.1;MAT4,MTO3,SAMS3;S-adenosylmethionine synthetase family protein
LUXPeak3049	Gm14	7340838	7341286	exon (Glyma.14G084700.Wm82.a4.v1, exon 1 of 1)	504	Glyma.14G084700	GO:0006355,GO:0003700;AT1G46768.1;RAP2.1;related to AP2 1
LUXPeak4311	Gm20	40009566	40009735	TTS (Glyma.20G162800.Wm82.a4.v1)	1990	Glyma.20G162751	NA
LUXPeak0725	Gm04	47008599	47008956	intron (Glyma.04G209700.Wm82.a4.v1, intron 2 of 3)	3013	Glyma.04G209700	GO:0006629;AT3G52430.1;ATPAD4,PAD4;alpha/beta-Hydrolases superfamily protein
LUXPeak3425	Gm16	6280591	6281083	Intergenic	8954	Glyma.16G064100	GO:0005515,GO:0006468,GO:0005524,GO:0004672;AT4G08850.1;;Leucine-rich repeat receptor-like protein kinase family protein
LUXPeak2234	Gm11	5005298	5005568	exon (Glyma.11G066800.Wm82.a4.v1, exon 1 of 3)	175	Glyma.11G066800	;AT4G36660.1;;Protein of unknown function (DUF1195)
LUXPeak1475	Gm08	4694767	4695448	exon (Glyma.08G061000.Wm82.a4.v1, exon 1 of 7)	973	Glyma.08G061000	GO:0048544,GO:0006468,GO:0004672;AT1G11410.1;;S-locus lectin protein kinase family protein
LUXPeak2986	Gm14	1414921	1415809	promoter-TSS (Glyma.14G020000.Wm82.a4.v1)	-165	Glyma.14G020000	GO:0005975,GO:0004553;AT5G55180.1;;O-Glycosyl hydrolases family 17 protein
LUXPeak2603	Gm12	39444066	39444247	promoter-TSS (Glyma.12G220600.Wm82.a4.v1)	-89	Glyma.12G220600	GO:0008168,GO:0008152;AT5G54400.1;;S-adenosyl-L-methionine-dependent methyltransferases superfamily protein
LUXPeak0607	Gm04	1623143	1623794	TTS (Glyma.04G020600.Wm82.a4.v1)	1783	Glyma.04G020600	GO:0008168,GO:0006694,GO:0008152;AT1G20330.1;CVP1,FRL1,SMT2;sterol methyltransferase 2
LUXPeak4362	Gm20	46977534	46977819	promoter-TSS (Glyma.20G238700.Wm82.a4.v1)	93	Glyma.20G238700	GO:0003824,GO:0006470,GO:0004722;AT1G09160.1;;Protein phosphatase 2C family protein
LUXPeak3124	Gm14	47111802	47112181	promoter-TSS (Glyma.14G197300.Wm82.a4.v1)	74	Glyma.14G197300	;AT1G07090.1;LSH6;Protein of unknown function (DUF640)
LUXPeak0169	Gm01	54600045	54600269	Intergenic	-4054	Glyma.01G201800	;AT1G32415.1;;pentatricopeptide (PPR) repeat-containing protein
LUXPeak1174	Gm06	41413553	41413862	exon (Glyma.06G248900.Wm82.a4.v1, exon 3 of 3)	1418	Glyma.06G248900	GO:0006355,GO:0003677;AT4G27410.2;ANAC072,RD26;NAC (No Apical Meristem) domain transcriptional regulator superfamily protein
LUXPeak3500	Gm17	853982	854317	promoter-TSS (Glyma.17G010500.Wm82.a4.v1)	-104	Glyma.17G010500	GO:0016020;AT4G22120.3;;ERD (early-responsive to dehydration stress) family protein
LUXPeak4090	Gm19	43078149	43078490	TTS (Glyma.19G165400.Wm82.a4.v1)	2301	Glyma.19G165400	GO:0030246,GO:0005975;AT3G54690.1;;Sugar isomerase (SIS) family protein
LUXPeak1507	Gm08	8267629	8268464	exon (Glyma.08G107500.Wm82.a4.v1, exon 1 of 1)	1072	Glyma.08G107500	GO:0016758,GO:0008152;AT4G15550.1;IAGLU;indole-3-acetate beta-D-glucosyltransferase
LUXPeak0316	Gm02	15586909	15587239	promoter-TSS (Glyma.02G146900.Wm82.a4.v1)	-231	Glyma.02G146900	;AT3G22380.2;TIC;time for coffee
LUXPeak1422	Gm08	1290199	1290479	promoter-TSS (Glyma.08G016300.Wm82.a4.v1)	-15	Glyma.08G016300	GO:0008270,GO:0005515;AT5G41350.1;;RING/U-box superfamily protein
LUXPeak0772	Gm05	397358	397580	promoter-TSS (Glyma.05G004500.Wm82.a4.v1)	20	Glyma.05G004500	GO:0005515;AT1G55270.1;;Galactose oxidase/kelch repeat superfamily protein
LUXPeak3472	Gm16	34254438	34255478	exon (Glyma.16G179900.Wm82.a4.v1, exon 1 of 1)	1627	Glyma.16G179900	;AT5G52510.1;SCL8;SCARECROW-like 8
LUXPeak2481	Gm12	4638213	4638394	promoter-TSS (Glyma.12G063400.Wm82.a4.v1)	-172	Glyma.12G063400	;AT3G12110.1;ACT11;actin-11
LUXPeak0862	Gm05	32772198	32772900	exon (Glyma.05G134800.Wm82.a4.v1, exon 1 of 2)	1701	Glyma.05G134800	GO:0005515,GO:0006468,GO:0005524,GO:0004672;AT4G20140.1;GSO1;Leucine-rich repeat transmembrane protein kinase
LUXPeak2289	Gm11	8850449	8850724	Intergenic	-2528	Glyma.11G116600	GO:0016779,GO:0009058;AT4G39210.1;APL3;Glucose-1-phosphate adenylyltransferase family protein
LUXPeak2933	Gm13	41866544	41866825	intron (Glyma.13G330400.Wm82.a4.v1, intron 2 of 21)	2599	Glyma.13G330400	GO:0006468,GO:0004672;AT3G45780.2;JK224,NPH1,PHOT1,RPT1;phototropin 1
LUXPeak0937	Gm05	39939826	39940139	promoter-TSS (Glyma.05G219400.Wm82.a4.v1)	37	Glyma.05G219400	;AT5G42020.1;BIP,BIP2;Heat shock protein 70 (Hsp 70) family protein
LUXPeak2910	Gm13	40068617	40069548	exon (Glyma.13G311600.Wm82.a4.v1, exon 1 of 6)	190	Glyma.13G311600	GO:0051082,GO:0031072;AT5G22060.1;ATJ2,J2;DNAJ homologue 2
LUXPeak0811	Gm05	4626740	4627026	exon (Glyma.05G050400.Wm82.a4.v1, exon 1 of 1)	163	Glyma.05G050400	;AT2G45680.1;;TCP family transcription factor
LUXPeak0549	Gm03	42595667	42596011	TTS (Glyma.03G206600.Wm82.a4.v1)	-9798	Glyma.03G206800	;AT3G24420.1;;alpha/beta-Hydrolases superfamily protein
LUXPeak0653	Gm04	4952789	4952952	exon (Glyma.04G060800.Wm82.a4.v1, exon 2 of 5)	686	Glyma.04G060800	GO:0005515,GO:0060918,GO:0048513,GO:0004871;AT4G31820.1;ENP,MAB4,NPY1;Phototropic-responsive NPH3 family protein
LUXPeak2657	Gm13	13126045	13126294	promoter-TSS (Glyma.13G046300.Wm82.a4.v1)	15	Glyma.13G046300	;AT3G02550.1;LBD41;LOB domain-containing protein 41
LUXPeak3805	Gm18	1092398	1092788	promoter-TSS (Glyma.18G015300.Wm82.a4.v1)	-796	Glyma.18G015300	GO:0003677,GO:0000786;AT4G40030.2;;Histone superfamily protein
LUXPeak3067	Gm14	8845243	8845465	intron (Glyma.14G092600.Wm82.a4.v1, intron 3 of 3)	5136	Glyma.14G092600	;AT1G55340.1;;Protein of unknown function (DUF1639)
LUXPeak1392	Gm07	43699254	43699555	Intergenic	-6842	Glyma.07G257700	;AT5G19140.1;AILP1,ATAILP1;Aluminium induced protein with YGL and LRDR motifs
LUXPeak2026	Gm10	38766337	38766558	TTS (Glyma.10G151100.Wm82.a4.v1)	456	Glyma.10G151000	;AT1G56220.1;;Dormancy/auxin associated family protein
LUXPeak0225	Gm02	1270795	1271005	promoter-TSS (Glyma.02G014000.Wm82.a4.v1)	-27	Glyma.02G014000	;AT2G47470.1;ATPDI11,ATPDIL2-1,MEE30,PDI11,UNE5;thioredoxin family protein
LUXPeak1109	Gm06	11137834	11137989	promoter-TSS (Glyma.06G136600.Wm82.a4.v1)	-139	Glyma.06G136600	GO:0000160,GO:0005515;AT5G24470.1;APRR5,PRR5;pseudo-response regulator 5
LUXPeak3112	Gm14	45365571	45365859	Intergenic	-3577	Glyma.14G181900	;AT4G38060.2
LUXPeak2676	Gm13	15976009	15976311	exon (Glyma.13G069300.Wm82.a4.v1, exon 1 of 1)	132	Glyma.13G069300	GO:0016567,GO:0004842,GO:0005515;AT5G40140.1;;RING/U-box superfamily protein with ARM repeat domain
LUXPeak2734	Gm13	23144328	23144610	promoter-TSS (Glyma.13G127500.Wm82.a4.v1)	-906	Glyma.13G127500	GO:0016887,GO:0005524,GO:0055085,GO:0042626,GO:0016021,GO:0006810;AT1G04120.1;ABCC5,ATABCC5,ATMRP5,MRP5;multidrug resistance-associated protein 5
LUXPeak0041	Gm01	3947402	3947635	Intergenic	6122	Glyma.01G037300	;AT1G70160.1
LUXPeak1667	Gm08	44472774	44473113	exon (Glyma.08G333700.Wm82.a4.v1, exon 2 of 3)	631	Glyma.08G333700	;AT1G07280.3;;Tetratricopeptide repeat (TPR)-like superfamily protein
LUXPeak2143	Gm10	50044357	50044936	Intergenic	-1753	Glyma.10G277600	;AT5G04780.1;;Pentatricopeptide repeat (PPR) superfamily protein
LUXPeak0147	Gm01	53195342	53195842	promoter-TSS (Glyma.01G185400.Wm82.a4.v1)	-198	Glyma.01G185400	GO:0007050,GO:0005634,GO:0004861;AT1G49620.1;ICK5,ICN6,KRP7;Cyclin-dependent kinase inhibitor family protein
LUXPeak2528	Gm12	12906514	12906747	Intergenic	-19901	Glyma.12G121200	;AT3G58100.1;PDCB5;plasmodesmata callose-binding protein 5
LUXPeak4168	Gm19	49703050	49703245	TTS (Glyma.19G244600.Wm82.a4.v1)	3853	Glyma.19G244600	;AT5G28840.2;GME;GDP-D-mannose 3\',5\'-epimerase
LUXPeak3161	Gm15	311163	311439	exon (Glyma.15G003400.Wm82.a4.v1, exon 1 of 1)	1901	Glyma.15G003400	GO:0007165;AT5G25110.1;CIPK25,SnRK3.25;CBL-interacting protein kinase 25
LUXPeak1661	Gm08	44202278	44202657	exon (Glyma.08G330400.Wm82.a4.v1, exon 1 of 3)	158	Glyma.08G330400	;AT5G55850.3;NOI;RPM1-interacting protein 4 (RIN4) family protein
LUXPeak2043	Gm10	41404910	41405440	promoter-TSS (Glyma.10G179700.Wm82.a4.v1)	-905	Glyma.10G179700	;AT5G43745.1;;Protein of unknown function (DUF1012)
LUXPeak0047	Gm01	5097632	5097878	exon (Glyma.01G045200.Wm82.a4.v1, exon 1 of 1)	403	Glyma.01G045200	;AT1G26920.1
LUXPeak3061	Gm14	7906946	7907179	exon (Glyma.14G088900.Wm82.a4.v1, exon 1 of 1)	882	Glyma.14G088900	GO:0005515;AT3G01400.1;;ARM repeat superfamily protein
LUXPeak1540	Gm08	10881993	10882447	exon (Glyma.08G141300.Wm82.a4.v1, exon 1 of 2)	136	Glyma.08G141300	;AT2G21970.1;SEP2;stress enhanced protein 2
LUXPeak4068	Gm19	40726383	40726787	TTS (Glyma.19G141600.Wm82.a4.v1)	1626	Glyma.19G141600	NA
LUXPeak1612	Gm08	28441431	28441787	Intergenic	35278	Glyma.08G263000	GO:0006351,GO:0003899,GO:0003677;AT1G68990.1;MGP3;male gametophyte defective 3
LUXPeak3609	Gm17	8384074	8384354	exon (Glyma.17G106600.Wm82.a4.v1, exon 1 of 1)	2079	Glyma.17G106600	;AT5G11090.1;;serine-rich protein-related
LUXPeak2126	Gm10	49491610	49492316	exon (Glyma.10G271900.Wm82.a4.v1, exon 2 of 2)	2657	Glyma.10G271900	GO:0005515,GO:0006468,GO:0005524,GO:0004672;AT1G68400.1;;leucine-rich repeat transmembrane protein kinase family protein
LUXPeak3167	Gm15	1200382	1200712	exon (Glyma.15G015100.Wm82.a4.v1, exon 1 of 7)	2686	Glyma.15G015100	GO:0005975,GO:0004553,GO:0006468,GO:0004672;AT3G16030.1;CES101;lectin protein kinase family protein
LUXPeak1955	Gm10	2743168	2743665	exon (Glyma.10G031600.Wm82.a4.v1, exon 1 of 6)	212	Glyma.10G031600	GO:0046983;AT4G02590.2;UNE12;basic helix-loop-helix (bHLH) DNA-binding superfamily protein
LUXPeak1334	Gm07	28290865	28291074	exon (Glyma.07G168900.Wm82.a4.v1, exon 1 of 1)	834	Glyma.07G168900	;AT4G01870.1;;tolB protein-related
LUXPeak0141	Gm01	52782011	52782326	promoter-TSS (Glyma.01G180432.Wm82.a4.v1)	69	Glyma.01G180432	;AT3G50800.1
LUXPeak2792	Gm13	31221519	31221935	TTS (Glyma.13G204100.Wm82.a4.v1)	1482	Glyma.13G204100	GO:0008270;AT3G12630.1;;A20/AN1-like zinc finger family protein
LUXPeak3984	Gm19	772840	773230	intron (Glyma.19G007700.Wm82.a4.v1, intron 1 of 9)	863	Glyma.19G007700	GO:0008270,GO:0004089;AT3G01500.3;ATBCA1,ATSABP3,CA1,SABP3;carbonic anhydrase 1
LUXPeak3012	Gm14	4870179	4870462	exon (Glyma.14G061200.Wm82.a4.v1, exon 1 of 1)	213	Glyma.14G061200	GO:0006952;AT2G40000.1;ATHSPRO2,HSPRO2;ortholog of sugar beet HS1 PRO-1 2
LUXPeak1009	Gm06	3825676	3827277	intron (Glyma.06G050600.Wm82.a4.v1, intron 4 of 7)	1626	Glyma.06G050600	;AT1G55340.1;;Protein of unknown function (DUF1639)
LUXPeak3236	Gm15	6556791	6557647	Intergenic	-2158	Glyma.15G085800	;AT1G29290.1
LUXPeak0738	Gm04	48208868	48209348	promoter-TSS (Glyma.04G223300.Wm82.a4.v1)	68	Glyma.04G223300	GO:0043565,GO:0006355,GO:0003700;AT3G56400.1;ATWRKY70,WRKY70;WRKY DNA-binding protein 70
LUXPeak3438	Gm16	23998868	23999430	intron (Glyma.16G109900.Wm82.a4.v1, intron 1 of 2)	264	Glyma.16G109900	NA
LUXPeak2965	Gm13	44347932	44348274	promoter-TSS (Glyma.13G362900.Wm82.a4.v1)	80	Glyma.13G362900	GO:0005740,GO:0004129;AT1G80230.1;;Rubredoxin-like superfamily protein
LUXPeak3783	Gm17	41092943	41093872	exon (Glyma.17G255900.Wm82.a4.v1, exon 1 of 2)	555	Glyma.17G255900	GO:0055114,GO:0020037,GO:0016705,GO:0005506;AT4G31500.1;ATR4,CYP83B1,RED1,RNT1,SUR2;cytochrome P450, family 83, subfamily B, polypeptide 1
LUXPeak2487	Gm12	5319776	5320085	promoter-TSS (Glyma.12G072400.Wm82.a4.v1)	-57	Glyma.12G072400	GO:0006355,GO:0003677;AT2G28510.1;;Dof-type zinc finger DNA-binding family protein
LUXPeak0483	Gm03	35660560	35660932	exon (Glyma.03G130000.Wm82.a4.v1, exon 1 of 5)	147	Glyma.03G130000	GO:0000160;AT3G57040.1;ARR9,ATRR4;response regulator 9
LUXPeak4252	Gm20	35776190	35776680	TTS (Glyma.20G116100.Wm82.a4.v1)	-1832	Glyma.20G116000	;AT1G68490.1
LUXPeak3842	Gm18	3569251	3569410	promoter-TSS (Glyma.18G042400.Wm82.a4.v1)	-764	Glyma.18G042400	;AT5G55490.1;ATGEX1,GEX1;gamete expressed protein 1
LUXPeak1501	Gm08	8016774	8017859	exon (Glyma.08G104400.Wm82.a4.v1, exon 3 of 3)	1292	Glyma.08G104400	;AT1G67340.1;;HCP-like superfamily protein with MYND-type zinc finger
LUXPeak2813	Gm13	32814747	32814988	TTS (Glyma.13G221000.Wm82.a4.v1)	-3068	Glyma.13G220900	GO:0016020;AT1G30360.1;ERD4;Early-responsive to dehydration stress protein (ERD4)
LUXPeak0817	Gm05	6017207	6017459	exon (Glyma.05G062400.Wm82.a4.v1, exon 11 of 11)	5447	Glyma.05G062400	GO:0055114,GO:0016491;AT4G16770.1;;2-oxoglutarate (2OG) and Fe(II)-dependent oxygenase superfamily protein
LUXPeak2651	Gm13	12786908	12787201	promoter-TSS (Glyma.13G043900.Wm82.a4.v1)	-6	Glyma.13G043900	;AT5G64260.1;EXL2;EXORDIUM like 2
LUXPeak4190	Gm20	239344	239556	TTS (Glyma.20G002400.Wm82.a4.v1)	1934	Glyma.20G002500	;AT1G76210.1;;Arabidopsis protein of unknown function (DUF241)
LUXPeak3569	Gm17	5289115	5289353	TTS (Glyma.17G067800.Wm82.a4.v1)	4900	Glyma.17G067800	GO:0005992,GO:0003824;AT2G18700.1;ATTPS11,ATTPSB,TPS11;trehalose phosphatase/synthase 11
LUXPeak0696	Gm04	37847759	37848227	TTS (Glyma.04G158800.Wm82.a4.v1)	2328	Glyma.04G158800	GO:0006355,GO:0003677;AT5G60850.1;OBP4;OBF binding protein 4
LUXPeak0100	Gm01	49700225	49700404	promoter-TSS (Glyma.01G148900.Wm82.a4.v1)	-4742	Glyma.01G148900	;AT1G31880.1;BRX,NLM9;DZC (Disease resistance/zinc finger/chromosome condensation-like region) domain containing protein
LUXPeak4239	Gm20	35434899	35435734	intron (Glyma.20G112600.Wm82.a4.v1, intron 3 of 3)	3106	Glyma.20G112600	;AT5G04310.1;;Pectin lyase-like superfamily protein
LUXPeak0931	Gm05	39721818	39722161	exon (Glyma.05G216400.Wm82.a4.v1, exon 1 of 9)	463	Glyma.05G216400	GO:0030246,GO:0005975,GO:0004553;AT1G64390.1;AtGH9C2,GH9C2;glycosyl hydrolase 9C2
LUXPeak2830	Gm13	33636449	33636684	Intergenic	-2963	Glyma.13G230400	;AT2G27430.1;;ARM repeat superfamily protein
LUXPeak0524	Gm03	40410980	40411352	promoter-TSS (Glyma.03G180300.Wm82.a4.v1)	41	Glyma.03G180300	GO:0008168,GO:0008152;AT3G53400.1
LUXPeak2723	Gm13	21740375	21740582	Intergenic	-5835	Glyma.13G113700	GO:0042545,GO:0030599,GO:0005618;AT5G61680.1;;Pectin lyase-like superfamily protein
LUXPeak3427	Gm16	7405710	7405926	promoter-TSS (Glyma.16G074200.Wm82.a4.v1)	-975	Glyma.16G074200	;AT1G31880.1;BRX,NLM9;DZC (Disease resistance/zinc finger/chromosome condensation-like region) domain containing protein
LUXPeak2304	Gm11	9330754	9332519	exon (Glyma.11G122700.Wm82.a4.v1, exon 1 of 2)	967	Glyma.11G122700	GO:0055114,GO:0020037,GO:0016705,GO:0005506;AT5G42650.1;AOS,CYP74A,DDE2;allene oxide synthase
LUXPeak0727	Gm04	47447186	47447472	exon (Glyma.04G214700.Wm82.a4.v1, exon 1 of 1)	556	Glyma.04G214700	;AT3G18690.1;MKS1;MAP kinase substrate 1
LUXPeak1477	Gm08	4833044	4833987	exon (Glyma.08G062800.Wm82.a4.v1, exon 1 of 3)	638	Glyma.08G062800	GO:0006468,GO:0004672;AT5G48380.1;BIR1;BAK1-interacting receptor-like kinase 1
LUXPeak2466	Gm12	3428091	3428322	promoter-TSS (Glyma.12G047500.Wm82.a4.v1)	-39	Glyma.12G047500	;AT2G15970.1;ATCOR413-PM1,ATCYP19,COR413-PM1,FL3-5A3,WCOR413,WCOR413-LIKE;cold regulated 413 plasma membrane 1
LUXPeak0605	Gm04	1621702	1622490	exon (Glyma.04G020600.Wm82.a4.v1, exon 1 of 1)	411	Glyma.04G020600	GO:0008168,GO:0006694,GO:0008152;AT1G20330.1;CVP1,FRL1,SMT2;sterol methyltransferase 2
LUXPeak1841	Gm09	43752782	43753655	exon (Glyma.09G204500.Wm82.a4.v1, exon 1 of 1)	502	Glyma.09G204500	GO:0046983;AT4G17880.1;;Basic helix-loop-helix (bHLH) DNA-binding family protein
LUXPeak4360	Gm20	46858191	46858349	Intergenic	-5340	Glyma.20G237200	;AT1G56220.3;;Dormancy/auxin associated family protein
LUXPeak2039	Gm10	40720733	40720919	promoter-TSS (Glyma.10G172500.Wm82.a4.v1)	-295	Glyma.10G172500	;AT1G32810.2;;RING/FYVE/PHD zinc finger superfamily protein
LUXPeak1258	Gm07	4409819	4410781	exon (Glyma.07G051400.Wm82.a4.v1, exon 1 of 1)	434	Glyma.07G051400	;AT1G01180.1;;S-adenosyl-L-methionine-dependent methyltransferases superfamily protein
LUXPeak3502	Gm17	958028	958199	Intergenic	-3027	Glyma.17G012300	GO:0055114,GO:0016491,GO:0005507;AT4G22010.1;sks4;SKU5 similar 4
LUXPeak1519	Gm08	9539217	9539423	Intergenic	5248	Glyma.08G124200	GO:0006355,GO:0003700;AT1G30500.2;NF-YA7;nuclear factor Y, subunit A7
LUXPeak4189	Gm20	106733	107013	promoter-TSS (Glyma.20G001000.Wm82.a4.v1)	-293	Glyma.20G001000	GO:0008017,GO:0000910,GO:0000226;AT2G01910.2;ATMAP65-6,MAP65-6;Microtubule associated protein (MAP65/ASE1) family protein
LUXPeak3244	Gm15	7048610	7049152	promoter-TSS (Glyma.15G091600.Wm82.a4.v1)	-111	Glyma.15G091600	GO:0016020;AT1G30360.1;ERD4;Early-responsive to dehydration stress protein (ERD4)
LUXPeak0382	Gm02	44057997	44058162	promoter-TSS (Glyma.02G234800.Wm82.a4.v1)	-119	Glyma.02G234800	GO:0007165;AT5G58380.1;CIPK10,PKS2,SIP1,SNRK3.8;SOS3-interacting protein 1
LUXPeak2052	Gm10	43128123	43128532	exon (Glyma.10G199500.Wm82.a4.v1, exon 1 of 1)	191	Glyma.10G199500	;AT5G40460.1
LUXPeak1346	Gm07	36846807	36847013	exon (Glyma.07G196700.Wm82.a4.v1, exon 1 of 6)	374	Glyma.07G196700	GO:0005840;AT4G30930.1;NFD1;Ribosomal protein L21
LUXPeak0565	Gm03	44463127	44463345	exon (Glyma.03G231400.Wm82.a4.v1, exon 1 of 1)	1295	Glyma.03G231400	;AT5G49700.1;;Predicted AT-hook DNA-binding family protein
LUXPeak1117	Gm06	11614452	11614849	Intergenic	-3082	Glyma.06G143300	;AT2G40610.1;ATEXP8,ATEXPA8,ATHEXP ALPHA 1.11,EXP8,EXPA8;expansin A8
LUXPeak3662	Gm17	14646932	14647229	exon (Glyma.17G164100.Wm82.a4.v1, exon 1 of 1)	2166	Glyma.17G164100	GO:0006508,GO:0004252;AT5G67360.1;ARA12;Subtilase family protein
LUXPeak0270	Gm02	5539088	5539550	exon (Glyma.02G061400.Wm82.a4.v1, exon 3 of 3)	-2456	Glyma.02G061300	;AT3G50830.1;ATCOR413-PM2,COR413-PM2;cold-regulated 413-plasma membrane 2
LUXPeak1800	Gm09	40544074	40544298	Intergenic	-4844	Glyma.09G171200	;AT1G12700.1;;ATP binding;nucleic acid binding;helicases
LUXPeak1062	Gm06	8070669	8071247	exon (Glyma.06G102000.Wm82.a4.v1, exon 2 of 2)	884	Glyma.06G102000	;AT4G08950.1;EXO;Phosphate-responsive 1 family protein
LUXPeak3397	Gm16	3381739	3382162	exon (Glyma.16G035850.Wm82.a4.v1, exon 1 of 1)	293	Glyma.16G035900	NA
LUXPeak3611	Gm17	8558731	8559054	TTS (Glyma.17G109300.Wm82.a4.v1)	1910	Glyma.17G109300	NA
LUXPeak4243	Gm20	35608273	35608689	exon (Glyma.20G114800.Wm82.a4.v1, exon 1 of 1)	931	Glyma.20G114800	;AT1G13360.1
LUXPeak3186	Gm15	3104642	3105331	Intergenic	2972	Glyma.15G039400	;AT5G59350.1
LUXPeak1456	Gm08	3814581	3814873	promoter-TSS (Glyma.08G049000.Wm82.a4.v1)	-1157	Glyma.08G049000	GO:0007165,GO:0000155,GO:0000160;AT2G01830.2;AHK4,ATCRE1,CRE1,WOL,WOL1;CHASE domain containing histidine kinase protein
LUXPeak3853	Gm18	5833093	5833311	exon (Glyma.18G064300.Wm82.a4.v1, exon 1 of 1)	184	Glyma.18G064300	;AT3G45930.1;;Histone superfamily protein
LUXPeak2531	Gm12	14310130	14310300	exon (Glyma.12G129200.Wm82.a4.v1, exon 1 of 2)	296	Glyma.12G129200	GO:0006629;AT2G42690.1;;alpha/beta-Hydrolases superfamily protein
LUXPeak2924	Gm13	40755689	40756146	exon (Glyma.13G319400.Wm82.a4.v1, exon 1 of 2)	491	Glyma.13G319400	;AT2G27830.1
LUXPeak1011	Gm06	4081381	4081655	promoter-TSS (Glyma.06G054200.Wm82.a4.v1)	-369	Glyma.06G054200	GO:0006468,GO:0005524,GO:0004674,GO:0004672;AT4G33080.1;;AGC (cAMP-dependent, cGMP-dependent and protein kinase C) kinase family protein
LUXPeak2268	Gm11	7368409	7369062	exon (Glyma.11G096700.Wm82.a4.v1, exon 3 of 5)	532	Glyma.11G096700	;AT3G45970.1;ATEXLA1,ATEXPL1,ATHEXP BETA 2.1,EXLA1,EXPL1;expansin-like A1
LUXPeak3391	Gm16	2552698	2553252	exon (Glyma.16G026400.Wm82.a4.v1, exon 3 of 3)	2278	Glyma.16G026400	GO:0043565,GO:0006355,GO:0003700;AT4G11070.1;AtWRKY41,WRKY41;WRKY family transcription factor
LUXPeak3086	Gm14	12576532	12576945	Intergenic	-2886	Glyma.14G109700	NA
LUXPeak1903	Gm09	49400122	49401008	intron (Glyma.09G274000.Wm82.a4.v1, intron 1 of 2)	496	Glyma.09G274000	GO:0043565,GO:0006355,GO:0003700;AT3G56400.1;ATWRKY70,WRKY70;WRKY DNA-binding protein 70
LUXPeak0642	Gm04	4058044	4058425	intron (Glyma.04G050000.Wm82.a4.v1, intron 2 of 3)	4967	Glyma.04G050000	;AT1G55340.2;;Protein of unknown function (DUF1639)
LUXPeak3545	Gm17	3720690	3722792	intron (Glyma.17G048900.Wm82.a4.v1, intron 1 of 4)	869	Glyma.17G048900	GO:0006468,GO:0004672;AT2G05940.1;;Protein kinase superfamily protein
LUXPeak0308	Gm02	14295288	14295734	exon (Glyma.02G134000.Wm82.a4.v1, exon 1 of 2)	220	Glyma.02G134000	;AT3G48700.1;ATCXE13,CXE13;carboxyesterase 13
LUXPeak1111	Gm06	11229426	11229687	intron (Glyma.06G138100.Wm82.a4.v1, intron 2 of 4)	1365	Glyma.06G138100	;AT4G35580.2;NTL9;NAC transcription factor-like 9
LUXPeak1686	Gm08	45980281	45980622	promoter-TSS (Glyma.08G352800.Wm82.a4.v1)	-166	Glyma.08G352800	;AT3G24840.1;;Sec14p-like phosphatidylinositol transfer family protein
LUXPeak0533	Gm03	41444812	41445133	promoter-TSS (Glyma.03G192000.Wm82.a4.v1)	-905	Glyma.03G192000	;AT5G03670.1
LUXPeak3896	Gm18	21176866	21177115	promoter-TSS (Glyma.18G140500.Wm82.a4.v1)	-512	Glyma.18G140500	;AT1G10657.2;;Plant protein 1589 of unknown function
LUXPeak2537	Gm12	16357009	16357365	Intergenic	-14837	Glyma.12G137400	;AT1G64110.2;;P-loop containing nucleoside triphosphate hydrolases superfamily protein
LUXPeak3588	Gm17	7080343	7080646	exon (Glyma.17G090900.Wm82.a4.v1, exon 1 of 1)	1066	Glyma.17G090900	GO:0016567,GO:0004842;AT1G60190.1;;ARM repeat superfamily protein
LUXPeak1493	Gm08	6924691	6924906	Intergenic	14004	Glyma.08G091800	;AT2G01990.1
LUXPeak4226	Gm20	32856142	32856927	Intergenic	-18161	Glyma.20G087900	GO:0016818,GO:0008270,GO:0003676,GO:0005524;AT5G43530.1;;Helicase protein with RING/U-box domain
LUXPeak1017	Gm06	4654418	4654789	exon (Glyma.06G062100.Wm82.a4.v1, exon 1 of 1)	2681	Glyma.06G062100	GO:0007165,GO:0006468,GO:0005524,GO:0004672;AT5G25110.1;CIPK25,SnRK3.25;CBL-interacting protein kinase 25
LUXPeak3617	Gm17	8861780	8861934	exon (Glyma.17G112400.Wm82.a4.v1, exon 1 of 2)	140	Glyma.17G112400	GO:0016020,GO:0006487,GO:0003830;AT2G13290.2;;beta-1,4-N-acetylglucosaminyltransferase family protein
LUXPeak2949	Gm13	42710799	42711414	exon (Glyma.13G341700.Wm82.a4.v1, exon 3 of 4)	2045	Glyma.13G341700	;AT1G51140.1;;basic helix-loop-helix (bHLH) DNA-binding superfamily protein
LUXPeak1162	Gm06	17067292	17067566	Intergenic	8318	Glyma.06G193000	;AT3G47620.1;AtTCP14,TCP14;TEOSINTE BRANCHED, cycloidea and PCF (TCP) 14
LUXPeak3950	Gm18	54132790	54133128	TTS (Glyma.18G251850.Wm82.a4.v1)	1110	Glyma.18G251850	NA
LUXPeak0510	Gm03	39284879	39285389	Intergenic	-2585	Glyma.03G166500	GO:0003993;AT1G04040.1;;HAD superfamily, subfamily IIIB acid phosphatase
LUXPeak2746	Gm13	24852827	24853069	promoter-TSS (Glyma.13G145000.Wm82.a4.v1)	-2850	Glyma.13G145000	;AT2G37040.1;ATPAL1,PAL1;PHE ammonia lyase 1
LUXPeak1847	Gm09	44020736	44020982	Intergenic	12990	Glyma.09G207200	;AT1G32230.3;ATP8,CEO,CEO1,RCD1;WWE protein-protein interaction domain protein family
LUXPeak4089	Gm19	43077481	43077906	TTS (Glyma.19G165500.Wm82.a4.v1)	1675	Glyma.19G165400	GO:0030246,GO:0005975;AT3G54690.1;;Sugar isomerase (SIS) family protein
LUXPeak3421	Gm16	5788646	5788888	promoter-TSS (Glyma.16G059400.Wm82.a4.v1)	-135	Glyma.16G059400	GO:0019205,GO:0006139,GO:0005524;AT3G01820.1;;P-loop containing nucleoside triphosphate hydrolases superfamily protein
LUXPeak0721	Gm04	46141863	46142237	intron (Glyma.04G200600.Wm82.a4.v1, intron 1 of 11)	1111	Glyma.04G200600	GO:0003677,GO:0009725,GO:0006355,GO:0005634;AT5G62000.1;ARF1-BP,ARF2,HSS,ORE14;auxin response factor 2
LUXPeak2152	Gm10	51105750	51106069	exon (Glyma.10G292400.Wm82.a4.v1, exon 3 of 4)	2293	Glyma.10G292400	;AT5G13590.1
LUXPeak1471	Gm08	4495865	4496314	Intergenic	-1535	Glyma.08G058900	;AT1G61340.1;;F-box family protein
LUXPeak2290	Gm11	8863564	8863833	promoter-TSS (Glyma.11G116700.Wm82.a4.v1)	54	Glyma.11G116700	;AT2G16365.1;;F-box family protein
LUXPeak3229	Gm15	6486333	6486567	promoter-TSS (Glyma.15G084700.Wm82.a4.v1)	-383	Glyma.15G084700	;AT4G18750.1;DOT4;Pentatricopeptide repeat (PPR) superfamily protein
LUXPeak0928	Gm05	39684608	39685262	TTS (Glyma.05G215800.Wm82.a4.v1)	1453	Glyma.05G215900	GO:0043565,GO:0006355,GO:0003700;AT4G23810.1;ATWRKY53,WRKY53;WRKY family transcription factor
LUXPeak4315	Gm20	40471338	40471566	exon (Glyma.20G166900.Wm82.a4.v1, exon 1 of 5)	152	Glyma.20G166900	GO:0005515;AT1G76900.1;AtTLP1,TLP1;tubby like protein 1
LUXPeak0264	Gm02	5090243	5090514	TTS (Glyma.02G057000.Wm82.a4.v1)	1915	Glyma.02G057000	;AT5G49560.1;;Putative methyltransferase family protein
LUXPeak1279	Gm07	6831820	6832166	exon (Glyma.07G076800.Wm82.a4.v1, exon 8 of 9)	6223	Glyma.07G076800	GO:0008289;AT3G61150.1;HD-GL2-1,HDG1;homeodomain GLABROUS 1
LUXPeak0809	Gm05	4186914	4187953	exon (Glyma.05G045700.Wm82.a4.v1, exon 1 of 10)	355	Glyma.05G045700	GO:0005515;AT5G63320.1;NPX1;nuclear protein X1
LUXPeak1704	Gm09	1024941	1025216	promoter-TSS (Glyma.09G013700.Wm82.a4.v1)	-71	Glyma.09G013700	;AT1G51090.1;;Heavy metal transport/detoxification superfamily protein
LUXPeak1323	Gm07	15544320	15544773	promoter-TSS (Glyma.07G132700.Wm82.a4.v1)	-862	Glyma.07G132700	NA
LUXPeak3373	Gm16	626938	627271	exon (Glyma.16G007500.Wm82.a4.v1, exon 1 of 1)	651	Glyma.16G007500	;AT1G54215.1;;proline-rich family protein
LUXPeak2139	Gm10	49898576	49898817	exon (Glyma.10G275400.Wm82.a4.v1, exon 1 of 16)	275	Glyma.10G275400	GO:0006468,GO:0004672;AT3G25840.1;;Protein kinase superfamily protein
LUXPeak0815	Gm05	5126315	5126608	intron (Glyma.05G055100.Wm82.a4.v1, intron 1 of 1)	571	Glyma.05G055100	;AT1G62790.1;;Bifunctional inhibitor/lipid-transfer protein/seed storage 2S albumin superfamily protein
LUXPeak0399	Gm02	45666704	45666922	exon (Glyma.02G250800.Wm82.a4.v1, exon 5 of 5)	2342	Glyma.02G250800	;AT2G39770.2;CYT1,EMB101,GMP1,SOZ1,VTC1;Glucose-1-phosphate adenylyltransferase family protein
LUXPeak2448	Gm12	2383567	2383808	promoter-TSS (Glyma.12G031900.Wm82.a4.v1)	-498	Glyma.12G031900	;AT2G17840.1;ERD7;Senescence/dehydration-associated protein-related
LUXPeak4034	Gm19	34888798	34889345	Intergenic	4094	Glyma.19G098500	GO:0008081,GO:0006629;AT3G02040.1;SRG3;senescence-related gene 3
LUXPeak4192	Gm20	620560	620929	exon (Glyma.20G006400.Wm82.a4.v1, exon 1 of 9)	147	Glyma.20G006400	GO:0005634,GO:0003677;AT1G20980.1;ATSPL14,FBR6,SPL14,SPL1R2;squamosa promoter binding protein-like 14
LUXPeak0102	Gm01	49834367	49834589	promoter-TSS (Glyma.01G150300.Wm82.a4.v1)	44	Glyma.01G150300	;AT1G31350.1;KUF1;KAR-UP F-box 1
LUXPeak2832	Gm13	33862537	33862690	TTS (Glyma.13G233800.Wm82.a4.v1)	1554	Glyma.13G233800	GO:0006355,GO:0003700;AT4G18450.1;;Integrase-type DNA-binding superfamily protein
LUXPeak4309	Gm20	39814418	39814677	promoter-TSS (Glyma.20G159900.Wm82.a4.v1)	-74	Glyma.20G159900	GO:0016787;AT5G23870.3;;Pectinacetylesterase family protein
LUXPeak3926	Gm18	51205331	51205667	exon (Glyma.18G222200.Wm82.a4.v1, exon 1 of 1)	1052	Glyma.18G222200	;AT2G45470.1;AGP8,FLA8;FASCICLIN-like arabinogalactan protein 8
LUXPeak2967	Gm13	44510878	44511246	promoter-TSS (Glyma.13G365400.Wm82.a4.v1)	-5	Glyma.13G365400	GO:0006468,GO:0005524,GO:0004672;AT4G32300.1;SD2-5;S-domain-2 5
LUXPeak2485	Gm12	5020927	5021202	TTS (Glyma.12G068500.Wm82.a4.v1)	-6536	Glyma.12G068300	GO:0005515;AT5G60570.1;;Galactose oxidase/kelch repeat superfamily protein
LUXPeak0963	Gm06	661287	661482	exon (Glyma.06G008800.Wm82.a4.v1, exon 3 of 3)	1363	Glyma.06G008800	GO:0043565,GO:0008270,GO:0006355,GO:0003700;AT4G36240.1;GATA7;GATA transcription factor 7
LUXPeak1976	Gm10	6560651	6560998	Intergenic	-10316	Glyma.10G067200	GO:0006355,GO:0005634,GO:0005524,GO:0032502,GO:0006351;AT2G36400.1;AtGRF3,GRF3;growth-regulating factor 3
LUXPeak4250	Gm20	35712758	35712943	TTS (Glyma.20G115600.Wm82.a4.v1)	1328	Glyma.20G115700	;AT1G68510.1;LBD42;LOB domain-containing protein 42
LUXPeak3840	Gm18	3487811	3488360	exon (Glyma.18G041400.Wm82.a4.v1, exon 1 of 1)	1187	Glyma.18G041400	GO:0006508,GO:0004190;AT1G66180.1;;Eukaryotic aspartyl protease family protein
LUXPeak2184	Gm11	2613524	2613699	TTS (Glyma.11G036400.Wm82.a4.v1)	2215	Glyma.11G036400	GO:0006355,GO:0003700;AT5G47230.1;ATERF-5,ATERF5,ERF5;ethylene responsive element binding factor 5
LUXPeak2859	Gm13	35550848	35551869	intron (Glyma.13G255900.Wm82.a4.v1, intron 1 of 3)	637	Glyma.13G255900	;AT2G23970.1;;Class I glutamine amidotransferase-like superfamily protein
LUXPeak1368	Gm07	41279600	41280099	promoter-TSS (Glyma.07G229600.Wm82.a4.v1)	-88	Glyma.07G229600	GO:0006355,GO:0003677;AT5G39660.1;CDF2;cycling DOF factor 2
LUXPeak1204	Gm06	48075328	48076188	exon (Glyma.06G296102.Wm82.a4.v1, exon 3 of 3)	1366	Glyma.06G296102	;AT4G03420.1;;Protein of unknown function (DUF789)
LUXPeak1610	Gm08	25806429	25806610	Intergenic	10040	Glyma.08G261500	GO:0006355,GO:0003700;AT1G68550.2;;Integrase-type DNA-binding superfamily protein
LUXPeak3033	Gm14	6151977	6152192	promoter-TSS (Glyma.14G074700.Wm82.a4.v1)	164	Glyma.14G074700	GO:0006468,GO:0004672,GO:0005515;AT2G16250.1;;Leucine-rich repeat protein kinase family protein
LUXPeak0088	Gm01	39883315	39883523	Intergenic	-53880	Glyma.01G114000	;AT2G38120.1;AUX1,MAP1,PIR1,WAV5;Transmembrane amino acid transporter family protein
LUXPeak1957	Gm10	3456171	3456557	exon (Glyma.10G039100.Wm82.a4.v1, exon 1 of 1)	771	Glyma.10G039100	;AT5G44060.1
LUXPeak3165	Gm15	1076508	1078017	exon (Glyma.15G013300.Wm82.a4.v1, exon 1 of 1)	587	Glyma.15G013300	GO:0005515;AT1G80440.1;;Galactose oxidase/kelch repeat superfamily protein
LUXPeak3306	Gm15	15948228	15948451	exon (Glyma.15G173500.Wm82.a4.v1, exon 1 of 5)	177	Glyma.15G173500	GO:0007034;AT2G06530.1;VPS2.1;SNF7 family protein
LUXPeak0429	Gm02	48993805	48994000	Intergenic	-2044	Glyma.02G292800	GO:0080048;AT4G26850.1;VTC2;mannose-1-phosphate guanylyltransferase (GDP)s;GDP-galactose:mannose-1-phosphate guanylyltransferases;GDP-galactose:glucose-1-phosphate guanylyltransferases;GDP-galactose:myoinositol-1-phosphate guanylyltransferases;glucose-1-phosphate guanylyltransferase
LUXPeak3729	Gm17	38184197	38184500	Intergenic	-3299	Glyma.17G227700	GO:0045454,GO:0015035,GO:0009055;AT4G33040.1;;Thioredoxin superfamily protein
LUXPeak2790	Gm13	31066255	31066464	exon (Glyma.13G202800.Wm82.a4.v1, exon 2 of 2)	2278	Glyma.13G202800	GO:0046872;AT2G41900.1;;CCCH-type zinc finger protein with ARM repeat domain
LUXPeak1633	Gm08	39924190	39924470	Intergenic	-19934	Glyma.08G291400	NA
LUXPeak3464	Gm16	34000821	34001028	exon (Glyma.16G176600.Wm82.a4.v1, exon 1 of 2)	1473	Glyma.16G176600	GO:0005515;AT4G20140.1;GSO1;Leucine-rich repeat transmembrane protein kinase
LUXPeak0764	Gm04	50086889	50087320	promoter-TSS (Glyma.04G245100.Wm82.a4.v1)	-482	Glyma.04G245100	GO:0070569,GO:0008152;AT5G52560.1;ATUSP,USP;UDP-sugar pyrophosphorylase
LUXPeak1779	Gm09	35304579	35304919	Intergenic	-1793	Glyma.09G138300	;AT5G23850.1;;Arabidopsis thaliana protein of unknown function (DUF821)
LUXPeak1869	Gm09	45636365	45636551	exon (Glyma.09G228100.Wm82.a4.v1, exon 1 of 2)	642	Glyma.09G228100	;AT3G63500.2;;Protein of unknown function (DUF1423)
LUXPeak0874	Gm05	34181229	34182441	promoter-TSS (Glyma.05G147400.Wm82.a4.v1)	-21	Glyma.05G147400	;AT1G67340.1;;HCP-like superfamily protein with MYND-type zinc finger
LUXPeak3010	Gm14	4633897	4634091	Intergenic	-6366	Glyma.14G058652	;AT5G05570.1;;transducin family protein / WD-40 repeat family protein
LUXPeak2358	Gm11	17476831	17477309	TTS (Glyma.11G146200.Wm82.a4.v1)	1121	Glyma.11G146200	;AT3G45210.1;;Protein of unknown function, DUF584
LUXPeak0221	Gm02	1131999	1132354	exon (Glyma.02G012700.Wm82.a4.v1, exon 1 of 1)	908	Glyma.02G012700	GO:0043565,GO:0006355,GO:0003700;AT3G62420.1;ATBZIP53,BZIP53;basic region/leucine zipper motif 53
LUXPeak0586	Gm03_scaffold_27	125826	126047	exon (Glyma.U031905.Wm82.a4.v1, exon 1 of 3)	679	Glyma.U031905	;AT2G38360.1;PRA1.B4;prenylated RAB acceptor 1.B4
LUXPeak0898	Gm05	36731813	36732802	exon (Glyma.05G179100.Wm82.a4.v1, exon 1 of 1)	420	Glyma.05G179100	;AT4G39840.1
LUXPeak0045	Gm01	4839652	4840041	exon (Glyma.01G044100.Wm82.a4.v1, exon 1 of 6)	126	Glyma.01G044100	GO:0006468,GO:0004672;AT2G02800.2;APK2B;protein kinase 2B
LUXPeak2246	Gm11	5544549	5545200	exon (Glyma.11G074400.Wm82.a4.v1, exon 1 of 7)	227	Glyma.11G074400	GO:0005515;AT3G51120.1;;DNA binding;zinc ion binding;nucleic acid binding;nucleic acid binding
LUXPeak3801	Gm18	984307	984458	promoter-TSS (Glyma.18G014100.Wm82.a4.v1)	78	Glyma.18G014100	GO:0016020,GO:0006487,GO:0003830;AT1G12990.1;;beta-1,4-N-acetylglucosaminyltransferase family protein
LUXPeak1542	Gm08	10913849	10914117	intron (Glyma.08G142000.Wm82.a4.v1, intron 1 of 2)	1170	Glyma.08G142000	;AT5G09960.1
LUXPeak0145	Gm01	53009902	53010126	Intergenic	-5554	Glyma.01G183700	;AT4G37180.1;;Homeodomain-like superfamily protein
LUXPeak0444	Gm03	651042	651223	promoter-TSS (Glyma.03G007100.Wm82.a4.v1)	83	Glyma.03G007100	;AT5G17720.1;;alpha/beta-Hydrolases superfamily protein
LUXPeak3744	Gm17	39006152	39006605	exon (Glyma.17G233500.Wm82.a4.v1, exon 2 of 2)	989	Glyma.17G233500	GO:0008283,GO:0008083,GO:0005576;AT3G49780.1;ATPSK3 (FORMER SYMBOL),ATPSK4,PSK4;phytosulfokine 4 precursor
LUXPeak1951	Gm10	2122749	2123373	promoter-TSS (Glyma.10G024200.Wm82.a4.v1)	-63	Glyma.10G024200	;AT4G02920.1
LUXPeak3065	Gm14	8519835	8520148	promoter-TSS (Glyma.14G090700.Wm82.a4.v1)	-567	Glyma.14G090700	GO:0016020;AT1G58520.1;RXW8;lipases;hydrolases, acting on ester bonds
LUXPeak3807	Gm18	1105875	1106106	intron (Glyma.18G015500.Wm82.a4.v1, intron 2 of 4)	2332	Glyma.18G015500	;AT5G65280.1;GCL1;GCR2-like 1
LUXPeak1390	Gm07	43370226	43370606	exon (Glyma.07G253300.Wm82.a4.v1, exon 1 of 9)	398	Glyma.07G253300	GO:0022857,GO:0016021;AT4G15545.1
LUXPeak2379	Gm11	35928145	35928422	promoter-TSS (Glyma.11G216300.Wm82.a4.v1)	-249	Glyma.11G216300	GO:0003677,GO:0006334,GO:0005634,GO:0000786;AT1G14900.1;HMGA;high mobility group A
LUXPeak3133	Gm14	47929798	47930417	exon (Glyma.14G205600.Wm82.a4.v1, exon 1 of 1)	1330	Glyma.14G205600	GO:0006355,GO:0003700;AT4G27950.1;CRF4;cytokinin response factor 4
LUXPeak0188	Gm01	55222728	55223113	Intergenic	-1133	Glyma.01G209500	GO:0042545,GO:0030599,GO:0005618;AT5G47500.1;;Pectin lyase-like superfamily protein
LUXPeak1758	Gm09	17419398	17419664	promoter-TSS (Glyma.09G099400.Wm82.a4.v1)	-100	Glyma.09G099400	GO:0003677,GO:0046983;AT3G42170.1;;BED zinc finger ;hAT family dimerisation domain
LUXPeak2223	Gm11	4425547	4425857	Intergenic	-4807	Glyma.11G058600	;AT4G37180.1;;Homeodomain-like superfamily protein
LUXPeak0227	Gm02	1299515	1299802	TTS (Glyma.02G014400.Wm82.a4.v1)	443	Glyma.02G014500	;AT2G47480.1;;Protein of unknown function (DUF3511)
LUXPeak3110	Gm14	45090964	45092735	exon (Glyma.14G179800.Wm82.a4.v1, exon 2 of 2)	787	Glyma.14G179800	;AT1G02070.1
LUXPeak1665	Gm08	44470334	44471045	intron (Glyma.08G333700.Wm82.a4.v1, intron 2 of 2)	2885	Glyma.08G333700	;AT1G07280.3;;Tetratricopeptide repeat (TPR)-like superfamily protein
LUXPeak2878	Gm13	37551573	37551755	Intergenic	4723	Glyma.13G280000	GO:0006355,GO:0003677;AT3G15510.1;ANAC056,ATNAC2,NAC2,NARS1;NAC domain containing protein 2
LUXPeak0354	Gm02	41107334	41108214	exon (Glyma.02G208000.Wm82.a4.v1, exon 1 of 1)	2087	Glyma.02G208000	;AT4G30440.1;GAE1;UDP-D-glucuronate 4-epimerase 1
LUXPeak0935	Gm05	39872551	39872955	intron (Glyma.05G218500.Wm82.a4.v1, intron 2 of 4)	1329	Glyma.05G218500	;AT3G27090.1;;DCD (Development and Cell Death) domain protein
LUXPeak2768	Gm13	27098518	27099028	exon (Glyma.13G161100.Wm82.a4.v1, exon 1 of 4)	256	Glyma.13G161100	;AT5G20260.1;;Exostosin family protein
LUXPeak2084	Gm10	46229979	46230553	exon (Glyma.10G232000.Wm82.a4.v1, exon 1 of 1)	1150	Glyma.10G232000	;AT5G52510.1;SCL8;SCARECROW-like 8
LUXPeak2912	Gm13	40082107	40082551	TTS (Glyma.13G311900.Wm82.a4.v1)	1330	Glyma.13G311900	NA
LUXPeak2655	Gm13	13106243	13106591	intron (Glyma.13G046200.Wm82.a4.v1, intron 1 of 2)	328	Glyma.13G046200	;AT5G38410.1;;Ribulose bisphosphate carboxylase (small chain) family protein
LUXPeak3943	Gm18	53139482	53139684	promoter-TSS (Glyma.18G239900.Wm82.a4.v1)	90	Glyma.18G239900	GO:0055114,GO:0020037,GO:0016705,GO:0005506;AT1G31800.1;CYP97A3,LUT5;cytochrome P450, family 97, subfamily A, polypeptide 3
LUXPeak4134	Gm19	46500677	46500867	Intergenic	-5079	Glyma.19G202900	;AT5G06570.2;;alpha/beta-Hydrolases superfamily protein
LUXPeak4092	Gm19	43358196	43358485	TTS (Glyma.19G168200.Wm82.a4.v1)	2581	Glyma.19G168300	;AT4G17940.1;;Tetratricopeptide repeat (TPR)-like superfamily protein
LUXPeak0619	Gm04	2827389	2827601	TTS (Glyma.04G035800.Wm82.a4.v1)	1496	Glyma.04G035900	GO:0009512;AT2G26500.1;;cytochrome b6f complex subunit (petM), putative
LUXPeak1505	Gm08	8228347	8230094	TTS (Glyma.08G106900.Wm82.a4.v1)	833	Glyma.08G106900	;AT3G57450.1
LUXPeak2894	Gm13	39079609	39079770	Intergenic	-2722	Glyma.13G298600	GO:0006355,GO:0003700;AT2G20880.1;;Integrase-type DNA-binding superfamily protein
LUXPeak1420	Gm08	1203435	1203616	promoter-TSS (Glyma.08G015300.Wm82.a4.v1)	-954	Glyma.08G015300	GO:0016020,GO:0006810,GO:0005215;AT4G00430.1;PIP1;4,PIP1E,TMP-C;plasma membrane intrinsic protein 1;4
LUXPeak3470	Gm16	34209670	34211074	promoter-TSS (Glyma.16G179300.Wm82.a4.v1)	-765	Glyma.16G179300	;AT4G25690.1
LUXPeak0770	Gm04	50780196	50780470	promoter-TSS (Glyma.04G253000.Wm82.a4.v1)	-101	Glyma.04G253000	;AT4G08180.1;ORP1C;OSBP(oxysterol binding protein)-related protein 1C
LUXPeak0860	Gm05	32051387	32051601	promoter-TSS (Glyma.05G127100.Wm82.a4.v1)	-218	Glyma.05G127100	;AT5G61820.1
LUXPeak0002	Gm01	359748	360152	Intergenic	8209	Glyma.01G003000	;AT5G56840.1;;myb-like transcription factor family protein
LUXPeak2961	Gm13	44190369	44190698	promoter-TSS (Glyma.13G361200.Wm82.a4.v1)	-77	Glyma.13G361200	GO:0006355,GO:0005634;AT1G04250.1;AXR3,IAA17;AUX/IAA transcriptional regulator family protein
LUXPeak0867	Gm05	33364356	33364883	exon (Glyma.05G140400.Wm82.a4.v1, exon 1 of 1)	349	Glyma.05G140400	;AT2G01570.1;RGA,RGA1;GRAS family transcription factor family protein
LUXPeak2863	Gm13	35926927	35927097	Intergenic	-5080	Glyma.13G261400	;AT1G53580.1;ETHE1,GLX2-3,GLY3;glyoxalase II 3
LUXPeak0005	Gm01	1429377	1429970	promoter-TSS (Glyma.01G014700.Wm82.a4.v1)	-1592	Glyma.01G014700	;AT5G46910.1;;Transcription factor jumonji (jmj) family protein / zinc finger (C5HC2 type) family protein
LUXPeak2639	Gm13	7496204	7496575	exon (Glyma.13G029000.Wm82.a4.v1, exon 1 of 1)	732	Glyma.13G029000	NA
LUXPeak2773	Gm13	27483638	27484270	promoter-TSS (Glyma.13G165800.Wm82.a4.v1)	-94	Glyma.13G165800	;AT5G20190.1;;Tetratricopeptide repeat (TPR)-like superfamily protein
LUXPeak3477	Gm16	36036873	36037061	promoter-TSS (Glyma.16G196700.Wm82.a4.v1)	-60	Glyma.16G196700	GO:0003677,GO:0008289;AT4G00730.1;AHDP,ANL2;Homeobox-leucine zipper family protein / lipid-binding START domain-containing protein
LUXPeak0777	Gm05	687929	688171	intron (Glyma.05G007100.Wm82.a4.v1, intron 4 of 9)	3428	Glyma.05G007100	GO:0008270,GO:0004089;AT3G01500.2;ATBCA1,ATSABP3,CA1,SABP3;carbonic anhydrase 1
LUXPeak1427	Gm08	1565073	1566140	promoter-TSS (Glyma.08G019300.Wm82.a4.v1)	-114	Glyma.08G019300	;AT1G64090.1;RTNLB3;Reticulan like protein B3
LUXPeak3519	Gm17	2235924	2236279	Intergenic	8373	Glyma.17G030500	;AT5G49220.1;;Protein of unknown function (DUF789)
LUXPeak1502	Gm08	8018045	8019336	promoter-TSS (Glyma.08G104400.Wm82.a4.v1)	-82	Glyma.08G104400	;AT1G67340.1;;HCP-like superfamily protein with MYND-type zinc finger
LUXPeak0959	Gm06	579405	579689	promoter-TSS (Glyma.06G007500.Wm82.a4.v1)	-5	Glyma.06G007500	GO:0003824,GO:0008792,GO:0008295,GO:0006527;AT4G34710.1;ADC2,ATADC2,SPE2;arginine decarboxylase 2
LUXPeak3258	Gm15	8439193	8439393	exon (Glyma.15G107700.Wm82.a4.v1, exon 1 of 1)	600	Glyma.15G107700	;AT1G11700.1;;Protein of unknown function, DUF584
LUXPeak4251	Gm20	35716214	35716489	Intergenic	-2173	Glyma.20G115700	;AT1G68510.1;LBD42;LOB domain-containing protein 42
LUXPeak2206	Gm11	3754061	3754498	intron (Glyma.11G050100.Wm82.a4.v1, intron 1 of 2)	282	Glyma.11G050100	;AT2G23090.1;;Uncharacterised protein family SERF
LUXPeak3841	Gm18	3533166	3533374	exon (Glyma.18G042100.Wm82.a4.v1, exon 1 of 1)	134	Glyma.18G042100	GO:0016567,GO:0004842;AT5G37490.1;;ARM repeat superfamily protein
LUXPeak4095	Gm19	43569615	43569764	promoter-TSS (Glyma.19G170500.Wm82.a4.v1)	57	Glyma.19G170500	GO:0006468,GO:0004672;AT2G20300.1;ALE2;Protein kinase superfamily protein
LUXPeak2652	Gm13	13104621	13104867	TTS (Glyma.13G046200.Wm82.a4.v1)	2001	Glyma.13G046200	;AT5G38410.1;;Ribulose bisphosphate carboxylase (small chain) family protein
LUXPeak1244	Gm07	3254070	3254352	intron (Glyma.07G039600.Wm82.a4.v1, intron 1 of 6)	5387	Glyma.07G039600	GO:0015969;AT1G54130.1;AT-RSH3,ATRSH3,RSH3;RELA/SPOT homolog 3
LUXPeak2915	Gm13	40467013	40467344	TTS (Glyma.13G316200.Wm82.a4.v1)	2869	Glyma.13G316200	GO:0005975,GO:0004553;AT2G27500.2;;Glycosyl hydrolase superfamily protein
LUXPeak0932	Gm05	39805547	39805811	TTS (Glyma.05G217500.Wm82.a4.v1)	1368	Glyma.05G217500	;AT1G64450.1;;Glycine-rich protein family
LUXPeak3346	Gm15	49712581	49713429	Intergenic	-37235	Glyma.15G249900	GO:0003676;AT3G14450.1;CID9;CTC-interacting domain 9
LUXPeak1662	Gm08	44237985	44238171	promoter-TSS (Glyma.08G330800.Wm82.a4.v1)	-51	Glyma.08G330800	;AT5G55860.1;;Plant protein of unknown function (DUF827)
LUXPeak3117	Gm14	46552981	46553273	promoter-TSS (Glyma.14G192100.Wm82.a4.v1)	-277	Glyma.14G192100	GO:0005524,GO:0016021,GO:0008270,GO:0004222,GO:0006508;AT5G58870.1;ftsh9;FTSH protease 9
LUXPeak2998	Gm14	2714109	2714442	exon (Glyma.14G036300.Wm82.a4.v1, exon 1 of 5)	218	Glyma.14G036300	GO:0005515;AT2G32560.1;;F-box family protein
LUXPeak0220	Gm02	1131129	1131322	TTS (Glyma.02G012700.Wm82.a4.v1)	1859	Glyma.02G012700	GO:0043565,GO:0006355,GO:0003700;AT3G62420.1;ATBZIP53,BZIP53;basic region/leucine zipper motif 53
LUXPeak1397	Gm07	44127585	44127951	TTS (Glyma.07G263700.Wm82.a4.v1)	2151	Glyma.07G263700	;AT4G22190.1
LUXPeak3062	Gm14	7907353	7908075	exon (Glyma.14G088900.Wm82.a4.v1, exon 2 of 2)	1534	Glyma.14G088900	GO:0005515;AT3G01400.1;;ARM repeat superfamily protein
LUXPeak3800	Gm18	967626	967970	TTS (Glyma.18G013700.Wm82.a4.v1)	-2233	Glyma.18G013800	GO:0008270,GO:0005515;AT1G67856.1;;RING/U-box superfamily protein
LUXPeak1853	Gm09	44810205	44810526	promoter-TSS (Glyma.09G215900.Wm82.a4.v1)	88	Glyma.09G215900	;AT2G41342.1
LUXPeak3456	Gm16	32020869	32021165	Intergenic	-1850	Glyma.16G157600	;AT1G71865.1
LUXPeak1186	Gm06	44828423	44829197	exon (Glyma.06G265000.Wm82.a4.v1, exon 5 of 5)	3547	Glyma.06G265000	GO:0007165,GO:0005515,GO:0043531;AT5G17680.1;;disease resistance protein (TIR-NBS-LRR class), putative
LUXPeak0756	Gm04	49173403	49173560	exon (Glyma.04G235400.Wm82.a4.v1, exon 5 of 5)	-1243	Glyma.04G235200	;AT5G24300.2;ATSS1,SSI,SSI1;Glycogen/starch synthases, ADP-glucose type
LUXPeak1611	Gm08	26027528	26027748	Intergenic	231159	Glyma.08G261500	GO:0006355,GO:0003700;AT1G68550.2;;Integrase-type DNA-binding superfamily protein
LUXPeak2408	Gm11	38193089	38193455	Intergenic	4088	Glyma.11G238700	;AT1G78020.1;;Protein of unknown function (DUF581)
LUXPeak4349	Gm20	45242349	45242972	exon (Glyma.20G217300.Wm82.a4.v1, exon 1 of 1)	146	Glyma.20G217300	NA
LUXPeak3011	Gm14	4672241	4673147	exon (Glyma.14G058900.Wm82.a4.v1, exon 1 of 7)	152	Glyma.14G058900	GO:0006468,GO:0004672;AT2G40120.1;;Protein kinase superfamily protein
LUXPeak2974	Gm14	363648	363941	exon (Glyma.14G004200.Wm82.a4.v1, exon 1 of 1)	139	Glyma.14G004200	;AT4G12730.1;FLA2;FASCICLIN-like arabinogalactan 2
LUXPeak4018	Gm19	19214177	19214640	intron (Glyma.19G064200.Wm82.a4.v1, intron 6 of 6)	10658	Glyma.19G064200	;AT1G23110.1
LUXPeak0142	Gm01	52797914	52798580	promoter-TSS (Glyma.01G180500.Wm82.a4.v1)	-197	Glyma.01G180500	;AT2G23690.1
LUXPeak2791	Gm13	31220275	31221135	exon (Glyma.13G204100.Wm82.a4.v1, exon 1 of 1)	460	Glyma.13G204100	GO:0008270;AT3G12630.1;;A20/AN1-like zinc finger family protein
LUXPeak1545	Gm08	11155931	11156183	exon (Glyma.08G145600.Wm82.a4.v1, exon 1 of 13)	-1668	Glyma.08G145600	;AT2G21770.1;CESA09,CESA9;cellulose synthase A9
LUXPeak3903	Gm18	33833593	33833759	TTS (Glyma.18G155800.Wm82.a4.v1)	2818	Glyma.18G155800	;ATCG01130.1;;Ycf1 protein
LUXPeak1086	Gm06	10127999	10128220	exon (Glyma.06G124800.Wm82.a4.v1, exon 1 of 4)	181	Glyma.06G124800	GO:0016459,GO:0003774;AT5G53310.1;;myosin heavy chain-related
LUXPeak1391	Gm07	43377109	43379082	exon (Glyma.07G253400.Wm82.a4.v1, exon 2 of 2)	675	Glyma.07G253400	;AT3G21570.1
LUXPeak4118	Gm19	45371217	45371574	exon (Glyma.19G192000.Wm82.a4.v1, exon 1 of 1)	1667	Glyma.19G192000	GO:0048544;AT5G03700.1;;D-mannose binding lectin protein with Apple-like carbohydrate-binding domain
LUXPeak0042	Gm01	4005867	4007853	exon (Glyma.01G037900.Wm82.a4.v1, exon 1 of 1)	798	Glyma.01G037900	GO:0016757;AT1G70090.1;GATL9,LGT8;glucosyl transferase family 8
LUXPeak3686	Gm17	23658613	23660288	promoter-TSS (Glyma.17G185600.Wm82.a4.v1)	-944	Glyma.17G185600	GO:0015986,GO:0015078;ATMG00640.1;;hydrogen ion transporting ATP synthases, rotational mechanism;zinc ion binding
LUXPeak3111	Gm14	45107821	45108443	TTS (Glyma.14G179900.Wm82.a4.v1)	3779	Glyma.14G179900	;AT5G50010.1;;sequence-specific DNA binding transcription factors;transcription regulators
LUXPeak3017	Gm14	5007371	5007583	promoter-TSS (Glyma.14G062600.Wm82.a4.v1)	-427	Glyma.14G062600	GO:0003993;AT2G39920.3;;HAD superfamily, subfamily IIIB acid phosphatase
LUXPeak4276	Gm20	36959634	36959817	exon (Glyma.20G128100.Wm82.a4.v1, exon 1 of 1)	631	Glyma.20G128100	GO:0016758,GO:0008152;AT4G15480.1;UGT84A1;UDP-Glycosyltransferase superfamily protein
LUXPeak1588	Gm08	14998008	14998318	TTS (Glyma.08G186200.Wm82.a4.v1)	-5064	Glyma.08G186300	NA
LUXPeak3493	Gm16	37759367	37759577	promoter-TSS (Glyma.16G217900.Wm82.a4.v1)	-244	Glyma.16G217900	GO:0016161,GO:0000272;AT3G23920.1;BAM1,BMY7,TR-BAMY;beta-amylase 1
LUXPeak2797	Gm13	32012885	32013311	exon (Glyma.13G212500.Wm82.a4.v1, exon 1 of 1)	1691	Glyma.13G212500	;AT3G21570.1
LUXPeak0793	Gm05	1822953	1823281	Intergenic	-1805	Glyma.05G020400	GO:0007165;AT3G07250.1;;nuclear transport factor 2 (NTF2) family protein / RNA recognition motif (RRM)-containing protein
LUXPeak1896	Gm09	48683051	48683707	exon (Glyma.09G265200.Wm82.a4.v1, exon 10 of 10)	6252	Glyma.09G265200	GO:0003677,GO:0008289;AT4G00730.1;AHDP,ANL2;Homeobox-leucine zipper family protein / lipid-binding START domain-containing protein
LUXPeak4324	Gm20	41767658	41768090	intron (Glyma.20G180100.Wm82.a4.v1, intron 2 of 2)	2303	Glyma.20G180100	GO:0043565,GO:0008270,GO:0006355,GO:0003700;AT4G32890.1;GATA9;GATA transcription factor 9
LUXPeak3162	Gm15	426025	426463	intron (Glyma.15G004800.Wm82.a4.v1, intron 1 of 4)	1780	Glyma.15G004800	;AT1G80610.1
LUXPeak1950	Gm10	2036718	2036871	exon (Glyma.10G023500.Wm82.a4.v1, exon 1 of 4)	907	Glyma.10G023500	;AT2G48030.1;;DNAse I-like superfamily protein
LUXPeak1617	Gm08	34849181	34849642	Intergenic	-1218	Glyma.08G271402	NA
LUXPeak3847	Gm18	4674387	4674786	Intergenic	2540	Glyma.18G054200	GO:0003677;AT5G58360.1;ATOFP3,OFP3;ovate family protein 3
LUXPeak4257	Gm20	36354010	36354271	Intergenic	-1685	Glyma.20G121100	GO:0005515;AT2G01190.1;;Octicosapeptide/Phox/Bem1p family protein
LUXPeak3471	Gm16	34253793	34254196	exon (Glyma.16G179900.Wm82.a4.v1, exon 1 of 1)	2591	Glyma.16G179900	;AT5G52510.1;SCL8;SCARECROW-like 8
LUXPeak0771	Gm05	21551	21773	exon (Glyma.05G000300.Wm82.a4.v1, exon 1 of 2)	167	Glyma.05G000300	GO:0015979,GO:0051539,GO:0016992,GO:0009107;AT5G08410.1;FTRA2;ferredoxin/thioredoxin reductase subunit A (variable subunit) 2
LUXPeak2960	Gm13	44130607	44131263	promoter-TSS (Glyma.13G360600.Wm82.a4.v1)	42	Glyma.13G360600	GO:0005515;AT1G80440.1;;Galactose oxidase/kelch repeat superfamily protein
LUXPeak2482	Gm12	4693675	4696906	exon (Glyma.12G064000.Wm82.a4.v1, exon 2 of 2)	1247	Glyma.12G064000	;AT3G12580.1;ATHSP70,HSP70;heat shock protein 70
LUXPeak0861	Gm05	32286147	32286403	Intergenic	-1643	Glyma.05G129200	;AT5G46295.1
LUXPeak0994	Gm06	2872803	2873041	exon (Glyma.06G037600.Wm82.a4.v1, exon 1 of 6)	288	Glyma.06G037600	GO:0003676;AT1G47490.1;ATRBP47C,RBP47C;RNA-binding protein 47C
LUXPeak1421	Gm08	1234314	1234654	Intergenic	-4828	Glyma.08G015650	GO:0055114,GO:0020037,GO:0016705,GO:0005506;AT2G45970.1;CYP86A8,LCR;cytochrome P450, family 86, subfamily A, polypeptide 8
LUXPeak3279	Gm15	11342270	11342826	Intergenic	7574	Glyma.15G139200	;AT3G17100.1;;sequence-specific DNA binding transcription factors
LUXPeak0978	Gm06	1774567	1774757	Intergenic	-4316	Glyma.06G023700	;AT1G75810.1
LUXPeak2835	Gm13	34077002	34077394	Intergenic	-3614	Glyma.13G236500	GO:0006355,GO:0003700;AT5G44210.1;ATERF-9,ATERF9,ERF9;erf domain protein 9
LUXPeak0105	Gm01	50049995	50051000	Intergenic	14528	Glyma.01G152500	;AT5G45310.1
LUXPeak1229	Gm07	1724794	1725110	intron (Glyma.07G022300.Wm82.a4.v1, intron 3 of 4)	819	Glyma.07G022300	GO:0042546,GO:0016020,GO:0008107;AT2G03220.1;ATFT1,ATFUT1,FT1,MUR2;fucosyltransferase 1
LUXPeak0366	Gm02	42833786	42834197	promoter-TSS (Glyma.02G222400.Wm82.a4.v1)	-52	Glyma.02G222400	GO:0006096,GO:0004332;AT5G03690.2;;Aldolase superfamily protein
LUXPeak1373	Gm07	42103029	42103402	Intergenic	-1030	Glyma.07G236000	GO:0033926;AT3G06500.1;;Plant neutral invertase family protein
LUXPeak4195	Gm20	1082361	1083277	exon (Glyma.20G012900.Wm82.a4.v1, exon 1 of 1)	558	Glyma.20G012900	;AT1G49750.1;;Leucine-rich repeat (LRR) family protein
LUXPeak3704	Gm17	23806843	23808380	promoter-TSS (Glyma.17G186600.Wm82.a4.v1)	464	Glyma.17G186600	GO:0005525;AT1G07930.1;;GTP binding Elongation factor Tu family protein
LUXPeak3323	Gm15	25477757	25478133	exon (Glyma.15G201400.Wm82.a4.v1, exon 1 of 2)	1020	Glyma.15G201400	GO:0055085,GO:0016021;AT2G13100.1;;Major facilitator superfamily protein
LUXPeak0404	Gm02	46037625	46038232	promoter-TSS (Glyma.02G255000.Wm82.a4.v1)	-211	Glyma.02G255000	GO:0016020,GO:0006810,GO:0005215;AT4G00430.1;PIP1;4,PIP1E,TMP-C;plasma membrane intrinsic protein 1;4
LUXPeak0812	Gm05	4712673	4712896	promoter-TSS (Glyma.05G051300.Wm82.a4.v1)	3	Glyma.05G051300	;AT4G22890.1;PGR5-LIKE A;PGR5-LIKE A
LUXPeak4203	Gm20	3837806	3838169	intron (Glyma.20G031300.Wm82.a4.v1, intron 3 of 10)	1146	Glyma.20G031300	GO:0006468,GO:0004672;AT1G14000.1;VIK;VH1-interacting kinase
LUXPeak4312	Gm20	40048309	40048579	exon (Glyma.20G163200.Wm82.a4.v1, exon 3 of 3)	1624	Glyma.20G163200	GO:0043565,GO:0006355,GO:0003700;AT4G01250.1;AtWRKY22,WRKY22;WRKY family transcription factor
LUXPeak0119	Gm01	51415929	51416133	promoter-TSS (Glyma.01G165600.Wm82.a4.v1)	-49	Glyma.01G165600	;AT4G36010.1;;Pathogenesis-related thaumatin superfamily protein
LUXPeak0293	Gm02	10224067	10224358	exon (Glyma.02G107500.Wm82.a4.v1, exon 2 of 8)	503	Glyma.02G107500	GO:0008270;AT2G02960.2;;RING/FYVE/PHD zinc finger superfamily protein
LUXPeak2297	Gm11	8947690	8948195	exon (Glyma.11G118000.Wm82.a4.v1, exon 1 of 2)	171	Glyma.11G118000	;AT1G19400.2;;Erythronate-4-phosphate dehydrogenase family protein
LUXPeak3976	Gm18	57859963	57860409	TTS (Glyma.18G298300.Wm82.a4.v1)	3413	Glyma.18G298300	GO:0019904;AT3G02520.1;GF14 NU,GRF7;general regulatory factor 7
LUXPeak2155	Gm11	452539	452965	exon (Glyma.11G006400.Wm82.a4.v1, exon 1 of 3)	830	Glyma.11G006400	;AT3G22550.1;;Protein of unknown function (DUF581)
LUXPeak1926	Gm10	1066762	1067342	exon (Glyma.10G011300.Wm82.a4.v1, exon 1 of 4)	120	Glyma.10G011300	GO:0043565,GO:0006355,GO:0003700;AT2G47260.1;ATWRKY23,WRKY23;WRKY DNA-binding protein 23
LUXPeak3368	Gm15	53059363	53059542	exon (Glyma.15G273300.Wm82.a4.v1, exon 1 of 3)	109	Glyma.15G273300	GO:0019898,GO:0015979,GO:0009654,GO:0009523,GO:0005509;AT3G63540.1;;Mog1/PsbP/DUF1795-like photosystem II reaction center PsbP family protein
LUXPeak2454	Gm12	2776645	2776852	Intergenic	-4769	Glyma.12G038500	;AT2G21370.1;XK-1,XK1;xylulose kinase-1
LUXPeak1840	Gm09	43737766	43737992	promoter-TSS (Glyma.09G204200.Wm82.a4.v1)	-66	Glyma.09G204200	;AT1G32630.1
LUXPeak4361	Gm20	46863426	46863971	promoter-TSS (Glyma.20G237200.Wm82.a4.v1)	88	Glyma.20G237200	;AT1G56220.3;;Dormancy/auxin associated family protein
LUXPeak2513	Gm12	7618474	7618694	promoter-TSS (Glyma.12G093300.Wm82.a4.v1)	-86	Glyma.12G093300	;AT2G27290.1;;Protein of unknown function (DUF1279)
LUXPeak0517	Gm03	39744923	39745450	exon (Glyma.03G171100.Wm82.a4.v1, exon 2 of 2)	1190	Glyma.03G171100	;AT3G12580.1;ATHSP70,HSP70;heat shock protein 70
LUXPeak1165	Gm06	18483323	18483506	intron (Glyma.06G202000.Wm82.a4.v1, intron 1 of 9)	263	Glyma.06G202000	;AT5G07980.1;;dentin sialophosphoprotein-related
LUXPeak3957	Gm18	55671210	55671894	exon (Glyma.18G270200.Wm82.a4.v1, exon 3 of 3)	4401	Glyma.18G270200	NA
LUXPeak1033	Gm06	5919780	5920184	exon (Glyma.06G076900.Wm82.a4.v1, exon 1 of 1)	1508	Glyma.06G076900	;AT2G24540.1;AFR;Galactose oxidase/kelch repeat superfamily protein
LUXPeak3204	Gm15	4640181	4640776	exon (Glyma.15G060200.Wm82.a4.v1, exon 1 of 3)	542	Glyma.15G060200	GO:0005515;AT5G65630.1;GTE7;global transcription factor group E7
LUXPeak3610	Gm17	8544562	8544963	exon (Glyma.17G109100.Wm82.a4.v1, exon 1 of 3)	196	Glyma.17G109100	GO:0008270;AT5G10790.1;UBP22;ubiquitin-specific protease 22
LUXPeak1010	Gm06	3868674	3869009	promoter-TSS (Glyma.06G051500.Wm82.a4.v1)	93	Glyma.06G051500	;AT5G11790.1;NDL2;N-MYC downregulated-like 2
LUXPeak3869	Gm18	6983385	6983579	exon (Glyma.18G074100.Wm82.a4.v1, exon 3 of 3)	2199	Glyma.18G074100	GO:0051082,GO:0006950,GO:0006457,GO:0005524;AT5G56000.1;AtHsp90.4,Hsp81.4;HEAT SHOCK PROTEIN 81.4
LUXPeak0688	Gm04	13267689	13267835	TTS (Glyma.04G118700.Wm82.a4.v1)	1387	Glyma.04G118700	GO:0004857;AT5G62350.1;;Plant invertase/pectin methylesterase inhibitor superfamily protein
LUXPeak3779	Gm17	41072752	41073490	intron (Glyma.17G255602.Wm82.a4.v1, intron 3 of 3)	690	Glyma.17G255602	GO:0003677,GO:0000786;AT4G40030.2;;Histone superfamily protein
LUXPeak0479	Gm03	34974711	34975124	intron (Glyma.03G124700.Wm82.a4.v1, intron 3 of 8)	1616	Glyma.03G124700	GO:0006351,GO:0005634,GO:0003677;AT5G05140.1;;Transcription elongation factor (TFIIS) family protein
LUXPeak1464	Gm08	4222180	4222455	Intergenic	-4829	Glyma.08G054800	GO:0003677,GO:0000784,GO:0000723,GO:0043047;AT5G06310.1;AtPOT1b;Nucleic acid-binding, OB-fold-like protein
LUXPeak3633	Gm17	10189296	10189514	Intergenic	-1399	Glyma.17G127600	;AT5G50335.1
LUXPeak2530	Gm12	14200690	14201144	exon (Glyma.12G128600.Wm82.a4.v1, exon 1 of 1)	675	Glyma.12G128600	;AT2G42620.1;MAX2,ORE9,PPS;RNI-like superfamily protein
LUXPeak1729	Gm09	5823649	5826357	intron (Glyma.09G061900.Wm82.a4.v1, intron 2 of 2)	1149	Glyma.09G061900	GO:0043565,GO:0006355,GO:0003700;AT4G31550.1;ATWRKY11,WRKY11;WRKY DNA-binding protein 11
LUXPeak0824	Gm05	9080720	9080963	exon (Glyma.05G074900.Wm82.a4.v1, exon 1 of 1)	263	Glyma.05G074900	GO:0019684,GO:0016168,GO:0016020,GO:0009767,GO:0009521;ATCG00280.1;;photosystem II reaction center protein C
LUXPeak1306	Gm07	10065771	10066145	TTS (Glyma.07G105700.Wm82.a4.v1)	1867	Glyma.07G105700	;AT1G73500.1;ATMKK9,MKK9;MAP kinase kinase 9
LUXPeak0271	Gm02	5539706	5540077	exon (Glyma.02G061400.Wm82.a4.v1, exon 2 of 3)	2130	Glyma.02G061400	;AT5G66560.1;;Phototropic-responsive NPH3 family protein
LUXPeak2344	Gm11	11461495	11461792	intron (Glyma.11G152124.Wm82.a4.v1, intron 1 of 1)	2317	Glyma.11G152124	GO:0016021;AT3G45600.1;TET3;tetraspanin3
LUXPeak3542	Gm17	3552396	3552601	Intergenic	-11393	Glyma.17G047100	GO:0006355,GO:0005634,GO:0003677,GO:0009725;AT5G20730.2;ARF7,BIP,IAA21,IAA23,IAA25,MSG1,NPH4,TIR5;Transcriptional factor B3 family protein / auxin-responsive factor AUX/IAA-related
LUXPeak1801	Gm09	40632537	40633038	exon (Glyma.09G172500.Wm82.a4.v1, exon 1 of 1)	721	Glyma.09G172500	;AT1G73500.1;ATMKK9,MKK9;MAP kinase kinase 9
LUXPeak0645	Gm04	4209804	4210873	exon (Glyma.04G052000.Wm82.a4.v1, exon 2 of 2)	687	Glyma.04G052000	GO:0043565,GO:0006355,GO:0005634,GO:0003700;AT2G26150.1;ATHSFA2,HSFA2;heat shock transcription factor A2
LUXPeak3951	Gm18	54299861	54300240	Intergenic	-7136	Glyma.18G253900	GO:0005634;AT5G61330.1;;rRNA processing protein-related
LUXPeak0511	Gm03	39335640	39336267	TTS (Glyma.03G167100.Wm82.a4.v1)	4256	Glyma.03G167200	;AT4G17940.1;;Tetratricopeptide repeat (TPR)-like superfamily protein
LUXPeak0849	Gm05	27630105	27630592	promoter-TSS (Glyma.05G103600.Wm82.a4.v1)	57	Glyma.05G103600	GO:0055114,GO:0020037,GO:0006979,GO:0004601;AT5G67400.1;RHS19;root hair specific 19
LUXPeak1744	Gm09	8759328	8759617	exon (Glyma.09G078601.Wm82.a4.v1, exon 1 of 1)	251	Glyma.09G078601	NA
LUXPeak0458	Gm03	14234825	14235110	Intergenic	-4162	Glyma.03G069100	;AT2G43120.1;;RmlC-like cupins superfamily protein
LUXPeak3758	Gm17	39470268	39470538	Intergenic	5858	Glyma.17G238300	;AT3G50150.1;;Plant protein of unknown function (DUF247)
LUXPeak1133	Gm06	12946431	12946691	exon (Glyma.06G158200.Wm82.a4.v1, exon 2 of 14)	456	Glyma.06G158200	GO:0005515;AT3G52950.1;;CBS / octicosapeptide/Phox/Bemp1 (PB1) domains-containing protein
LUXPeak2329	Gm11	10807731	10807964	promoter-TSS (Glyma.11G142100.Wm82.a4.v1)	-192	Glyma.11G142100	GO:0003677,GO:0000786;AT3G45980.1;H2B,HTB9;Histone superfamily protein
LUXPeak3390	Gm16	2551760	2552399	intron (Glyma.16G026400.Wm82.a4.v1, intron 2 of 2)	1382	Glyma.16G026400	GO:0043565,GO:0006355,GO:0003700;AT4G11070.1;AtWRKY41,WRKY41;WRKY family transcription factor
LUXPeak1807	Gm09	41448270	41448442	exon (Glyma.09G180400.Wm82.a4.v1, exon 1 of 2)	106	Glyma.09G180400	;AT4G21460.1;;Ribosomal protein S24/S35, mitochondrial
LUXPeak2706	Gm13	20929247	20929418	Intergenic	-1262	Glyma.13G104300	GO:0006468,GO:0004672;AT5G56890.1;;Protein kinase superfamily protein
LUXPeak1065	Gm06	8338613	8338849	Intergenic	-4015	Glyma.06G104800	GO:0005992,GO:0003824;AT5G65140.1;;Haloacid dehalogenase-like hydrolase (HAD) superfamily protein
LUXPeak0277	Gm02	6949549	6949885	Intergenic	-5833	Glyma.02G080900	;AT5G64740.1;CESA6,E112,IXR2,PRC1;cellulose synthase 6
LUXPeak3665	Gm17	15469266	15469593	promoter-TSS (Glyma.17G167800.Wm82.a4.v1)	180	Glyma.17G167766	NA
LUXPeak2273	Gm11	7625605	7625927	exon (Glyma.11G100800.Wm82.a4.v1, exon 1 of 7)	149	Glyma.11G100800	;AT5G23120.1;HCF136;photosystem II stability/assembly factor, chloroplast (HCF136)
LUXPeak1110	Gm06	11228980	11229235	exon (Glyma.06G138100.Wm82.a4.v1, exon 4 of 6)	1814	Glyma.06G138100	;AT4G35580.2;NTL9;NAC transcription factor-like 9
LUXPeak0562	Gm03	43875320	43875526	promoter-TSS (Glyma.03G224700.Wm82.a4.v1)	-751	Glyma.03G224700	GO:0043565,GO:0006355,GO:0003700;AT4G01720.1;AtWRKY47,WRKY47;WRKY family transcription factor
LUXPeak2684	Gm13	17150659	17151157	exon (Glyma.13G076700.Wm82.a4.v1, exon 2 of 2)	2575	Glyma.13G076700	;AT3G20770.1;AtEIN3,EIN3;Ethylene insensitive 3 family protein
LUXPeak2828	Gm13	33576100	33576291	exon (Glyma.13G229600.Wm82.a4.v1, exon 1 of 2)	972	Glyma.13G229600	;AT3G58630.1;;sequence-specific DNA binding transcription factors
LUXPeak2291	Gm11	8883178	8883666	exon (Glyma.11G117100.Wm82.a4.v1, exon 7 of 7)	-1547	Glyma.11G117000	;AT4G29090.1;;Ribonuclease H-like superfamily protein
LUXPeak2055	Gm10	43182258	43182424	promoter-TSS (Glyma.10G200100.Wm82.a4.v1)	-350	Glyma.10G200100	GO:0008138,GO:0006470;AT3G52180.1;ATPTPKIS1,ATSEX4,DSP4,SEX4;dual specificity protein phosphatase (DsPTP1) family protein
LUXPeak0256	Gm02	4319119	4319584	exon (Glyma.02G047200.Wm82.a4.v1, exon 2 of 6)	353	Glyma.02G047200	GO:0055085;AT4G10770.1;ATOPT7,OPT7;oligopeptide transporter 7
LUXPeak0385	Gm02	44311002	44311362	exon (Glyma.02G236800.Wm82.a4.v1, exon 1 of 1)	1433	Glyma.02G236800	GO:0006355,GO:0003700;AT4G27950.1;CRF4;cytokinin response factor 4
LUXPeak2909	Gm13	40067105	40067358	promoter-TSS (Glyma.13G311500.Wm82.a4.v1)	-763	Glyma.13G311500	;AT3G44100.1;;MD-2-related lipid recognition domain-containing protein
LUXPeak3505	Gm17	1065721	1066102	Intergenic	-5461	Glyma.17G013900	;AT1G61930.1;;Protein of unknown function, DUF584
LUXPeak4367	Gm20	47672628	47672838	Intergenic	-11556	Glyma.20G247850	NA
LUXPeak0602	Gm04	1358831	1359065	Intergenic	-5413	Glyma.04G017400	GO:0005515;AT1G76350.1;;Plant regulator RWP-RK family protein
LUXPeak1943	Gm10	1592023	1592364	intron (Glyma.10G018400.Wm82.a4.v1, intron 2 of 6)	1382	Glyma.10G018400	GO:0055114,GO:0016616,GO:0006694,GO:0003854;AT3G62830.1;ATUXS2,AUD1,UXS2;NAD(P)-binding Rossmann-fold superfamily protein
LUXPeak0019	Gm01	1694167	1694364	promoter-TSS (Glyma.01G017700.Wm82.a4.v1)	-10	Glyma.01G017700	;AT4G17900.1;;PLATZ transcription factor family protein
LUXPeak1470	Gm08	4328222	4328551	exon (Glyma.08G056400.Wm82.a4.v1, exon 5 of 7)	-1211	Glyma.08G056300	;AT1G14700.1;ATPAP3,PAP3;purple acid phosphatase 3
LUXPeak0348	Gm02	39124481	39124704	Intergenic	-29205	Glyma.02G196500	GO:0006355,GO:0003677;AT2G35940.3;BLH1,EDA29;BEL1-like homeodomain 1
LUXPeak3420	Gm16	5054180	5054485	promoter-TSS (Glyma.16G052600.Wm82.a4.v1)	186	Glyma.16G052500	;AT3G26950.1
LUXPeak2499	Gm12	5876080	5876234	exon (Glyma.12G076700.Wm82.a4.v1, exon 1 of 7)	420	Glyma.12G076700	;AT2G28305.1;ATLOG1,LOG1;Putative lysine decarboxylase family protein
LUXPeak0720	Gm04	46140885	46141367	intron (Glyma.04G200600.Wm82.a4.v1, intron 8 of 13)	2035	Glyma.04G200600	GO:0003677,GO:0009725,GO:0006355,GO:0005634;AT5G62000.1;ARF1-BP,ARF2,HSS,ORE14;auxin response factor 2
LUXPeak0611	Gm04	1881277	1881588	intron (Glyma.04G023700.Wm82.a4.v1, intron 2 of 2)	2163	Glyma.04G023700	;AT1G75800.1;;Pathogenesis-related thaumatin superfamily protein
LUXPeak2857	Gm13	35541975	35542152	TTS (Glyma.13G255700.Wm82.a4.v1)	1353	Glyma.13G255800	GO:0016758,GO:0008152;AT5G17050.1;UGT78D2;UDP-glucosyl transferase 78D2
LUXPeak0853	Gm05	30518472	30518994	promoter-TSS (Glyma.05G114900.Wm82.a4.v1)	8	Glyma.05G114900	GO:0005525;AT5G60390.3;;GTP binding Elongation factor Tu family protein
LUXPeak1756	Gm09	15943447	15943938	exon (Glyma.09G098000.Wm82.a4.v1, exon 1 of 1)	188	Glyma.09G098000	GO:0007165;AT4G30960.1;ATCIPK6,CIPK6,SIP3,SNRK3.14;SOS3-interacting protein 3
LUXPeak0186	Gm01	55044089	55044702	exon (Glyma.01G207300.Wm82.a4.v1, exon 4 of 4)	1322	Glyma.01G207300	GO:0043565,GO:0006355,GO:0003700,GO:0003677,GO:0005634;AT5G47370.1;HAT2;Homeobox-leucine zipper protein 4 (HB-4) / HD-ZIP protein
LUXPeak1142	Gm06	13718822	13719231	Intergenic	-5178	Glyma.06G165652	;AT5G23690.1;;Polynucleotide adenylyltransferase family protein
LUXPeak2969	Gm13	44529384	44529602	exon (Glyma.13G365700.Wm82.a4.v1, exon 2 of 2)	701	Glyma.13G365700	;AT3G15810.1;;Protein of unknown function (DUF567)
LUXPeak1220	Gm07	141549	141851	TTS (Glyma.07G001300.Wm82.a4.v1)	-1036	Glyma.07G001400	GO:0006950,GO:0006468,GO:0005524,GO:0004672;AT3G20200.1;;Protein kinase protein with adenine nucleotide alpha hydrolases-like domain
LUXPeak3565	Gm17	5056216	5056470	promoter-TSS (Glyma.17G065500.Wm82.a4.v1)	-805	Glyma.17G065500	GO:0006950,GO:0005516;AT5G57580.1;;Calmodulin-binding protein
LUXPeak4235	Gm20	35331707	35332077	exon (Glyma.20G111800.Wm82.a4.v1, exon 1 of 3)	267	Glyma.20G111800	;AT5G04760.1;;Duplicated homeodomain-like superfamily protein
LUXPeak4307	Gm20	39583440	39583754	intron (Glyma.20G157001.Wm82.a4.v1, intron 1 of 1)	695	Glyma.20G157001	NA
LUXPeak3270	Gm15	9543904	9544222	Intergenic	-1588	Glyma.15G121400	GO:0008299;AT5G47770.1;FPS1;farnesyl diphosphate synthase 1
LUXPeak0662	Gm04	5755325	5755975	intron (Glyma.04G069200.Wm82.a4.v1, intron 4 of 7)	964	Glyma.04G069200	GO:0005525;AT5G55190.1;ATRAN3,RAN3;RAN GTPase 3
LUXPeak0397	Gm02	45611429	45611712	TTS (Glyma.02G250200.Wm82.a4.v1)	2623	Glyma.02G250200	GO:0006470,GO:0004722;AT3G11410.1;AHG3,ATPP2CA,PP2CA;protein phosphatase 2CA
LUXPeak2393	Gm11	36849624	36850252	intron (Glyma.11G224600.Wm82.a4.v1, intron 1 of 9)	816	Glyma.11G224600	GO:0006508,GO:0004252;AT5G59120.1;ATSBT4.13,SBT4.13;subtilase 4.13
LUXPeak0244	Gm02	3090429	3090912	Intergenic	-5774	Glyma.02G033500	GO:0005992,GO:0003824;AT1G23870.1;ATTPS9,TPS9;trehalose-phosphatase/synthase 9
LUXPeak3382	Gm16	1987024	1987324	TTS (Glyma.16G021200.Wm82.a4.v1)	2601	Glyma.16G021200	GO:0055114,GO:0020037,GO:0016705,GO:0005506;AT2G46660.1;CYP78A6;cytochrome P450, family 78, subfamily A, polypeptide 6
LUXPeak2371	Gm11	29873771	29874004	Intergenic	-12205	Glyma.11G176500	;AT5G58900.1;;Homeodomain-like transcriptional regulator
LUXPeak2584	Gm12	37520914	37521110	exon (Glyma.12G199500.Wm82.a4.v1, exon 1 of 2)	710	Glyma.12G199500	;AT4G28100.1
LUXPeak1932	Gm10	1216832	1217148	Intergenic	-2643	Glyma.10G013600	GO:0008270;AT1G02610.1;;RING/FYVE/PHD zinc finger superfamily protein
LUXPeak3727	Gm17	38020963	38021275	intron (Glyma.17G226500.Wm82.a4.v1, intron 1 of 1)	1077	Glyma.17G226500	;AT5G21940.1
LUXPeak0427	Gm02	48781433	48781826	Intergenic	-1865	Glyma.02G289900	;AT4G27020.1
LUXPeak2423	Gm12	272608	272900	exon (Glyma.12G003300.Wm82.a4.v1, exon 1 of 5)	327	Glyma.12G003300	GO:0005515;AT1G33420.1;;RING/FYVE/PHD zinc finger superfamily protein
LUXPeak2876	Gm13	37522633	37522973	Intergenic	-1075	Glyma.13G279900	GO:0006355,GO:0003677;AT3G15500.1;ANAC055,ATNAC3,NAC055,NAC3;NAC domain containing protein 3
LUXPeak1777	Gm09	35269890	35270439	exon (Glyma.09G138100.Wm82.a4.v1, exon 2 of 4)	736	Glyma.09G138100	GO:0008152,GO:0003824;AT3G48990.1;;AMP-dependent synthetase and ligase family protein
LUXPeak1867	Gm09	45454916	45455922	exon (Glyma.09G225700.Wm82.a4.v1, exon 9 of 10)	3375	Glyma.09G225700	GO:0046872,GO:0003676;AT3G51950.1;;Zinc finger (CCCH-type) family protein / RNA recognition motif (RRM)-containing protein
LUXPeak1005	Gm06	3694469	3694716	TTS (Glyma.06G049400.Wm82.a4.v1)	4540	Glyma.06G049400	;AT4G07960.1;ATCSLC12,CSLC12;Cellulose-synthase-like C12
LUXPeak2766	Gm13	26952368	26952638	Intergenic	-19854	Glyma.13G159800	GO:0046983,GO:0003677;AT3G42170.1;;BED zinc finger ;hAT family dimerisation domain
LUXPeak3605	Gm17	8208922	8209163	TTS (Glyma.17G104300.Wm82.a4.v1)	1294	Glyma.17G104300	;AT4G02040.1
LUXPeak1959	Gm10	3854086	3854626	exon (Glyma.10G043200.Wm82.a4.v1, exon 2 of 2)	1524	Glyma.10G043200	;AT2G37570.1;SLT1;HSP20-like chaperones superfamily protein
LUXPeak0502	Gm03	37457157	37457429	promoter-TSS (Glyma.03G147100.Wm82.a4.v1)	80	Glyma.03G147100	;AT3G12012.1;CPuORF20;conserved peptide upstream open reading frame 20
LUXPeak0229	Gm02	1333470	1333697	promoter-TSS (Glyma.02G015151.Wm82.a4.v1)	-349	Glyma.02G015151	NA
LUXPeak3928	Gm18	51674070	51674766	exon (Glyma.18G225800.Wm82.a4.v1, exon 10 of 10)	6227	Glyma.18G225800	GO:0003677,GO:0008289;AT4G00730.1;AHDP,ANL2;Homeobox-leucine zipper family protein / lipid-binding START domain-containing protein
LUXPeak1105	Gm06	11108376	11108857	promoter-TSS (Glyma.06G135900.Wm82.a4.v1)	53	Glyma.06G135900	;AT5G54165.1
LUXPeak1978	Gm10	7084534	7086256	exon (Glyma.10G070900.Wm82.a4.v1, exon 1 of 1)	910	Glyma.10G070900	GO:0008270,GO:0003677;AT2G36320.1;;A20/AN1-like zinc finger family protein
LUXPeak3264	Gm15	8693942	8694200	intron (Glyma.15G111400.Wm82.a4.v1, intron 2 of 5)	660	Glyma.15G111400	;AT4G04330.1;;Chaperonin-like RbcX protein
LUXPeak3809	Gm18	1193168	1193718	exon (Glyma.18G016700.Wm82.a4.v1, exon 1 of 1)	301	Glyma.18G016700	;AT1G34370.1;STOP1;C2H2 and C2HC zinc fingers superfamily protein
LUXPeak1812	Gm09	42063360	42063599	exon (Glyma.09G187100.Wm82.a4.v1, exon 1 of 19)	167	Glyma.09G187100	GO:0030173,GO:0006891;AT3G18480.1;AtCASP,CASP;CCAAT-displacement protein alternatively spliced product
LUXPeak1404	Gm07	44377964	44378240	promoter-TSS (Glyma.07G267200.Wm82.a4.v1)	71	Glyma.07G267200	;AT4G16410.1
LUXPeak2377	Gm11	35724553	35724959	exon (Glyma.11G215200.Wm82.a4.v1, exon 1 of 1)	438	Glyma.11G215200	GO:0006508,GO:0004190;AT1G66180.1;;Eukaryotic aspartyl protease family protein
LUXPeak0373	Gm02	43602400	43602740	TTS (Glyma.02G230200.Wm82.a4.v1)	3614	Glyma.02G230200	;AT1G07090.1;LSH6;Protein of unknown function (DUF640)
LUXPeak1366	Gm07	40730222	40730783	promoter-TSS (Glyma.07G226633.Wm82.a4.v1)	-44	Glyma.07G226633	;AT1G13930.3
LUXPeak2446	Gm12	2333678	2334046	exon (Glyma.12G031300.Wm82.a4.v1, exon 2 of 3)	1217	Glyma.12G031300	;AT4G34950.1;;Major facilitator superfamily protein
LUXPeak3721	Gm17	36942198	36942565	Intergenic	-20707	Glyma.17G218700	GO:0003824,GO:0006470,GO:0004722;AT1G72770.3;HAB1;homology to ABI1
LUXPeak0421	Gm02	47535922	47536201	exon (Glyma.02G273800.Wm82.a4.v1, exon 1 of 1)	433	Glyma.02G273800	GO:0071949;AT1G74470.1;;Pyridine nucleotide-disulphide oxidoreductase family protein
LUXPeak1994	Gm10	15098599	15099102	promoter-TSS (Glyma.10G097800.Wm82.a4.v1)	-135	Glyma.10G097800	GO:0016851,GO:0009058;AT5G13630.1;ABAR,CCH,CCH1,CHLH,GUN5;magnesium-chelatase subunit chlH, chloroplast, putative / Mg-protoporphyrin IX chelatase, putative (CHLH)
LUXPeak1861	Gm09	45434223	45434591	intron (Glyma.09G225600.Wm82.a4.v1, intron 7 of 8)	3304	Glyma.09G225600	GO:0046872,GO:0003676;AT3G51950.1;;Zinc finger (CCCH-type) family protein / RNA recognition motif (RRM)-containing protein
LUXPeak1771	Gm09	33423472	33423886	TTS (Glyma.09G130400.Wm82.a4.v1)	1361	Glyma.09G130400	GO:0046872,GO:0030001;AT1G01490.2;;Heavy metal transport/detoxification superfamily protein
LUXPeak4340	Gm20	44054899	44055533	TTS (Glyma.20G204100.Wm82.a4.v1)	4289	Glyma.20G204100	GO:0055085,GO:0016021;AT2G38940.1;ATPT2,PHT1;4;phosphate transporter 1;4
LUXPeak4263	Gm20	36451908	36452118	Intergenic	16269	Glyma.20G122200	GO:0008270,GO:0005515;AT1G15100.1;RHA2A;RING-H2 finger A2A
LUXPeak0588	Gm04	384386	384622	Intergenic	-1038	Glyma.04G004500	;AT4G34950.1;;Major facilitator superfamily protein
LUXPeak1793	Gm09	38991378	38991757	exon (Glyma.09G157700.Wm82.a4.v1, exon 1 of 1)	178	Glyma.09G157700	;AT5G23530.1;AtCXE18,CXE18;carboxyesterase 18
LUXPeak3533	Gm17	2806478	2807074	exon (Glyma.17G038000.Wm82.a4.v1, exon 2 of 2)	1370	Glyma.17G038000	GO:0003824,GO:0006470,GO:0004722;AT1G48040.1;;Protein phosphatase 2C family protein
LUXPeak0896	Gm05	36503227	36503496	Intergenic	-6756	Glyma.05G175900	GO:0006351,GO:0003714;AT4G40050.1;;Protein of unknown function (DUF3550/UPF0682)
LUXPeak2630	Gm12	41183943	41185789	exon (Glyma.12G238400.Wm82.a4.v1, exon 1 of 1)	823	Glyma.12G238400	GO:0008270;AT3G12630.1;;A20/AN1-like zinc finger family protein
LUXPeak2248	Gm11	5658525	5658857	TTS (Glyma.11G075700.Wm82.a4.v1)	2123	Glyma.11G075700	;AT5G66280.1;GMD1;GDP-D-mannose 4,6-dehydratase 1
LUXPeak2613	Gm12	40085549	40087173	exon (Glyma.12G226600.Wm82.a4.v1, exon 1 of 1)	606	Glyma.12G226600	GO:0006355,GO:0003700;AT3G15210.1;ATERF-4,ATERF4,ERF4,RAP2.5;ethylene responsive element binding factor 4
LUXPeak0617	Gm04	2699458	2699641	promoter-TSS (Glyma.04G034000.Wm82.a4.v1)	-65	Glyma.04G034000	GO:0005515;AT1G19330.2
LUXPeak0950	Gm05	41704761	41705075	promoter-TSS (Glyma.05G241600.Wm82.a4.v1)	-25	Glyma.05G241600	GO:0007165,GO:0000155;AT2G01830.2;AHK4,ATCRE1,CRE1,WOL,WOL1;CHASE domain containing histidine kinase protein
LUXPeak2851	Gm13	35195233	35195656	intron (Glyma.13G250400.Wm82.a4.v1, intron 5 of 6)	3240	Glyma.13G250400	GO:0016829,GO:0010333,GO:0008152,GO:0000287;AT1G61680.1;ATTPS14,TPS14;terpene synthase 14
LUXPeak3510	Gm17	1542676	1543280	promoter-TSS (Glyma.17G020900.Wm82.a4.v1)	-776	Glyma.17G020900	;AT3G21550.1;AtDMP2,DMP2;DUF679 domain membrane protein 2
LUXPeak0391	Gm02	45310117	45310397	exon (Glyma.02G247000.Wm82.a4.v1, exon 1 of 2)	451	Glyma.02G247000	;AT5G37840.1
LUXPeak3642	Gm17	11480923	11481154	Intergenic	-10300	Glyma.17G141600	;AT4G16600.1;;Nucleotide-diphospho-sugar transferases superfamily protein
LUXPeak0086	Gm01	39210284	39210537	exon (Glyma.01G113000.Wm82.a4.v1, exon 1 of 11)	222	Glyma.01G113000	;AT5G01220.1;SQD2;sulfoquinovosyldiacylglycerol 2
LUXPeak0545	Gm03	42419746	42420110	exon (Glyma.03G204300.Wm82.a4.v1, exon 1 of 1)	1768	Glyma.03G204300	;AT2G35860.1;FLA16;FASCICLIN-like arabinogalactan protein 16 precursor
LUXPeak3308	Gm15	16675929	16676139	Intergenic	3678	Glyma.15G176300	;AT2G06255.1;ELF4-L3;ELF4-like 3
LUXPeak1042	Gm06	6720098	6720569	promoter-TSS (Glyma.06G087100.Wm82.a4.v1)	-151	Glyma.06G087100	;AT5G11650.1;;alpha/beta-Hydrolases superfamily protein
LUXPeak2285	Gm11	8560143	8560528	promoter-TSS (Glyma.11G112300.Wm82.a4.v1)	24	Glyma.11G112300	GO:0003723;AT2G21350.1;;RNA-binding CRS1 / YhbY (CRM) domain protein
LUXPeak4301	Gm20	38983463	38983826	Intergenic	17643	Glyma.20G151400	GO:0005515,GO:0003676;AT5G43810.2;AGO10,PNH,ZLL;Stabilizer of iron transporter SufD / Polynucleotidyl transferase
LUXPeak2356	Gm11	16943284	16943509	exon (Glyma.11G194600.Wm82.a4.v1, exon 3 of 5)	674	Glyma.11G194600	GO:0046872,GO:0030001;AT5G60800.2;;Heavy metal transport/detoxification superfamily protein
LUXPeak3898	Gm18	24794474	24794871	Intergenic	-15283	Glyma.18G146200	;AT5G64360.4;;Chaperone DnaJ-domain superfamily protein
LUXPeak3586	Gm17	6396284	6396589	promoter-TSS (Glyma.17G082100.Wm82.a4.v1)	20	Glyma.17G082100	GO:0046983;AT5G08130.2;BIM1;basic helix-loop-helix (bHLH) DNA-binding superfamily protein
LUXPeak3221	Gm15	5920696	5920884	Intergenic	5365	Glyma.15G077100	GO:0006355,GO:0003700;AT5G44210.1;ATERF-9,ATERF9,ERF9;erf domain protein 9
LUXPeak4228	Gm20	32857991	32858613	Intergenic	-19929	Glyma.20G087900	GO:0016818,GO:0008270,GO:0003676,GO:0005524;AT5G43530.1;;Helicase protein with RING/U-box domain
LUXPeak1271	Gm07	5805302	5805686	exon (Glyma.07G066000.Wm82.a4.v1, exon 1 of 2)	414	Glyma.07G066000	;AT1G01500.1;;Erythronate-4-phosphate dehydrogenase family protein
LUXPeak3045	Gm14	6987522	6987993	Intergenic	-1953	Glyma.14G082200	GO:0006470,GO:0004722;AT1G47380.1;;Protein phosphatase 2C family protein
LUXPeak2900	Gm13	39306742	39307234	promoter-TSS (Glyma.13G302166.Wm82.a4.v1)	306	Glyma.13G302232	NA
LUXPeak4187	Gm19	50786728	50787131	promoter-TSS (Glyma.19G258800.Wm82.a4.v1)	80	Glyma.19G258800	GO:0009733;AT2G46690.1;;SAUR-like auxin-responsive protein family
LUXPeak0801	Gm05	2396891	2397303	Intergenic	6735	Glyma.05G027400	;AT3G47620.1;AtTCP14,TCP14;TEOSINTE BRANCHED, cycloidea and PCF (TCP) 14
LUXPeak1645	Gm08	41484946	41485180	exon (Glyma.08G302600.Wm82.a4.v1, exon 3 of 5)	2262	Glyma.08G302600	;AT2G13360.1;AGT,AGT1,SGAT;alanine:glyoxylate aminotransferase
LUXPeak2131	Gm10	49788590	49789035	exon (Glyma.10G274300.Wm82.a4.v1, exon 2 of 2)	2327	Glyma.10G274300	GO:0008270,GO:0005622,GO:0005515;AT1G25440.1;;B-box type zinc finger protein with CCT domain
LUXPeak3088	Gm14	12587952	12588204	Intergenic	7945	Glyma.14G110000	;AT3G17030.1;;Nucleic acid-binding proteins superfamily
LUXPeak0033	Gm01	2713107	2713755	exon (Glyma.01G025800.Wm82.a4.v1, exon 2 of 2)	1958	Glyma.01G025800	GO:0005515;AT3G48240.1;;Octicosapeptide/Phox/Bem1p family protein
LUXPeak2037	Gm10	40694042	40694314	promoter-TSS (Glyma.10G172300.Wm82.a4.v1)	-451	Glyma.10G172300	GO:0005975,GO:0004553;AT1G32860.1;;Glycosyl hydrolase superfamily protein
LUXPeak0165	Gm01	54203278	54203615	Intergenic	4208	Glyma.01G196600	GO:0043565,GO:0006355,GO:0003700,GO:0003677;AT4G37790.1;HAT22;Homeobox-leucine zipper protein family
LUXPeak4081	Gm19	41836040	41836425	promoter-TSS (Glyma.19G153700.Wm82.a4.v1)	-975	Glyma.19G153700	GO:0043169,GO:0005975,GO:0003824,GO:0004553;AT1G03310.2;ATISA2,BE2,DBE1,ISA2;debranching enzyme 1
LUXPeak1517	Gm08	9190725	9191090	exon (Glyma.08G119100.Wm82.a4.v1, exon 1 of 1)	206	Glyma.08G119100	GO:0051260;AT3G09030.1;;BTB/POZ domain-containing protein
LUXPeak1824	Gm09	42409118	42409532	Intergenic	7048	Glyma.09G190600	GO:0043565,GO:0006355,GO:0005634,GO:0003700;AT3G24520.1;AT-HSFC1,HSFC1;heat shock transcription factor C1
LUXPeak0306	Gm02	14288433	14288963	exon (Glyma.02G133900.Wm82.a4.v1, exon 2 of 2)	1613	Glyma.02G133900	;AT1G47480.1;;alpha/beta-Hydrolases superfamily protein
LUXPeak3429	Gm16	9827213	9827583	exon (Glyma.16G084700.Wm82.a4.v1, exon 2 of 2)	1628	Glyma.16G084700	GO:0006468,GO:0004672,GO:0005524;AT3G25250.1;AGC2,AGC2-1,AtOXI1,OXI1;AGC (cAMP-dependent, cGMP-dependent and protein kinase C) kinase family protein
LUXPeak0729	Gm04	47607130	47608368	intron (Glyma.04G216700.Wm82.a4.v1, intron 6 of 8)	1594	Glyma.04G216700	GO:0006351,GO:0005634,GO:0003677;AT5G09850.1;;Transcription elongation factor (TFIIS) family protein
LUXPeak2490	Gm12	5381025	5381497	TTS (Glyma.12G073100.Wm82.a4.v1)	3499	Glyma.12G073100	GO:0055114,GO:0020037,GO:0006979,GO:0004601;AT1G07890.4;APX1,ATAPX01,ATAPX1,CS1,MEE6;ascorbate peroxidase 1
LUXPeak3764	Gm17	39868989	39869478	promoter-TSS (Glyma.17G242100.Wm82.a4.v1)	-62	Glyma.17G242100	;AT5G42900.2;COR27;cold regulated gene 27
LUXPeak1688	Gm08	46745343	46745541	promoter-TSS (Glyma.08G362200.Wm82.a4.v1)	145	Glyma.08G362150	NA
LUXPeak0464	Gm03	27553020	27554051	exon (Glyma.03G088800.Wm82.a4.v1, exon 2 of 3)	2312	Glyma.03G088800	GO:0006468,GO:0004672,GO:0005524;AT3G25250.1;AGC2,AGC2-1,AtOXI1,OXI1;AGC (cAMP-dependent, cGMP-dependent and protein kinase C) kinase family protein
LUXPeak1479	Gm08	4898751	4899187	TTS (Glyma.08G063800.Wm82.a4.v1)	4012	Glyma.08G063800	GO:0055114,GO:0016616,GO:0006694,GO:0003854,GO:0019752;AT5G09660.1;PMDH2;peroxisomal NAD-malate dehydrogenase 2
LUXPeak0010	Gm01	1513594	1514203	TTS (Glyma.01G015400.Wm82.a4.v1)	1057	Glyma.01G015400	;AT2G35470.1
LUXPeak3874	Gm18	9117305	9117482	exon (Glyma.18G091600.Wm82.a4.v1, exon 1 of 1)	149	Glyma.18G091600	GO:0006355,GO:0003700;AT1G50640.1;ATERF3,ERF3;ethylene responsive element binding factor 3
LUXPeak0926	Gm05	39639973	39640230	intron (Glyma.05G215100.Wm82.a4.v1, intron 2 of 3)	699	Glyma.05G215100	;AT1G64330.1;;myosin heavy chain-related
LUXPeak2785	Gm13	30809660	30810083	exon (Glyma.13G200400.Wm82.a4.v1, exon 1 of 6)	252	Glyma.13G200400	GO:0055114,GO:0050661,GO:0050660,GO:0004499;AT1G62620.1;;Flavin-binding monooxygenase family protein
LUXPeak3963	Gm18	56679647	56680061	exon (Glyma.18G283166.Wm82.a4.v1, exon 1 of 1)	562	Glyma.18G283166	;AT1G58390.1;;Disease resistance protein (CC-NBS-LRR class) family
LUXPeak2941	Gm13	42228482	42228852	Intergenic	2770	Glyma.13G335100	;AT5G59350.1
LUXPeak0840	Gm05	22289389	22289784	promoter-TSS (Glyma.05G092200.Wm82.a4.v1)	-818	Glyma.05G092200	NA
LUXPeak3815	Gm18	1650851	1651141	promoter-TSS (Glyma.18G022700.Wm82.a4.v1)	-102	Glyma.18G022700	;AT3G10985.1;ATWI-12,SAG20,WI12;senescence associated gene 20
LUXPeak2748	Gm13	24913746	24914160	exon (Glyma.13G145200.Wm82.a4.v1, exon 5 of 5)	-1301	Glyma.13G145300	NA
LUXPeak3399	Gm16	3531618	3531920	promoter-TSS (Glyma.16G037500.Wm82.a4.v1)	-80	Glyma.16G037500	GO:0005515,GO:0006468,GO:0004672;AT3G03770.2;;Leucine-rich repeat protein kinase family protein
LUXPeak2320	Gm11	10412427	10412634	Intergenic	-2021	Glyma.11G137300	GO:0008270,GO:0005515;AT5G59550.1;;zinc finger (C3HC4-type RING finger) family protein
LUXPeak1293	Gm07	7917411	7917955	intron (Glyma.07G087200.Wm82.a4.v1, intron 1 of 1)	496	Glyma.07G087200	;AT5G53250.1;AGP22,ATAGP22;arabinogalactan protein 22
LUXPeak3102	Gm14	40201804	40202544	intron (Glyma.14G162400.Wm82.a4.v1, intron 1 of 10)	233	Glyma.14G162400	;AT5G53050.2;;alpha/beta-Hydrolases superfamily protein
LUXPeak1119	Gm06	11666246	11666484	promoter-TSS (Glyma.06G143800.Wm82.a4.v1)	1195	Glyma.06G143800	GO:0071805,GO:0016020,GO:0015079;AT2G40540.2;ATKT2,ATKUP2,KT2,KUP2,SHY3,TRK2;potassium transporter 2
LUXPeak3619	Gm17	8903299	8903698	Intergenic	-1604	Glyma.17G112800	;AT3G24150.1
LUXPeak1602	Gm08	17869235	17869585	promoter-TSS (Glyma.08G218700.Wm82.a4.v1)	-8	Glyma.08G218700	GO:0008725,GO:0006284;AT5G57970.2;;DNA glycosylase superfamily protein
LUXPeak0943	Gm05	41105515	41106502	exon (Glyma.05G233500.Wm82.a4.v1, exon 1 of 1)	395	Glyma.05G233500	;AT1G13360.1
LUXPeak2947	Gm13	42534185	42535103	exon (Glyma.13G339600.Wm82.a4.v1, exon 1 of 2)	165	Glyma.13G339600	;AT5G59020.1;;Protein of unknown function (DUF3527)
LUXPeak2539	Gm12	21197682	21197947	Intergenic	-1447	Glyma.12G149100	GO:0006355,GO:0003677;AT4G27410.2;ANAC072,RD26;NAC (No Apical Meristem) domain transcriptional regulator superfamily protein
LUXPeak1348	Gm07	37383987	37384193	Intergenic	5613	Glyma.07G201700	GO:0006468,GO:0005524,GO:0004672;AT5G46080.1;;Protein kinase superfamily protein
LUXPeak1720	Gm09	2605348	2605762	promoter-TSS (Glyma.09G031700.Wm82.a4.v1)	57	Glyma.09G031700	GO:0003824,GO:0006470,GO:0004722;AT1G48040.1;;Protein phosphatase 2C family protein
LUXPeak3770	Gm17	40203732	40204143	exon (Glyma.17G245600.Wm82.a4.v1, exon 1 of 4)	1430	Glyma.17G245600	GO:0043531;AT4G33300.2;ADR1-L1;ADR1-like 1
LUXPeak0470	Gm03	31382046	31382370	Intergenic	-3795	Glyma.03G105400	;AT2G44670.1;;Protein of unknown function (DUF581)
LUXPeak3002	Gm14	3147680	3148857	exon (Glyma.14G041700.Wm82.a4.v1, exon 1 of 1)	576	Glyma.14G041700	;AT2G27080.2;;Late embryogenesis abundant (LEA) hydroxyproline-rich glycoprotein family
LUXPeak1019	Gm06	4656627	4657494	exon (Glyma.06G062100.Wm82.a4.v1, exon 1 of 1)	224	Glyma.06G062100	GO:0007165,GO:0006468,GO:0005524,GO:0004672;AT5G25110.1;CIPK25,SnRK3.25;CBL-interacting protein kinase 25
LUXPeak3860	Gm18	6225167	6225452	TTS (Glyma.18G067500.Wm82.a4.v1)	2577	Glyma.18G067500	;AT4G37300.1;MEE59;maternal effect embryo arrest 59
LUXPeak3354	Gm15	50580204	50581488	exon (Glyma.15G256500.Wm82.a4.v1, exon 2 of 3)	820	Glyma.15G256500	;AT3G12920.1;;SBP (S-ribonuclease binding protein) family protein
LUXPeak2468	Gm12	3809003	3809173	promoter-TSS (Glyma.12G053200.Wm82.a4.v1)	-79	Glyma.12G053200	GO:0043085,GO:0016485,GO:0016021;AT2G31440.1
LUXPeak3935	Gm18	52352893	52353890	intron (Glyma.18G232400.Wm82.a4.v1, intron 1 of 10)	346	Glyma.18G232400	GO:0016161,GO:0000272;AT2G45880.1;BAM7,BMY4;beta-amylase 7
LUXPeak2552	Gm12	34741537	34741696	Intergenic	-6652	Glyma.12G175000	GO:0055085,GO:0016020,GO:0006811,GO:0005216;AT2G28260.1;ATCNGC15,CNGC15;cyclic nucleotide-gated channel 15
LUXPeak1256	Gm07	4393282	4393756	exon (Glyma.07G051200.Wm82.a4.v1, exon 2 of 2)	881	Glyma.07G051200	NA
LUXPeak1385	Gm07	42943198	42943605	exon (Glyma.07G247500.Wm82.a4.v1, exon 1 of 1)	210	Glyma.07G247500	;AT4G15800.1;RALFL33;ralf-like 33
LUXPeak2803	Gm13	32054490	32054644	Intergenic	-3200	Glyma.13G212900	;AT5G18860.1;;inosine-uridine preferring nucleoside hydrolase family protein
LUXPeak0807	Gm05	3238381	3238625	exon (Glyma.05G037100.Wm82.a4.v1, exon 1 of 3)	204	Glyma.05G037100	;AT2G36330.1;;Uncharacterised protein family (UPF0497)
LUXPeak0065	Gm01	24231307	24232062	promoter-TSS (Glyma.01G083000.Wm82.a4.v1)	-19	Glyma.01G083000	;AT1G13340.1;;Regulator of Vps4 activity in the MVB pathway protein
LUXPeak4181	Gm19	50608496	50608708	promoter-TSS (Glyma.19G256800.Wm82.a4.v1)	-993	Glyma.19G256800	GO:0006355,GO:0003700;AT1G01250.1;;Integrase-type DNA-binding superfamily protein
LUXPeak1458	Gm08	4104382	4104661	promoter-TSS (Glyma.08G053000.Wm82.a4.v1)	-1049	Glyma.08G053000	;AT1G73650.3;;Protein of unknown function (DUF1295)
LUXPeak3188	Gm15	3172640	3172818	promoter-TSS (Glyma.15G040300.Wm82.a4.v1)	30	Glyma.15G040300	GO:0003677;AT5G02560.1;HTA12;histone H2A 12
LUXPeak2137	Gm10	49858554	49859116	Intergenic	-6664	Glyma.10G275000	;AT1G13360.1
LUXPeak0133	Gm01	52577262	52577816	promoter-TSS (Glyma.01G178500.Wm82.a4.v1)	-175	Glyma.01G178500	;AT2G23790.1;;Protein of unknown function (DUF607)
LUXPeak1562	Gm08	12331671	12332541	exon (Glyma.08G158100.Wm82.a4.v1, exon 1 of 1)	420	Glyma.08G158100	;AT2G31945.1
LUXPeak3227	Gm15	6327807	6328038	promoter-TSS (Glyma.15G083000.Wm82.a4.v1)	-956	Glyma.15G083000	;AT1G29195.1
LUXPeak0110	Gm01	50348876	50349445	exon (Glyma.01G154900.Wm82.a4.v1, exon 2 of 2)	2250	Glyma.01G154900	;AT4G19170.1;CCD4,NCED4;nine-cis-epoxycarotenoid dioxygenase 4
LUXPeak2266	Gm11	7175204	7175626	promoter-TSS (Glyma.11G094500.Wm82.a4.v1)	-258	Glyma.11G094500	NA
LUXPeak1277	Gm07	6511477	6511722	exon (Glyma.07G073100.Wm82.a4.v1, exon 1 of 5)	104	Glyma.07G073100	;AT3G61260.1;;Remorin family protein
LUXPeak3145	Gm14	49331032	49331591	exon (Glyma.14G219700.Wm82.a4.v1, exon 5 of 14)	1200	Glyma.14G219700	GO:0051082,GO:0006950,GO:0006457,GO:0005524;AT4G24190.1;AtHsp90-7,AtHsp90.7,HSP90.7,SHD;Chaperone protein htpG family protein
LUXPeak4353	Gm20	45832153	45832477	Intergenic	7190	Glyma.20G224300	;AT4G14640.1;CAM8;calmodulin 8
LUXPeak0744	Gm04	48585626	48586172	Intergenic	-1433	Glyma.04G228300	GO:0000160,GO:0005515;AT5G24470.1;APRR5,PRR5;pseudo-response regulator 5
LUXPeak3444	Gm16	29249393	29249744	exon (Glyma.16G133700.Wm82.a4.v1, exon 1 of 1)	241	Glyma.16G133700	GO:0015986,GO:0015078;ATMG01170.1;;ATPase, F0 complex, subunit A protein
LUXPeak2031	Gm10	39801177	39801957	intron (Glyma.10G162400.Wm82.a4.v1, intron 1 of 3)	2292	Glyma.10G162400	GO:0006355,GO:0005634;AT3G04730.1;IAA16;indoleacetic acid-induced protein 16
LUXPeak1849	Gm09	44069578	44069977	Intergenic	-3377	Glyma.09G207400	;AT5G46910.1;;Transcription factor jumonji (jmj) family protein / zinc finger (C5HC2 type) family protein
LUXPeak1511	Gm08	8663425	8663830	TTS (Glyma.08G112500.Wm82.a4.v1)	1253	Glyma.08G112500	;AT1G55265.1;;Protein of unknown function, DUF538
LUXPeak4087	Gm19	42575592	42575859	exon (Glyma.19G160600.Wm82.a4.v1, exon 1 of 3)	762	Glyma.19G160600	;AT3G22970.1;;Protein of unknown function (DUF506)
LUXPeak4080	Gm19	41770192	41770382	Intergenic	-5917	Glyma.19G152900	;AT4G02940.1;;oxidoreductase, 2OG-Fe(II) oxygenase family protein
LUXPeak0456	Gm03	8000521	8000909	Intergenic	23677	Glyma.03G057000	;AT5G56890.1;;Protein kinase superfamily protein
LUXPeak3756	Gm17	39428287	39428709	exon (Glyma.17G237900.Wm82.a4.v1, exon 1 of 1)	1491	Glyma.17G237900	;AT5G67300.1;ATMYB44,ATMYBR1,MYB44,MYBR1;myb domain protein r1
LUXPeak2708	Gm13	21140523	21140715	promoter-TSS (Glyma.13G106800.Wm82.a4.v1)	-959	Glyma.13G106800	GO:0003824,GO:0006470,GO:0004722;AT1G72770.3;HAB1;homology to ABI1
LUXPeak0011	Gm01	1522036	1522353	promoter-TSS (Glyma.01G015500.Wm82.a4.v1)	-32	Glyma.01G015500	GO:0003676;AT4G17720.1;;RNA-binding (RRM/RBD/RNP motifs) family protein
LUXPeak2491	Gm12	5381669	5382982	exon (Glyma.12G073100.Wm82.a4.v1, exon 9 of 9)	2435	Glyma.12G073100	GO:0055114,GO:0020037,GO:0006979,GO:0004601;AT1G07890.4;APX1,ATAPX01,ATAPX1,CS1,MEE6;ascorbate peroxidase 1
LUXPeak3142	Gm14	49221103	49221395	Intergenic	5308	Glyma.14G218400	;AT5G42560.1;;Abscisic acid-responsive (TB2/DP1, HVA22) family protein
LUXPeak1270	Gm07	5729546	5729754	promoter-TSS (Glyma.07G065600.Wm82.a4.v1)	-6596	Glyma.07G065600	GO:0043531;AT4G26090.1;RPS2;NB-ARC domain-containing disease resistance protein
LUXPeak2113	Gm10	48810742	48810977	exon (Glyma.10G262700.Wm82.a4.v1, exon 1 of 1)	2603	Glyma.10G262700	GO:0016758,GO:0008152;AT2G23260.1;UGT84B1;UDP-glucosyl transferase 84B1
LUXPeak0117	Gm01	51394693	51395022	promoter-TSS (Glyma.01G165400.Wm82.a4.v1)	66	Glyma.01G165400	;AT4G38660.1;;Pathogenesis-related thaumatin superfamily protein
LUXPeak3220	Gm15	5877814	5878004	exon (Glyma.15G076500.Wm82.a4.v1, exon 2 of 2)	606	Glyma.15G076500	;AT1G28330.1;DRM1,DYL1;dormancy-associated protein-like 1
LUXPeak2299	Gm11	9066074	9066294	TTS (Glyma.11G119500.Wm82.a4.v1)	3330	Glyma.11G119500	GO:0055085,GO:0022857,GO:0016021;AT3G18830.1;ATPLT5,ATPMT5,PMT5;polyol/monosaccharide transporter 5
LUXPeak1565	Gm08	13123833	13124571	TTS (Glyma.08G165500.Wm82.a4.v1)	4126	Glyma.08G165500	GO:0006096,GO:0004618;AT1G56190.1;;Phosphoglycerate kinase family protein
LUXPeak2130	Gm10	49781735	49782364	Intergenic	9090	Glyma.10G274300	GO:0008270,GO:0005622,GO:0005515;AT1G25440.1;;B-box type zinc finger protein with CCT domain
LUXPeak0800	Gm05	2389643	2389841	promoter-TSS (Glyma.05G027400.Wm82.a4.v1)	-620	Glyma.05G027400	;AT3G47620.1;AtTCP14,TCP14;TEOSINTE BRANCHED, cycloidea and PCF (TCP) 14
LUXPeak0062	Gm01	24034607	24034841	Intergenic	14039	Glyma.01G082200	GO:0055114,GO:0004764,GO:0003855;AT3G06350.1;EMB3004,MEE32;dehydroquinate dehydratase, putative / shikimate dehydrogenase, putative
LUXPeak2901	Gm13	39351895	39352181	promoter-TSS (Glyma.13G302800.Wm82.a4.v1)	-236	Glyma.13G302800	GO:0016021,GO:0006810,GO:0005337;AT4G05120.1;ATENT3,ENT3,FUR1;Major facilitator superfamily protein
LUXPeak1382	Gm07	42776718	42777092	Intergenic	3812	Glyma.07G245400	GO:0008270,GO:0005515;AT3G16720.1;ATL2,TL2;TOXICOS EN LEVADURA 2
LUXPeak2321	Gm11	10413277	10413807	Intergenic	-1009	Glyma.11G137300	GO:0008270,GO:0005515;AT5G59550.1;;zinc finger (C3HC4-type RING finger) family protein
LUXPeak2555	Gm12	34942372	34942713	exon (Glyma.12G176500.Wm82.a4.v1, exon 1 of 1)	1545	Glyma.12G176500	GO:0006468,GO:0005524,GO:0004672;AT3G57120.1;;Protein kinase superfamily protein
LUXPeak3932	Gm18	51864960	51865484	Intergenic	3864	Glyma.18G226700	NA
LUXPeak0346	Gm02	39095015	39095369	exon (Glyma.02G196500.Wm82.a4.v1, exon 2 of 5)	195	Glyma.02G196500	GO:0006355,GO:0003677;AT2G35940.3;BLH1,EDA29;BEL1-like homeodomain 1
LUXPeak3005	Gm14	3896609	3896932	Intergenic	9703	Glyma.14G049900	;AT3G26380.1;;Melibiase family protein
LUXPeak3867	Gm18	6828192	6828684	exon (Glyma.18G072800.Wm82.a4.v1, exon 1 of 4)	314	Glyma.18G072800	GO:0005515;AT1G55760.1;;BTB/POZ domain-containing protein
LUXPeak0477	Gm03	34754892	34755072	Intergenic	-4488	Glyma.03G122500	GO:0016020,GO:0006810,GO:0005215;AT1G68570.1;;Major facilitator superfamily protein
LUXPeak3777	Gm17	40845792	40845961	promoter-TSS (Glyma.17G253300.Wm82.a4.v1)	-441	Glyma.17G253300	;AT1G75400.1;;RING/U-box superfamily protein
LUXPeak2473	Gm12	4393291	4394669	exon (Glyma.12G060700.Wm82.a4.v1, exon 1 of 1)	483	Glyma.12G060700	GO:0008270,GO:0005515;AT5G59550.1;;zinc finger (C3HC4-type RING finger) family protein
LUXPeak2826	Gm13	33573805	33574281	Intergenic	-1180	Glyma.13G229600	;AT3G58630.1;;sequence-specific DNA binding transcription factors
LUXPeak1727	Gm09	3889488	3890083	exon (Glyma.09G045700.Wm82.a4.v1, exon 1 of 1)	368	Glyma.09G045700	GO:0005515;AT1G09070.1;(AT)SRC2,SRC2;soybean gene regulated by cold-2
LUXPeak0519	Gm03	39973048	39973296	Intergenic	-4983	Glyma.03G174100	GO:0046872,GO:0030001;AT5G02600.1;;Heavy metal transport/detoxification superfamily protein
LUXPeak0258	Gm02	4893346	4893523	Intergenic	-1871	Glyma.02G054200	GO:0008168;AT1G19640.1;JMT;jasmonic acid carboxyl methyltransferase
LUXPeak3959	Gm18	55688073	55688380	exon (Glyma.18G270600.Wm82.a4.v1, exon 4 of 4)	1218	Glyma.18G270600	GO:0006468,GO:0004672;AT3G51550.1;FER;Malectin/receptor-like protein kinase family protein
LUXPeak1605	Gm08	17991728	17992146	promoter-TSS (Glyma.08G220500.Wm82.a4.v1)	-141	Glyma.08G220500	;AT4G30780.1
LUXPeak0841	Gm05	23041037	23041318	exon (Glyma.05G092800.Wm82.a4.v1, exon 1 of 1)	506	Glyma.05G092800	GO:0006355,GO:0003700;AT3G50260.1;ATERF#011,CEJ1,DEAR1;cooperatively regulated by ethylene and jasmonate 1
LUXPeak2940	Gm13	42165862	42166103	exon (Glyma.13G334200.Wm82.a4.v1, exon 4 of 5)	1558	Glyma.13G334200	GO:0003676;AT5G59950.5;;RNA-binding (RRM/RBD/RNP motifs) family protein
LUXPeak3978	Gm18	58184860	58185675	exon (Glyma.18G301400.Wm82.a4.v1, exon 2 of 2)	240	Glyma.18G301400	NA
LUXPeak1264	Gm07	5077954	5079525	exon (Glyma.07G057400.Wm82.a4.v1, exon 3 of 3)	2859	Glyma.07G057400	GO:0043565,GO:0006355,GO:0003700;AT4G23810.1;ATWRKY53,WRKY53;WRKY family transcription factor
LUXPeak0279	Gm02	7473943	7474311	promoter-TSS (Glyma.02G086200.Wm82.a4.v1)	-313	Glyma.02G086300	NA
LUXPeak3105	Gm14	43336071	43336546	promoter-TSS (Glyma.14G171500.Wm82.a4.v1)	-12	Glyma.14G171500	GO:0006355,GO:0003700;AT1G78080.1;RAP2.4;related to AP2 4
LUXPeak1928	Gm10	1074000	1074402	Intergenic	-7029	Glyma.10G011300	GO:0043565,GO:0006355,GO:0003700;AT2G47260.1;ATWRKY23,WRKY23;WRKY DNA-binding protein 23
LUXPeak3366	Gm15	52990506	52990974	exon (Glyma.15G272600.Wm82.a4.v1, exon 1 of 1)	272	Glyma.15G272600	NA
LUXPeak3404	Gm16	3776832	3777081	Intergenic	3600	Glyma.16G040400	;AT5G56540.1;AGP14,ATAGP14;arabinogalactan protein 14
LUXPeak0704	Gm04	43581409	43581627	Intergenic	-1960	Glyma.04G181500	;AT1G62400.1;HT1;Protein kinase superfamily protein
LUXPeak0323	Gm02	28272423	28273047	Intergenic	9811	Glyma.02G170300	;AT2G41945.1
LUXPeak2327	Gm11	10699277	10702359	exon (Glyma.11G140500.Wm82.a4.v1, exon 2 of 2)	1213	Glyma.11G140500	;AT3G12580.1;ATHSP70,HSP70;heat shock protein 70
LUXPeak3812	Gm18	1373049	1373216	Intergenic	3761	Glyma.18G018800	;AT1G78020.1;;Protein of unknown function (DUF581)
LUXPeak1809	Gm09	41926734	41927075	Intergenic	-6643	Glyma.09G185200	;AT1G13360.1
LUXPeak0847	Gm05	27127111	27127360	Intergenic	-1113	Glyma.05G102100	;AT4G37450.1;AGP18,ATAGP18;arabinogalactan protein 18
LUXPeak2843	Gm13	34381559	34382114	exon (Glyma.13G239300.Wm82.a4.v1, exon 1 of 1)	225	Glyma.13G239300	GO:0016020,GO:0006075,GO:0003843,GO:0000148;AT4G04970.1;ATGSL01,ATGSL1,GSL01,GSL1;glucan synthase-like 1
LUXPeak0471	Gm03	33133379	33133720	exon (Glyma.03G112800.Wm82.a4.v1, exon 1 of 1)	297	Glyma.03G112800	GO:0006355,GO:0003700;AT2G44840.1;ATERF13,EREBP,ERF13;ethylene-responsive element binding factor 13
LUXPeak3771	Gm17	40206068	40206310	exon (Glyma.17G245600.Wm82.a4.v1, exon 6 of 6)	3682	Glyma.17G245600	GO:0043531;AT4G33300.2;ADR1-L1;ADR1-like 1
LUXPeak3861	Gm18	6226058	6226616	exon (Glyma.18G067500.Wm82.a4.v1, exon 3 of 4)	1549	Glyma.18G067500	;AT4G37300.1;MEE59;maternal effect embryo arrest 59
LUXPeak2782	Gm13	30632134	30632497	exon (Glyma.13G198500.Wm82.a4.v1, exon 1 of 1)	348	Glyma.13G198500	GO:0045454,GO:0015035,GO:0009055;AT5G13810.1;;Glutaredoxin family protein
LUXPeak3994	Gm19	1909000	1909565	exon (Glyma.19G018600.Wm82.a4.v1, exon 1 of 1)	405	Glyma.19G018600	GO:0005524;AT5G40010.1;AATP1;AAA-ATPase 1
LUXPeak1721	Gm09	2606777	2607550	exon (Glyma.09G031700.Wm82.a4.v1, exon 2 of 2)	1665	Glyma.09G031700	GO:0003824,GO:0006470,GO:0004722;AT1G48040.1;;Protein phosphatase 2C family protein
LUXPeak2013	Gm10	35821648	35821944	exon (Glyma.10G132300.Wm82.a4.v1, exon 1 of 1)	1686	Glyma.10G132300	GO:0016020,GO:0015696,GO:0008519,GO:0072488;AT4G13510.1;AMT1;1,ATAMT1,ATAMT1;1;ammonium transporter 1;1
LUXPeak0017	Gm01	1691357	1691877	exon (Glyma.01G017700.Wm82.a4.v1, exon 4 of 4)	2638	Glyma.01G017700	;AT4G17900.1;;PLATZ transcription factor family protein
LUXPeak1533	Gm08	10338614	10338955	exon (Glyma.08G133600.Wm82.a4.v1, exon 9 of 9)	-1571	Glyma.08G133700	GO:0008168;AT2G22400.1;;S-adenosyl-L-methionine-dependent methyltransferases superfamily protein
LUXPeak3793	Gm18	489178	489354	exon (Glyma.18G006600.Wm82.a4.v1, exon 3 of 3)	2257	Glyma.18G006600	;AT1G67340.1;;HCP-like superfamily protein with MYND-type zinc finger
LUXPeak2497	Gm12	5847849	5848203	Intergenic	3176	Glyma.12G076400	NA
LUXPeak0493	Gm03	36684416	36685127	Intergenic	-7497	Glyma.03G138400	GO:0048544,GO:0006468,GO:0004672;AT2G41890.1;;curculin-like (mannose-binding) lectin family protein / PAN domain-containing protein
LUXPeak1510	Gm08	8662813	8662984	exon (Glyma.08G112500.Wm82.a4.v1, exon 1 of 1)	524	Glyma.08G112500	;AT1G55265.1;;Protein of unknown function, DUF538
LUXPeak0162	Gm01	54179846	54180405	promoter-TSS (Glyma.01G196300.Wm82.a4.v1)	-62	Glyma.01G196300	GO:0008152,GO:0003824;AT3G49680.1;ATBCAT-3,BCAT3;branched-chain aminotransferase 3
LUXPeak4369	scaffold_273	1289	2083	TTS (Glyma.U008800.Wm82.a4.v1)	1683	Glyma.U008800	GO:0043531;AT3G46530.1;RPP13;NB-ARC domain-containing disease resistance protein
LUXPeak2030	Gm10	39678557	39678901	exon (Glyma.10G161200.Wm82.a4.v1, exon 1 of 2)	203	Glyma.10G161200	;AT5G28300.1;;Duplicated homeodomain-like superfamily protein
LUXPeak2254	Gm11	5853064	5853456	exon (Glyma.11G077800.Wm82.a4.v1, exon 3 of 3)	2019	Glyma.11G077800	;AT4G38660.1;;Pathogenesis-related thaumatin superfamily protein
LUXPeak0903	Gm05	37024771	37026896	exon (Glyma.05G182300.Wm82.a4.v1, exon 2 of 3)	416	Glyma.05G182300	NA
LUXPeak4180	Gm19	50607907	50608310	Intergenic	-1487	Glyma.19G256800	GO:0006355,GO:0003700;AT1G01250.1;;Integrase-type DNA-binding superfamily protein
LUXPeak2907	Gm13	39651256	39651499	exon (Glyma.13G306700.Wm82.a4.v1, exon 1 of 8)	295	Glyma.13G306700	;AT3G21865.1;PEX22;peroxin 22
LUXPeak1642	Gm08	41143370	41143747	promoter-TSS (Glyma.08G299202.Wm82.a4.v1)	-203	Glyma.08G299202	;AT1G69710.1;;Regulator of chromosome condensation (RCC1) family with FYVE zinc finger domain
LUXPeak0686	Gm04	12985344	12985554	Intergenic	7053	Glyma.04G117900	;AT2G31725.1;;Eukaryotic protein of unknown function (DUF842)
LUXPeak3042	Gm14	6812461	6812661	Intergenic	-2448	Glyma.14G080200	;AT2G26530.1;AR781;Protein of unknown function (DUF1645)
LUXPeak0111	Gm01	50350096	50350453	exon (Glyma.01G154900.Wm82.a4.v1, exon 1 of 2)	1136	Glyma.01G154900	;AT4G19170.1;CCD4,NCED4;nine-cis-epoxycarotenoid dioxygenase 4
LUXPeak1308	Gm07	10067775	10068031	promoter-TSS (Glyma.07G105700.Wm82.a4.v1)	-78	Glyma.07G105700	;AT1G73500.1;ATMKK9,MKK9;MAP kinase kinase 9
LUXPeak2282	Gm11	8467481	8467983	Intergenic	-1341	Glyma.11G110900	GO:0008270,GO:0005622;AT4G38960.1;;B-box type zinc finger family protein
LUXPeak1045	Gm06	6921569	6921755	exon (Glyma.06G089700.Wm82.a4.v1, exon 1 of 1)	882	Glyma.06G089700	;AT5G17870.1;PSRP6;plastid-specific 50S ribosomal protein 6
LUXPeak3271	Gm15	9545787	9545971	exon (Glyma.15G121400.Wm82.a4.v1, exon 1 of 12)	228	Glyma.15G121400	GO:0008299;AT5G47770.1;FPS1;farnesyl diphosphate synthase 1
LUXPeak1586	Gm08	14687456	14688684	exon (Glyma.08G182100.Wm82.a4.v1, exon 1 of 1)	412	Glyma.08G182100	GO:0055114,GO:0020037,GO:0016705,GO:0005506;AT1G13110.1;CYP71B7;cytochrome P450, family 71 subfamily B, polypeptide 7
LUXPeak4278	Gm20	37204144	37204459	Intergenic	-3093	Glyma.20G131500	GO:0003824,GO:0006470,GO:0004722;AT4G33920.1;;Protein phosphatase 2C family protein
LUXPeak1221	Gm07	291744	292010	TTS (Glyma.07G003900.Wm82.a4.v1)	4196	Glyma.07G003900	;AT1G73090.1
LUXPeak1898	Gm09	48933268	48933560	promoter-TSS (Glyma.09G267700.Wm82.a4.v1)	69	Glyma.09G267700	;AT3G60900.1;FLA10;FASCICLIN-like arabinogalactan-protein 10
LUXPeak0542	Gm03	42231436	42232056	Intergenic	-12212	Glyma.03G202300	GO:0006355,GO:0003677;AT2G35940.3;BLH1,EDA29;BEL1-like homeodomain 1
LUXPeak3645	Gm17	11895838	11896067	exon (Glyma.17G145300.Wm82.a4.v1, exon 1 of 1)	803	Glyma.17G145300	GO:0006355,GO:0003700;AT5G47230.1;ATERF-5,ATERF5,ERF5;ethylene responsive element binding factor 5
LUXPeak3517	Gm17	2180472	2181112	Intergenic	-1139	Glyma.17G029600	GO:0003723;AT3G16810.1;APUM24,PUM24;pumilio 24
LUXPeak0957	Gm06	353128	353350	Intergenic	4500	Glyma.06G003900	GO:0005622,GO:0003779,GO:0030042,GO:0015629;AT2G16700.1;ADF5,ATADF5;actin depolymerizing factor 5
LUXPeak2953	Gm13	42929433	42929772	TTS (Glyma.13G344700.Wm82.a4.v1)	-1318	Glyma.13G344600	;AT3G59490.2
LUXPeak1088	Gm06	10216108	10216426	promoter-TSS (Glyma.06G125700.Wm82.a4.v1)	-199	Glyma.06G125700	GO:0016987,GO:0006355,GO:0006352,GO:0003700,GO:0003677;AT5G24120.1;ATSIG5,SIG5,SIGE;sigma factor E
LUXPeak0204	Gm01	57097573	57097749	Intergenic	-7349	Glyma.01G233600	;AT5G16730.1;;Plant protein of unknown function (DUF827)
LUXPeak0610	Gm04	1880532	1881048	exon (Glyma.04G023700.Wm82.a4.v1, exon 3 of 3)	2805	Glyma.04G023700	;AT1G75800.1;;Pathogenesis-related thaumatin superfamily protein
LUXPeak0869	Gm05	33462382	33462563	promoter-TSS (Glyma.05G140900.Wm82.a4.v1)	-61	Glyma.05G140900	;AT1G30100.1;ATNCED5,NCED5;nine-cis-epoxycarotenoid dioxygenase 5
LUXPeak1874	Gm09	46048627	46048901	Intergenic	-4934	Glyma.09G234100	GO:0005515;AT2G46290.1;;Transducin/WD40 repeat-like superfamily protein
LUXPeak4116	Gm19	45262528	45262876	intron (Glyma.19G190600.Wm82.a4.v1, intron 3 of 8)	3108	Glyma.19G190600	;AT5G03760.1;ATCSLA09,ATCSLA9,CSLA09,CSLA9,RAT4;Nucleotide-diphospho-sugar transferases superfamily protein
LUXPeak4294	Gm20	38284957	38285390	Intergenic	10041	Glyma.20G144400	;AT3G22380.1;TIC;time for coffee
LUXPeak2637	Gm13	6422262	6422589	exon (Glyma.13G028200.Wm82.a4.v1, exon 1 of 1)	1069	Glyma.13G028200	GO:0045156,GO:0019684,GO:0009772;ATCG00020.1;;photosystem II reaction center protein A
LUXPeak0633	Gm04	3437774	3438032	promoter-TSS (Glyma.04G042900.Wm82.a4.v1)	51	Glyma.04G042900	GO:0005515;AT4G24210.1;SLY1;F-box family protein
LUXPeak3479	Gm16	36668559	36668959	Intergenic	3644	Glyma.16G203400	;AT1G04945.2;;HIT-type Zinc finger family protein
LUXPeak3688	Gm17	23661803	23662066	exon (Glyma.17G185700.Wm82.a4.v1, exon 1 of 1)	222	Glyma.17G185700	NA
LUXPeak1764	Gm09	29449669	29449885	Intergenic	-10950	Glyma.09G119200	GO:0016746,GO:0008152;AT5G60620.1;GPAT9;glycerol-3-phosphate acyltransferase 9
LUXPeak0779	Gm05	689643	691485	exon (Glyma.05G007100.Wm82.a4.v1, exon 9 of 9)	5942	Glyma.05G007100	GO:0008270,GO:0004089;AT3G01500.2;ATBCA1,ATSABP3,CA1,SABP3;carbonic anhydrase 1
LUXPeak1429	Gm08	1762274	1763469	exon (Glyma.08G021900.Wm82.a4.v1, exon 3 of 3)	1480	Glyma.08G021900	GO:0043565,GO:0006355,GO:0003700;AT4G23810.1;ATWRKY53,WRKY53;WRKY family transcription factor
LUXPeak3824	Gm18	2672255	2672772	exon (Glyma.18G034600.Wm82.a4.v1, exon 1 of 11)	324	Glyma.18G034600	;AT3G55580.1;;Regulator of chromosome condensation (RCC1) family protein
LUXPeak0976	Gm06	1740099	1740553	promoter-TSS (Glyma.06G023400.Wm82.a4.v1)	-179	Glyma.06G023400	NA
LUXPeak4347	Gm20	44961383	44962214	promoter-TSS (Glyma.20G214100.Wm82.a4.v1)	1380	Glyma.20G214100	GO:0005515;AT1G33420.1;;RING/FYVE/PHD zinc finger superfamily protein
LUXPeak1963	Gm10	4199428	4199736	promoter-TSS (Glyma.10G047200.Wm82.a4.v1)	26	Glyma.10G047200	GO:0008270,GO:0005515;AT5G02750.1;;RING/U-box superfamily protein
LUXPeak0368	Gm02	43089402	43089644	promoter-TSS (Glyma.02G225300.Wm82.a4.v1)	-149	Glyma.02G225300	GO:0005524,GO:0016021,GO:0008270,GO:0004222,GO:0006508;AT5G58870.1;ftsh9;FTSH protease 9
LUXPeak2754	Gm13	26615795	26616831	exon (Glyma.13G156700.Wm82.a4.v1, exon 1 of 1)	282	Glyma.13G156700	;AT4G02040.1
LUXPeak2370	Gm11	29378746	29378991	Intergenic	-6736	Glyma.11G176900	;AT5G58930.1;;Protein of unknown function (DUF740)
LUXPeak1399	Gm07	44131848	44132186	Intergenic	-2098	Glyma.07G263700	;AT4G22190.1
LUXPeak1815	Gm09	42095545	42096019	promoter-TSS (Glyma.09G187400.Wm82.a4.v1)	-484	Glyma.09G187400	GO:0006629;AT1G73920.1;;alpha/beta-Hydrolases superfamily protein
LUXPeak3119	Gm14	46921756	46923364	intron (Glyma.14G195200.Wm82.a4.v1, intron 1 of 3)	672	Glyma.14G195200	GO:0003824,GO:0006470,GO:0004722;AT2G30020.1;;Protein phosphatase 2C family protein
LUXPeak1102	Gm06	10906368	10906624	promoter-TSS (Glyma.06G133000.Wm82.a4.v1)	-438	Glyma.06G133000	GO:0055085;AT5G53550.1;ATYSL3,YSL3;YELLOW STRIPE like 3
LUXPeak3293	Gm15	12998289	12998886	exon (Glyma.15G155600.Wm82.a4.v1, exon 1 of 2)	1004	Glyma.15G155600	GO:0005515,GO:0006468,GO:0005524,GO:0004672;AT4G20140.1;GSO1;Leucine-rich repeat transmembrane protein kinase
LUXPeak0505	Gm03	37640060	37640288	Intergenic	2028	Glyma.03G149066	NA
LUXPeak1619	Gm08	35013400	35015684	exon (Glyma.08G271900.Wm82.a4.v1, exon 1 of 1)	1685	Glyma.08G271900	GO:0046983;AT1G32640.1;ATMYC2,JAI1,JIN1,MYC2,RD22BP1,ZBF1;Basic helix-loop-helix (bHLH) DNA-binding family protein
LUXPeak3602	Gm17	7996515	7996949	TTS (Glyma.17G101700.Wm82.a4.v1)	4128	Glyma.17G101800	GO:0008270,GO:0005515;AT1G74410.1;;RING/U-box superfamily protein
LUXPeak1860	Gm09	45432544	45433829	TTS (Glyma.09G225600.Wm82.a4.v1)	4525	Glyma.09G225600	GO:0046872,GO:0003676;AT3G51950.1;;Zinc finger (CCCH-type) family protein / RNA recognition motif (RRM)-containing protein
LUXPeak1002	Gm06	3484601	3484937	promoter-TSS (Glyma.06G046200.Wm82.a4.v1)	-142	Glyma.06G046200	GO:0005634;AT4G37630.2;CYCD5;1;cyclin d5;1
LUXPeak3019	Gm14	5019685	5019890	exon (Glyma.14G062800.Wm82.a4.v1, exon 1 of 4)	395	Glyma.14G062800	GO:0055085;AT3G11320.1;;Nucleotide-sugar transporter family protein
LUXPeak4341	Gm20	44055857	44056434	Intergenic	5218	Glyma.20G204100	GO:0055085,GO:0016021;AT2G38940.1;ATPT2,PHT1;4;phosphate transporter 1;4
LUXPeak1770	Gm09	33330682	33330983	promoter-TSS (Glyma.09G129400.Wm82.a4.v1)	-12	Glyma.09G129500	;AT5G24060.2;;Pentatricopeptide repeat (PPR) superfamily protein
LUXPeak2799	Gm13	32025702	32026292	promoter-TSS (Glyma.13G212600.Wm82.a4.v1)	-317	Glyma.13G212600	GO:0006468,GO:0004672;AT5G18910.1;;Protein kinase superfamily protein
LUXPeak3720	Gm17	36420687	36420908	promoter-TSS (Glyma.17G216500.Wm82.a4.v1)	-874	Glyma.17G216500	;AT5G11000.1;;Plant protein of unknown function (DUF868)
LUXPeak0420	Gm02	47498067	47498217	intron (Glyma.02G273100.Wm82.a4.v1, intron 3 of 3)	-1908	Glyma.02G273200	GO:0005524,GO:0051082,GO:0006457;AT3G11830.1;;TCP-1/cpn60 chaperonin family protein
LUXPeak3348	Gm15	49773761	49774945	exon (Glyma.15G250100.Wm82.a4.v1, exon 1 of 1)	639	Glyma.15G250100	;AT3G14440.1;ATNCED3,NCED3,SIS7,STO1;nine-cis-epoxycarotenoid dioxygenase 3
LUXPeak1935	Gm10	1287160	1287539	exon (Glyma.10G014400.Wm82.a4.v1, exon 1 of 5)	129	Glyma.10G014400	GO:0006629;AT3G62590.1;;alpha/beta-Hydrolases superfamily protein
LUXPeak1354	Gm07	38970996	38971329	exon (Glyma.07G214300.Wm82.a4.v1, exon 1 of 1)	759	Glyma.07G214300	GO:0016567,GO:0004842;AT1G49780.1;PUB26;plant U-box 26
LUXPeak3256	Gm15	8248169	8248739	exon (Glyma.15G105500.Wm82.a4.v1, exon 1 of 2)	1077	Glyma.15G105500	;AT5G19190.1
LUXPeak3385	Gm16	2314850	2315066	TTS (Glyma.16G023900.Wm82.a4.v1)	4230	Glyma.16G023900	GO:0046983;AT1G01260.3;;basic helix-loop-helix (bHLH) DNA-binding superfamily protein
LUXPeak2208	Gm11	3905635	3906749	Intergenic	-1369	Glyma.11G052100	;AT4G37260.1;ATMYB73,MYB73;myb domain protein 73
LUXPeak0758	Gm04	49189308	49189660	TTS (Glyma.04G235500.Wm82.a4.v1)	590	Glyma.04G235600	GO:0005524;AT5G53350.1;CLPX;CLP protease regulatory subunit X
LUXPeak3458	Gm16	32383802	32384025	Intergenic	-1916	Glyma.16G163200	;AT1G22770.1;FB,GI;gigantea protein (GI)
LUXPeak1188	Gm06	45419390	45419619	exon (Glyma.06G269500.Wm82.a4.v1, exon 1 of 5)	112	Glyma.06G269500	GO:0006413,GO:0003743;AT4G27130.1;;Translation initiation factor SUI1 family protein
LUXPeak2364	Gm11	18892761	18893173	Intergenic	-6028	Glyma.11G155100	GO:0000160;AT3G57040.1;ARR9,ATRR4;response regulator 9
LUXPeak0390	Gm02	45221272	45222884	exon (Glyma.02G245700.Wm82.a4.v1, exon 1 of 1)	723	Glyma.02G245700	;AT1G18210.1;;Calcium-binding EF-hand family protein
LUXPeak2406	Gm11	37842802	37843317	promoter-TSS (Glyma.11G234300.Wm82.a4.v1)	-4	Glyma.11G234300	;AT3G10985.1;ATWI-12,SAG20,WI12;senescence associated gene 20
LUXPeak3277	Gm15	10937443	10937614	promoter-TSS (Glyma.15G136100.Wm82.a4.v1)	34	Glyma.15G136100	GO:0006890,GO:0005198;AT1G30630.1;;Coatomer epsilon subunit
LUXPeak0665	Gm04	6334397	6334903	exon (Glyma.04G076000.Wm82.a4.v1, exon 2 of 2)	1460	Glyma.04G076000	;AT5G24890.1
LUXPeak4300	Gm20	38697903	38698436	Intergenic	8791	Glyma.20G148600	;AT2G32010.1;CVL1;CVP2 like 1
LUXPeak4232	Gm20	33856245	33856501	Intergenic	2740	Glyma.20G096050	NA
LUXPeak4016	Gm19	19211021	19211521	intron (Glyma.19G064200.Wm82.a4.v1, intron 6 of 6)	7521	Glyma.19G064200	;AT1G23110.1
LUXPeak1227	Gm07	1521407	1521690	promoter-TSS (Glyma.07G019100.Wm82.a4.v1)	-1188	Glyma.07G019100	GO:0008152,GO:0003824;AT3G16170.1;;AMP-dependent synthetase and ligase family protein
LUXPeak3562	Gm17	4693221	4693560	Intergenic	2972	Glyma.17G061550	NA
LUXPeak2631	Gm12	41346921	41347078	promoter-TSS (Glyma.12G240400.Wm82.a4.v1)	69	Glyma.12G240400	;AT5G13020.1;;Emsy N Terminus (ENT)/ plant Tudor-like domains-containing protein
LUXPeak1145	Gm06	13741879	13742234	TTS (Glyma.06G165700.Wm82.a4.v1)	3819	Glyma.06G165700	GO:0046983;AT5G50915.1;;basic helix-loop-helix (bHLH) DNA-binding superfamily protein
LUXPeak2996	Gm14	2201700	2202319	TTS (Glyma.14G030500.Wm82.a4.v1)	223	Glyma.14G030400	GO:0055114,GO:0016701,GO:0009072,GO:0003868;AT1G06570.1;HPD,PDS1;phytoene desaturation 1
LUXPeak2850	Gm13	35194917	35195073	exon (Glyma.13G250400.Wm82.a4.v1, exon 7 of 7)	3689	Glyma.13G250400	GO:0016829,GO:0010333,GO:0008152,GO:0000287;AT1G61680.1;ATTPS14,TPS14;terpene synthase 14
LUXPeak0951	Gm05	41920831	41921077	exon (Glyma.05G244400.Wm82.a4.v1, exon 1 of 2)	267	Glyma.05G244400	;AT4G02750.1;;Tetratricopeptide repeat (TPR)-like superfamily protein
LUXPeak3511	Gm17	1544253	1545678	exon (Glyma.17G021000.Wm82.a4.v1, exon 1 of 1)	466	Glyma.17G021000	;AT3G21570.1
LUXPeak3849	Gm18	5128667	5128978	intron (Glyma.18G058600.Wm82.a4.v1, intron 1 of 1)	2304	Glyma.18G058600	;AT1G07090.1;LSH6;Protein of unknown function (DUF640)
LUXPeak4259	Gm20	36428240	36428563	Intergenic	5829	Glyma.20G121800	GO:0046872;AT1G68200.1;;Zinc finger C-x8-C-x5-C-x3-H type family protein
LUXPeak1444	Gm08	2948869	2949220	promoter-TSS (Glyma.08G037400.Wm82.a4.v1)	-100	Glyma.08G037400	;AT4G29000.1;;Tesmin/TSO1-like CXC domain-containing protein
LUXPeak2178	Gm11	2025557	2025751	exon (Glyma.11G028300.Wm82.a4.v1, exon 1 of 2)	162	Glyma.11G028300	GO:0005515,GO:0006468,GO:0005524,GO:0004672;AT1G12460.1;;Leucine-rich repeat protein kinase family protein
LUXPeak0389	Gm02	44997664	44998049	exon (Glyma.02G243600.Wm82.a4.v1, exon 1 of 1)	1325	Glyma.02G243600	GO:0006508,GO:0004190;AT1G66180.1;;Eukaryotic aspartyl protease family protein
LUXPeak1640	Gm08	40898723	40898901	promoter-TSS (Glyma.08G297900.Wm82.a4.v1)	-173	Glyma.08G297900	GO:0006468,GO:0005524,GO:0004672;AT2G02800.1;APK2B;protein kinase 2B
LUXPeak4182	Gm19	50705138	50705484	exon (Glyma.19G257900.Wm82.a4.v1, exon 1 of 1)	541	Glyma.19G257900	GO:0046933,GO:0015986;AT4G00895.1;;ATPase, F1 complex, OSCP/delta subunit protein
LUXPeak2905	Gm13	39447382	39447656	Intergenic	5542	Glyma.13G303700	GO:0008270,GO:0005622;AT5G54470.1;;B-box type zinc finger family protein
LUXPeak1238	Gm07	2914904	2915176	promoter-TSS (Glyma.07G035900.Wm82.a4.v1)	-161	Glyma.07G035900	;AT1G72820.1;;Mitochondrial substrate carrier family protein
LUXPeak3040	Gm14	6619429	6619838	exon (Glyma.14G079000.Wm82.a4.v1, exon 6 of 6)	4476	Glyma.14G079000	;AT5G42630.1;ATS,KAN4;Homeodomain-like superfamily protein
LUXPeak1561	Gm08	12215856	12216068	exon (Glyma.08G156900.Wm82.a4.v1, exon 1 of 11)	272	Glyma.08G156900	;AT1G53570.2;MAP3KA,MAPKKK3;mitogen-activated protein kinase kinase kinase 3
LUXPeak2059	Gm10	44166956	44167140	exon (Glyma.10G208900.Wm82.a4.v1, exon 1 of 1)	191	Glyma.10G208900	GO:0015979,GO:0009522;ATCG00510.1;;photsystem I subunit I
LUXPeak0015	Gm01	1628244	1628506	Intergenic	-1680	Glyma.01G017000	;AT4G17940.1;;Tetratricopeptide repeat (TPR)-like superfamily protein
LUXPeak2495	Gm12	5524690	5524968	TTS (Glyma.12G074000.Wm82.a4.v1)	-4632	Glyma.12G074100	GO:0006468,GO:0004672;AT3G45780.1;JK224,NPH1,PHOT1,RPT1;phototropin 1
LUXPeak1512	Gm08	8665498	8665910	exon (Glyma.08G112600.Wm82.a4.v1, exon 1 of 1)	398	Glyma.08G112600	GO:0055114,GO:0050660,GO:0016491;AT1G30700.1;;FAD-binding Berberine family protein
LUXPeak3509	Gm17	1532287	1532491	promoter-TSS (Glyma.17G020700.Wm82.a4.v1)	-610	Glyma.17G020700	GO:0008173,GO:0006396,GO:0003723;AT4G15520.1;;tRNA/rRNA methyltransferase (SpoU) family protein
LUXPeak0160	Gm01	54118271	54118599	Intergenic	-1091	Glyma.01G196000	GO:0005515;AT3G49750.1;AtRLP44,RLP44;receptor like protein 44
LUXPeak2032	Gm10	39918467	39918755	Intergenic	8097	Glyma.10G164000	;AT2G31345.1
LUXPeak2216	Gm11	4046206	4046479	Intergenic	5219	Glyma.11G053800	GO:0006355,GO:0003700,GO:0007275;AT4G36920.2;AP2,FL1,FLO2;Integrase-type DNA-binding superfamily protein
LUXPeak2194	Gm11	2847270	2847706	Intergenic	-3803	Glyma.11G039800	;AT5G47060.1;;Protein of unknown function (DUF581)
LUXPeak0098	Gm01	47509696	47510155	promoter-TSS (Glyma.01G137500.Wm82.a4.v1)	87	Glyma.01G137500	GO:0009733;AT2G45210.1;;SAUR-like auxin-responsive protein family
LUXPeak0845	Gm05	25603277	25604400	exon (Glyma.05G097100.Wm82.a4.v1, exon 1 of 9)	288	Glyma.05G097100	GO:0005515;AT5G67250.1;SKIP2,VFB4;SKP1/ASK1-interacting protein 2
LUXPeak1601	Gm08	17430633	17430818	Intergenic	-5287	Glyma.08G214600	GO:0005515;AT1G15750.3;TPL,WSIP1;Transducin family protein / WD-40 repeat family protein
LUXPeak2418	Gm11	38768889	38769051	exon (Glyma.11G245300.Wm82.a4.v1, exon 1 of 11)	291	Glyma.11G245300	GO:0051205,GO:0016021;AT1G24490.1;ALB4,ARTEMIS;OxaA/YidC-like membrane insertion protein
LUXPeak2780	Gm13	30124846	30125223	Intergenic	-1014	Glyma.13G193800	;AT3G56710.1;SIB1;sigma factor binding protein 1
LUXPeak3001	Gm14	3127498	3128007	TTS (Glyma.14G041500.Wm82.a4.v1)	3713	Glyma.14G041500	;AT3G20770.1;AtEIN3,EIN3;Ethylene insensitive 3 family protein
LUXPeak4008	Gm19	7249822	7250476	TTS (Glyma.19G046800.Wm82.a4.v1)	1611	Glyma.19G046800	;AT5G38410.1;;Ribulose bisphosphate carboxylase (small chain) family protein
LUXPeak3669	Gm17	17915548	17916121	Intergenic	-28789	Glyma.17G173100	GO:0046983;AT3G50330.1;HEC2;basic helix-loop-helix (bHLH) DNA-binding superfamily protein
LUXPeak0596	Gm04	951475	951655	TTS (Glyma.04G012700.Wm82.a4.v1)	2069	Glyma.04G012700	GO:0003676;AT2G21660.1;ATGRP7,CCR2,GR-RBP7,GRP7;cold, circadian rhythm, and rna binding 2
LUXPeak3833	Gm18	3205501	3205683	promoter-TSS (Glyma.18G039500.Wm82.a4.v1)	-32	Glyma.18G039500	;AT1G18210.1;;Calcium-binding EF-hand family protein
LUXPeak1436	Gm08	2342079	2342743	Intergenic	6928	Glyma.08G029400	;AT5G56840.1;;myb-like transcription factor family protein
LUXPeak0888	Gm05	36263672	36263940	exon (Glyma.05G172600.Wm82.a4.v1, exon 1 of 9)	155	Glyma.05G172600	GO:0034314,GO:0007015,GO:0005885,GO:0005524;AT1G13180.1;ARP3,ATARP3,DIS1;Actin-like ATPase superfamily protein
LUXPeak3107	Gm14	43338389	43338675	TTS (Glyma.14G171500.Wm82.a4.v1)	2212	Glyma.14G171500	GO:0006355,GO:0003700;AT1G78080.1;RAP2.4;related to AP2 4
LUXPeak0624	Gm04	3023943	3024383	exon (Glyma.04G038200.Wm82.a4.v1, exon 1 of 12)	566	Glyma.04G038200	;AT5G42870.1;ATPAH2,PAH2;phosphatidic acid phosphohydrolase 2
LUXPeak2325	Gm11	10600841	10601102	promoter-TSS (Glyma.11G139500.Wm82.a4.v1)	-328	Glyma.11G139500	GO:0003824,GO:0006470,GO:0004722;AT1G07630.1;PLL5;pol-like 5
LUXPeak2551	Gm12	34610987	34611562	Intergenic	-2539	Glyma.12G174100	GO:0003677,GO:0009725,GO:0006355,GO:0005634;AT4G30080.1;ARF16;auxin response factor 16
LUXPeak1069	Gm06	8423701	8424179	TTS (Glyma.06G105700.Wm82.a4.v1)	1911	Glyma.06G105700	;AT4G08685.1;SAH7;Pollen Ole e 1 allergen and extensin family protein
LUXPeak0074	Gm01	29763325	29763557	Intergenic	-91420	Glyma.01G095966	NA
LUXPeak3810	Gm18	1287832	1288271	exon (Glyma.18G017800.Wm82.a4.v1, exon 1 of 1)	541	Glyma.18G017800	;AT5G65170.1;;VQ motif-containing protein
LUXPeak3865	Gm18	6769251	6769637	promoter-TSS (Glyma.18G072250.Wm82.a4.v1)	739	Glyma.18G072300	;AT3G13310.1;;Chaperone DnaJ-domain superfamily protein
LUXPeak3007	Gm14	4528072	4528549	exon (Glyma.14G057700.Wm82.a4.v1, exon 1 of 1)	1214	Glyma.14G057700	GO:0016747;AT2G40230.1;;HXXXD-type acyl-transferase family protein
LUXPeak0475	Gm03	34726835	34727391	exon (Glyma.03G122300.Wm82.a4.v1, exon 3 of 3)	1811	Glyma.03G122300	GO:0055114,GO:0020037,GO:0016705,GO:0005506;AT3G56630.1;CYP94D2;cytochrome P450, family 94, subfamily D, polypeptide 2
LUXPeak3775	Gm17	40610561	40611152	Intergenic	-2714	Glyma.17G250100	;AT1G75170.1;;Sec14p-like phosphatidylinositol transfer family protein
LUXPeak1725	Gm09	3584386	3584643	promoter-TSS (Glyma.09G042400.Wm82.a4.v1)	-70	Glyma.09G042400	GO:0008270,GO:0005515;AT3G16720.1;ATL2,TL2;TOXICOS EN LEVADURA 2
LUXPeak1169	Gm06	30342147	30343339	exon (Glyma.06G224900.Wm82.a4.v1, exon 1 of 1)	617	Glyma.06G224900	NA
LUXPeak0174	Gm01	54728490	54728761	Intergenic	-6527	Glyma.01G203200	;AT5G47060.1;;Protein of unknown function (DUF581)
LUXPeak2942	Gm13	42272833	42274084	exon (Glyma.13G335500.Wm82.a4.v1, exon 1 of 1)	891	Glyma.13G335500	;AT5G02420.1
LUXPeak1607	Gm08	18203174	18203641	promoter-TSS (Glyma.08G223400.Wm82.a4.v1)	-5	Glyma.08G223400	GO:0006468,GO:0005524,GO:0004672;AT1G51660.1;ATMEK4,ATMKK4,MKK4;mitogen-activated protein kinase kinase 4
LUXPeak1380	Gm07	42608162	42608643	exon (Glyma.07G243100.Wm82.a4.v1, exon 1 of 1)	1346	Glyma.07G243100	;AT1G61850.2;;phospholipases;galactolipases
LUXPeak0649	Gm04	4487336	4487857	intron (Glyma.04G055600.Wm82.a4.v1, intron 2 of 3)	1719	Glyma.04G055600	GO:0055114,GO:0050660,GO:0016491,GO:0019139,GO:0009690;AT5G21482.1;ATCKX5,CKX7;cytokinin oxidase 7
LUXPeak3913	Gm18	44159863	44160215	exon (Glyma.18G181900.Wm82.a4.v1, exon 1 of 1)	196	Glyma.18G181900	NA
LUXPeak0553	Gm03	42787406	42788164	promoter-TSS (Glyma.03G209400.Wm82.a4.v1)	-340	Glyma.03G209400	GO:0005515;AT3G62980.1;TIR1;F-box/RNI-like superfamily protein
LUXPeak2557	Gm12	35534303	35535163	exon (Glyma.12G180300.Wm82.a4.v1, exon 1 of 9)	705	Glyma.12G180300	GO:0055114,GO:0016616,GO:0006694,GO:0003854;AT1G08200.1;AXS2;UDP-D-apiose/UDP-D-xylose synthase 2
LUXPeak0198	Gm01	56284607	56284901	TTS (Glyma.01G223000.Wm82.a4.v1)	2390	Glyma.01G223000	;AT1G64080.1
LUXPeak3930	Gm18	51740978	51741824	promoter-TSS (Glyma.18G226200.Wm82.a4.v1)	139	Glyma.18G226200	GO:0008168;AT4G00750.1;;S-adenosyl-L-methionine-dependent methyltransferases superfamily protein
LUXPeak4108	Gm19	44464162	44464716	Intergenic	-1268	Glyma.19G181550	NA
LUXPeak3101	Gm14	39739194	39739572	promoter-TSS (Glyma.14G162100.Wm82.a4.v1)	-276	Glyma.14G162100	GO:0006470,GO:0004722;AT2G29380.1;HAI3;highly ABA-induced PP2C gene 3
LUXPeak1272	Gm07	5838295	5838753	TTS (Glyma.07G066500.Wm82.a4.v1)	2921	Glyma.07G066500	;AT2G46080.1
LUXPeak2576	Gm12	36622352	36622747	promoter-TSS (Glyma.12G190100.Wm82.a4.v1)	54	Glyma.12G190100	GO:0051082,GO:0031072;AT5G22060.1;ATJ2,J2;DNAJ homologue 2
LUXPeak0115	Gm01	51062209	51062508	promoter-TSS (Glyma.01G161400.Wm82.a4.v1)	-785	Glyma.01G161400	;AT4G35760.1;;NAD(P)H dehydrogenase (quinone)s
LUXPeak1567	Gm08	13541400	13541683	promoter-TSS (Glyma.08G169000.Wm82.a4.v1)	-117	Glyma.08G169000	;AT1G31320.1;LBD4;LOB domain-containing protein 4
LUXPeak3222	Gm15	5925725	5926173	exon (Glyma.15G077100.Wm82.a4.v1, exon 1 of 1)	206	Glyma.15G077100	GO:0006355,GO:0003700;AT5G44210.1;ATERF-9,ATERF9,ERF9;erf domain protein 9
LUXPeak2132	Gm10	49791269	49791746	promoter-TSS (Glyma.10G274300.Wm82.a4.v1)	-368	Glyma.10G274300	GO:0008270,GO:0005622,GO:0005515;AT1G25440.1;;B-box type zinc finger protein with CCT domain
LUXPeak2094	Gm10	47820292	47820592	TTS (Glyma.10G249300.Wm82.a4.v1)	7187	Glyma.10G249300	;AT3G22380.1;TIC;time for coffee
LUXPeak3714	Gm17	34684433	34684695	Intergenic	5626	Glyma.17G211000	GO:0005515;AT2G25490.1;EBF1,FBL6;EIN3-binding F box protein 1
LUXPeak0414	Gm02	47086667	47087465	promoter-TSS (Glyma.02G268000.Wm82.a4.v1)	-39	Glyma.02G268000	GO:0055114,GO:0016491;AT1G05010.1;ACO4,EAT1,EFE;ethylene-forming enzyme
LUXPeak0060	Gm01	23468133	23468281	promoter-TSS (Glyma.01G081300.Wm82.a4.v1)	-984	Glyma.01G081300	GO:0005975,GO:0004553;AT1G68560.1;ATXYL1,TRG1,XYL1;alpha-xylosidase 1
LUXPeak0802	Gm05	2469059	2469565	promoter-TSS (Glyma.05G028600.Wm82.a4.v1)	25	Glyma.05G028600	GO:0005515;AT1G74690.1;IQD31;IQ-domain 31
LUXPeak4082	Gm19	41950258	41950602	Intergenic	-1673	Glyma.19G154800	;AT2G27310.1;;F-box family protein
LUXPeak2078	Gm10	45637194	45637465	Intergenic	-1452	Glyma.10G225102	;AT1G76880.1;;Duplicated homeodomain-like superfamily protein
LUXPeak2884	Gm13	38004858	38005115	exon (Glyma.13G285400.Wm82.a4.v1, exon 2 of 2)	808	Glyma.13G285400	;AT1G50600.1;SCL5;scarecrow-like 5
LUXPeak2159	Gm11	573912	574165	exon (Glyma.11G008400.Wm82.a4.v1, exon 1 of 2)	124	Glyma.11G008400	;AT1G64980.1;;Nucleotide-diphospho-sugar transferases superfamily protein
LUXPeak2628	Gm12	40822088	40822353	intron (Glyma.12G234300.Wm82.a4.v1, intron 1 of 2)	174	Glyma.12G234300	GO:0055114,GO:0016616,GO:0006694,GO:0003854;AT1G78570.1;ATRHM1,RHM1,ROL1;rhamnose biosynthesis 1
LUXPeak3140	Gm14	49136193	49136508	Intergenic	3969	Glyma.14G217800	GO:0009733;AT1G75590.1;;SAUR-like auxin-responsive protein family
LUXPeak4054	Gm19	38994670	38995527	intron (Glyma.19G126900.Wm82.a4.v1, intron 1 of 3)	1055	Glyma.19G126900	GO:0003676;AT3G56680.1;;Single-stranded nucleic acid binding R3H protein
LUXPeak1147	Gm06	13792641	13793124	Intergenic	3222	Glyma.06G166000	GO:0005515;AT5G50900.1;;ARM repeat superfamily protein
LUXPeak2852	Gm13	35364472	35364664	promoter-TSS (Glyma.13G253400.Wm82.a4.v1)	-181	Glyma.13G253400	;AT5G64510.1
LUXPeak4213	Gm20	20239681	20240055	intron (Glyma.20G062900.Wm82.a4.v1, intron 2 of 2)	2256	Glyma.20G062900	;AT1G79480.1;;Carbohydrate-binding X8 domain superfamily protein
LUXPeak4199	Gm20	2776053	2776586	intron (Glyma.20G025400.Wm82.a4.v1, intron 1 of 13)	185	Glyma.20G025400	GO:0006529,GO:0004066;AT2G03667.1;;Asparagine synthase family protein
LUXPeak0392	Gm02	45356548	45357044	promoter-TSS (Glyma.02G247600.Wm82.a4.v1)	5	Glyma.02G247600	GO:0006468,GO:0004672;AT1G07570.2;APK1,APK1A;Protein kinase superfamily protein
LUXPeak3641	Gm17	11453500	11453789	TTS (Glyma.17G141151.Wm82.a4.v1)	767	Glyma.17G141151	NA
LUXPeak1041	Gm06	6719304	6719659	Intergenic	-1003	Glyma.06G087100	;AT5G11650.1;;alpha/beta-Hydrolases superfamily protein
LUXPeak0667	Gm04	6355844	6356175	intron (Glyma.04G076200.Wm82.a4.v1, intron 2 of 2)	1392	Glyma.04G076200	GO:0043565,GO:0006355,GO:0003700;AT4G31550.1;ATWRKY11,WRKY11;WRKY DNA-binding protein 11
LUXPeak3275	Gm15	10616601	10616778	exon (Glyma.15G132800.Wm82.a4.v1, exon 1 of 1)	798	Glyma.15G132800	GO:0055114,GO:0050660,GO:0016491;AT4G20840.1;;FAD-binding Berberine family protein
LUXPeak2663	Gm13	14184161	14184387	Intergenic	4734	Glyma.13G053800	GO:0006468,GO:0004672;AT3G51550.1;FER;Malectin/receptor-like protein kinase family protein
LUXPeak4302	Gm20	39071434	39071793	promoter-TSS (Glyma.20G152000.Wm82.a4.v1)	-36	Glyma.20G152000	;AT5G62220.1;ATGT18,GT18;glycosyltransferase 18
LUXPeak2839	Gm13	34147052	34147708	promoter-TSS (Glyma.13G237000.Wm82.a4.v1)	70	Glyma.13G237000	;AT1G28330.4;DRM1,DYL1;dormancy-associated protein-like 1
LUXPeak0109	Gm01	50202968	50203286	TTS (Glyma.01G153400.Wm82.a4.v1)	748	Glyma.01G153400	GO:0003723,GO:0019843,GO:0005622;ATCG00380.1;;chloroplast ribosomal protein S4
LUXPeak4230	Gm20	33587418	33587653	promoter-TSS (Glyma.20G092900.Wm82.a4.v1)	-652	Glyma.20G092900	;AT5G26770.2
LUXPeak3560	Gm17	4492223	4493335	TTS (Glyma.17G059100.Wm82.a4.v1)	3867	Glyma.17G059100	GO:0005515;AT5G57180.1;CIA2;chloroplast import apparatus 2
LUXPeak1225	Gm07	1084639	1085031	Intergenic	-5237	Glyma.07G013900	GO:0055114,GO:0050113,GO:0019310,GO:0005737,GO:0005506;AT1G14520.1;MIOX1;myo-inositol oxygenase 1
LUXPeak1937	Gm10	1314957	1315467	exon (Glyma.10G014800.Wm82.a4.v1, exon 3 of 3)	3853	Glyma.10G014700	GO:0005783;AT2G47470.1;ATPDI11,ATPDIL2-1,MEE30,PDI11,UNE5;thioredoxin family protein
LUXPeak3053	Gm14	7508230	7508699	exon (Glyma.14G085800.Wm82.a4.v1, exon 5 of 5)	-3999	Glyma.14G085900	;AT4G07390.1;;Mannose-P-dolichol utilization defect 1 protein
LUXPeak1653	Gm08	42603151	42603512	exon (Glyma.08G312400.Wm82.a4.v1, exon 5 of 6)	3356	Glyma.08G312400	GO:0016021,GO:0016020;AT5G54800.1;ATGPT1,GPT1;glucose 6-phosphate/phosphate translocator 1
LUXPeak2338	Gm11	11340963	11341284	TTS (Glyma.11G150034.Wm82.a4.v1)	7950	Glyma.11G150034	GO:0003676;AT3G45630.1;;RNA binding (RRM/RBD/RNP motifs) family protein
LUXPeak1549	Gm08	11309338	11309565	promoter-TSS (Glyma.08G147200.Wm82.a4.v1)	-151	Glyma.08G147200	GO:0016567,GO:0004842;AT5G64660.1;ATCMPG2,CMPG2;CYS, MET, PRO, and GLY protein 2
LUXPeak3387	Gm16	2445932	2446094	TTS (Glyma.16G025500.Wm82.a4.v1)	5340	Glyma.16G025500	;AT2G46420.2;;Plant protein 1589 of unknown function
LUXPeak1811	Gm09	42062972	42063203	promoter-TSS (Glyma.09G187100.Wm82.a4.v1)	-225	Glyma.09G187100	GO:0030173,GO:0006891;AT3G18480.1;AtCASP,CASP;CCAAT-displacement protein alternatively spliced product
LUXPeak0507	Gm03	37676996	37677569	promoter-TSS (Glyma.03G149702.Wm82.a4.v1)	467	Glyma.03G149800	;AT1G03350.1;;BSD domain-containing protein
LUXPeak2503	Gm12	6696696	6696912	exon (Glyma.12G084100.Wm82.a4.v1, exon 7 of 9)	1979	Glyma.12G084100	GO:0055114,GO:0016616,GO:0006694,GO:0003854;AT1G08200.1;AXS2;UDP-D-apiose/UDP-D-xylose synthase 2
LUXPeak3196	Gm15	3909954	3910215	Intergenic	-4844	Glyma.15G049700	GO:0016021,GO:0016020,GO:0022857;AT1G68170.1;;nodulin MtN21 /EamA-like transporter family protein
LUXPeak3600	Gm17	7936705	7937014	promoter-TSS (Glyma.17G101000.Wm82.a4.v1)	-81	Glyma.17G101000	GO:0006355,GO:0003677;AT3G47500.1;CDF3;cycling DOF factor 3
LUXPeak3214	Gm15	5006602	5006951	exon (Glyma.15G066100.Wm82.a4.v1, exon 1 of 5)	125	Glyma.15G066100	;AT1G11380.1;;PLAC8 family protein
LUXPeak1000	Gm06	3438903	3440692	exon (Glyma.06G045400.Wm82.a4.v1, exon 1 of 1)	884	Glyma.06G045400	;AT1G27730.1;STZ,ZAT10;salt tolerance zinc finger
LUXPeak1862	Gm09	45437316	45438180	promoter-TSS (Glyma.09G225600.Wm82.a4.v1)	-37	Glyma.09G225600	GO:0046872,GO:0003676;AT3G51950.1;;Zinc finger (CCCH-type) family protein / RNA recognition motif (RRM)-containing protein
LUXPeak1772	Gm09	33424077	33424480	exon (Glyma.09G130400.Wm82.a4.v1, exon 3 of 3)	762	Glyma.09G130400	GO:0046872,GO:0030001;AT1G01490.2;;Heavy metal transport/detoxification superfamily protein
LUXPeak0422	Gm02	47575667	47577102	exon (Glyma.02G274400.Wm82.a4.v1, exon 1 of 1)	708	Glyma.02G274400	;AT2G27080.1;;Late embryogenesis abundant (LEA) hydroxyproline-rich glycoprotein family
LUXPeak3722	Gm17	37076582	37076781	Intergenic	-1417	Glyma.17G219700	GO:0006355,GO:0003700;AT1G19210.1;;Integrase-type DNA-binding superfamily protein
LUXPeak1316	Gm07	15029614	15029900	Intergenic	-4924	Glyma.07G126800	GO:0046872;AT2G19810.1;;CCCH-type zinc finger family protein
LUXPeak3381	Gm16	1947048	1947396	Intergenic	-6570	Glyma.16G021000	GO:0003677,GO:0043565,GO:0006355,GO:0003700;AT2G46680.1;ATHB-7,ATHB7,HB-7;homeobox 7
LUXPeak3096	Gm14	14379224	14380695	exon (Glyma.14G116300.Wm82.a4.v1, exon 1 of 1)	605	Glyma.14G116300	GO:0016020,GO:0008375;AT5G25330.1;;Core-2/I-branching beta-1,6-N-acetylglucosaminyltransferase family protein
LUXPeak2372	Gm11	32976350	32977458	exon (Glyma.11G199300.Wm82.a4.v1, exon 1 of 1)	812	Glyma.11G199300	GO:0006355,GO:0003700;AT4G27950.1;CRF4;cytokinin response factor 4
LUXPeak1817	Gm09	42201566	42201856	TTS (Glyma.09G188600.Wm82.a4.v1)	2001	Glyma.09G188600	GO:0005515;AT3G24480.1;;Leucine-rich repeat (LRR) family protein
LUXPeak2716	Gm13	21551850	21552054	exon (Glyma.13G111900.Wm82.a4.v1, exon 1 of 5)	123	Glyma.13G111900	;AT1G19170.1;;Pectin lyase-like superfamily protein
LUXPeak1524	Gm08	10152671	10152975	promoter-TSS (Glyma.08G131400.Wm82.a4.v1)	-649	Glyma.08G131400	;AT3G26380.1;;Melibiase family protein
LUXPeak1931	Gm10	1180247	1181755	exon (Glyma.10G013300.Wm82.a4.v1, exon 1 of 1)	479	Glyma.10G013300	GO:0043565,GO:0006355,GO:0003700;AT3G62420.1;ATBZIP53,BZIP53;basic region/leucine zipper motif 53
LUXPeak1696	Gm09	446316	446911	exon (Glyma.09G005700.Wm82.a4.v1, exon 1 of 6)	167	Glyma.09G005700	GO:0043565,GO:0006355,GO:0003700;AT1G62300.1;ATWRKY6,WRKY6;WRKY family transcription factor
LUXPeak1100	Gm06	10869724	10870366	exon (Glyma.06G132500.Wm82.a4.v1, exon 1 of 7)	887	Glyma.06G132500	GO:0016021,GO:0015689,GO:0015098;AT4G27720.1;;Major facilitator superfamily protein
LUXPeak3574	Gm17	5463789	5465623	exon (Glyma.17G069600.Wm82.a4.v1, exon 1 of 1)	557	Glyma.17G069600	GO:0055114,GO:0016616,GO:0006694,GO:0003854;AT4G30440.1;GAE1;UDP-D-glucuronate 4-epimerase 1
LUXPeak4345	Gm20	44917601	44917764	TTS (Glyma.20G213200.Wm82.a4.v1)	608	Glyma.20G213300	;AT4G10260.1;;pfkB-like carbohydrate kinase family protein
LUXPeak3886	Gm18	14617780	14618207	exon (Glyma.18G119000.Wm82.a4.v1, exon 1 of 9)	463	Glyma.18G119000	GO:0046872;AT5G19420.1;;Regulator of chromosome condensation (RCC1) family with FYVE zinc finger domain
LUXPeak1738	Gm09	7314379	7314603	Intergenic	-10762	Glyma.09G071600	;AT1G19180.1;JAZ1,TIFY10A;jasmonate-zim-domain protein 1
LUXPeak3153	Gm14	49732484	49732684	TTS (Glyma.14G223500.Wm82.a4.v1)	3109	Glyma.14G223600	GO:0055114,GO:0016491,GO:0010181;AT1G76680.1;ATOPR1,OPR1;12-oxophytodienoate reductase 1
LUXPeak3598	Gm17	7813235	7813918	promoter-TSS (Glyma.17G099100.Wm82.a4.v1)	-146	Glyma.17G099100	;AT3G47620.1;AtTCP14,TCP14;TEOSINTE BRANCHED, cycloidea and PCF (TCP) 14
LUXPeak1483	Gm08	5539328	5539738	exon (Glyma.08G072300.Wm82.a4.v1, exon 1 of 4)	302	Glyma.08G072300	GO:0055114,GO:0009916;AT5G64210.1;AOX2;alternative oxidase 2
LUXPeak0501	Gm03	37331315	37331565	TTS (Glyma.03G146100.Wm82.a4.v1)	2068	Glyma.03G146100	GO:0006950,GO:0051087,GO:0001671;AT3G12050.1;;Aha1 domain-containing protein
LUXPeak0334	Gm02	34142305	34143046	exon (Glyma.02G184700.Wm82.a4.v1, exon 1 of 1)	419	Glyma.02G184700	;AT3G57400.1
LUXPeak3515	Gm17	1939841	1940228	promoter-TSS (Glyma.17G026400.Wm82.a4.v1)	60	Glyma.17G026400	;AT4G15800.1;RALFL33;ralf-like 33
LUXPeak0955	Gm06	350428	350887	Intergenic	7082	Glyma.06G003900	GO:0005622,GO:0003779,GO:0030042,GO:0015629;AT2G16700.1;ADF5,ATADF5;actin depolymerizing factor 5
LUXPeak4099	Gm19	43783545	43784052	exon (Glyma.19G172700.Wm82.a4.v1, exon 1 of 4)	139	Glyma.19G172700	GO:0005096;AT2G37550.2;AGD7,ASP1;ARF-GAP domain 7
LUXPeak0612	Gm04	1978149	1978347	promoter-TSS (Glyma.04G025000.Wm82.a4.v1)	-130	Glyma.04G025000	GO:0005975,GO:0004553;AT1G75680.1;AtGH9B7,GH9B7;glycosyl hydrolase 9B7
LUXPeak0009	Gm01	1512814	1513037	promoter-TSS (Glyma.01G015400.Wm82.a4.v1)	84	Glyma.01G015400	;AT2G35470.1
LUXPeak2635	Gm13	1803879	1804698	exon (Glyma.13G005800.Wm82.a4.v1, exon 1 of 1)	566	Glyma.13G005800	GO:0005515;AT3G17640.1;;Leucine-rich repeat (LRR) family protein
LUXPeak1141	Gm06	13695122	13695362	exon (Glyma.06G165500.Wm82.a4.v1, exon 1 of 17)	203	Glyma.06G165500	;AT3G48860.2
LUXPeak2280	Gm11	8457849	8458305	promoter-TSS (Glyma.11G110800.Wm82.a4.v1)	-1219	Glyma.11G110800	GO:0008017,GO:0007018,GO:0005524,GO:0003777,GO:0005871;AT2G21300.2;;ATP binding microtubule motor family protein
LUXPeak0661	Gm04	5673613	5673798	promoter-TSS (Glyma.04G067900.Wm82.a4.v1)	68	Glyma.04G067900	;AT4G32410.1;AtCESA1,CESA1,RSW1;cellulose synthase 1
LUXPeak1047	Gm06	6931518	6931997	intron (Glyma.06G089800.Wm82.a4.v1, intron 1 of 9)	940	Glyma.06G089800	GO:0052726,GO:0052725,GO:0047325,GO:0032957,GO:0005622,GO:0005524,GO:0000287;AT4G08170.2;;Inositol 1,3,4-trisphosphate 5/6-kinase family protein
LUXPeak4154	Gm19	48289541	48289892	promoter-TSS (Glyma.19G225800.Wm82.a4.v1)	-232	Glyma.19G225800	GO:0010468,GO:0005777;AT5G61190.1;;putative endonuclease or glycosyl hydrolase with C2H2-type zinc finger domain
LUXPeak0540	Gm03	42200309	42200721	Intergenic	-1336	Glyma.03G202100	;AT3G11670.1;DGD1;UDP-Glycosyltransferase superfamily protein
LUXPeak2919	Gm13	40663322	40663552	Intergenic	-6860	Glyma.13G318600	;AT5G22580.1;;Stress responsive A/B Barrel Domain
LUXPeak3647	Gm17	11909903	11910343	exon (Glyma.17G145400.Wm82.a4.v1, exon 1 of 1)	174	Glyma.17G145400	GO:0006355,GO:0003700;AT4G17500.1;ATERF-1,ERF-1;ethylene responsive element binding factor 1
LUXPeak2128	Gm10	49741510	49741920	TTS (Glyma.10G274000.Wm82.a4.v1)	2167	Glyma.10G274000	;AT1G68490.1
LUXPeak3640	Gm17	11452499	11453229	promoter-TSS (Glyma.17G141151.Wm82.a4.v1)	-13	Glyma.17G141151	NA
LUXPeak2543	Gm12	31443438	31444473	exon (Glyma.12G162700.Wm82.a4.v1, exon 1 of 1)	375	Glyma.12G162700	GO:0006355,GO:0003700;AT3G15210.1;ATERF-4,ATERF4,ERF4,RAP2.5;ethylene responsive element binding factor 4
LUXPeak0547	Gm03	42542449	42542702	Intergenic	-1513	Glyma.03G205900	;AT3G54720.1;AMP1,COP2,HPT,MFO1,PT;Peptidase M28 family protein
LUXPeak2659	Gm13	13255825	13256123	TTS (Glyma.13G047300.Wm82.a4.v1)	2285	Glyma.13G047300	GO:0016853,GO:0009507;AT3G25780.1;AOC3;allene oxide cyclase 3
LUXPeak4231	Gm20	33607838	33608067	exon (Glyma.20G093100.Wm82.a4.v1, exon 1 of 1)	190	Glyma.20G093200	GO:0006468,GO:0005524,GO:0004672;AT1G56720.3;;Protein kinase superfamily protein
LUXPeak3561	Gm17	4692786	4692945	Intergenic	2447	Glyma.17G061550	NA
LUXPeak1040	Gm06	6641581	6641788	exon (Glyma.06G086400.Wm82.a4.v1, exon 1 of 2)	246	Glyma.06G086400	GO:0043565,GO:0008270,GO:0006355,GO:0003700;AT5G25830.1;GATA12;GATA transcription factor 12
LUXPeak0283	Gm02	9264386	9264707	exon (Glyma.02G099500.Wm82.a4.v1, exon 1 of 1)	999	Glyma.02G099500	GO:0006355,GO:0003700,GO:0003677;AT1G25560.1;EDF1,TEM1;AP2/B3 transcription factor family protein
LUXPeak2287	Gm11	8635935	8636396	TTS (Glyma.11G113100.Wm82.a4.v1)	1324	Glyma.11G113100	;AT4G34630.1
LUXPeak3238	Gm15	6603610	6604200	exon (Glyma.15G086200.Wm82.a4.v1, exon 1 of 1)	813	Glyma.15G086200	GO:0016567,GO:0004842,GO:0005515;AT1G29340.1;ATPUB17,PUB17;plant U-box 17
LUXPeak0939	Gm05	40399907	40400076	promoter-TSS (Glyma.05G224700.Wm82.a4.v1)	53	Glyma.05G224700	;AT5G11700.1
LUXPeak2314	Gm11	10203253	10203773	promoter-TSS (Glyma.11G133800.Wm82.a4.v1)	13	Glyma.11G133800	GO:0055085,GO:0016021;AT5G12860.1;DiT1;dicarboxylate transporter 1
LUXPeak2632	Gm13	729035	729486	exon (Glyma.13G002200.Wm82.a4.v1, exon 1 of 12)	385	Glyma.13G002200	GO:0016020;AT4G22120.2;;ERD (early-responsive to dehydration stress) family protein
LUXPeak0615	Gm04	2689512	2689662	promoter-TSS (Glyma.04G033900.Wm82.a4.v1)	-592	Glyma.04G033900	GO:0005515;AT1G19330.2
LUXPeak0952	Gm05	42116097	42116467	Intergenic	2930	Glyma.05G247400	GO:0016787;AT1G18300.1;atnudt4,NUDT4;nudix hydrolase homolog 4
LUXPeak4066	Gm19	40473889	40474289	exon (Glyma.19G138800.Wm82.a4.v1, exon 1 of 1)	545	Glyma.19G138800	NA
LUXPeak3512	Gm17	1705072	1705337	promoter-TSS (Glyma.17G023400.Wm82.a4.v1)	59	Glyma.17G023400	GO:0008270,GO:0005515,GO:0016567;AT5G18650.1;;CHY-type/CTCHY-type/RING-type Zinc finger protein
LUXPeak1509	Gm08	8514007	8514416	promoter-TSS (Glyma.08G110600.Wm82.a4.v1)	51	Glyma.08G110600	NA
LUXPeak3601	Gm17	7968340	7968619	Intergenic	-8741	Glyma.17G101500	GO:0006355,GO:0003677;AT5G61430.1;ANAC100,ATNAC5,NAC100;NAC domain containing protein 100
LUXPeak0149	Gm01	53229282	53229713	exon (Glyma.01G185800.Wm82.a4.v1, exon 1 of 2)	1304	Glyma.01G185800	GO:0043565,GO:0006355,GO:0005634,GO:0003700;AT4G36990.1;AT-HSFB1,ATHSF4,HSF4,HSFB1;heat shock factor 4
LUXPeak0698	Gm04	41048543	41048862	Intergenic	-14531	Glyma.04G168400	;AT3G47510.1
LUXPeak1001	Gm06	3472001	3472171	Intergenic	-1021	Glyma.06G046000	GO:0005516,GO:0046872,GO:0000166;AT1G27770.1;ACA1,PEA1;autoinhibited Ca2+-ATPase 1
LUXPeak4342	Gm20	44234385	44234700	Intergenic	-2926	Glyma.20G206200	GO:0043531;AT5G17680.1;;disease resistance protein (TIR-NBS-LRR class), putative
LUXPeak1107	Gm06	11125958	11126223	exon (Glyma.06G136400.Wm82.a4.v1, exon 1 of 4)	633	Glyma.06G136400	;AT5G24500.1
LUXPeak3436	Gm16	21449553	21450227	Intergenic	15178	Glyma.16G104800	NA
LUXPeak0736	Gm04	48103980	48104446	Intergenic	-4587	Glyma.04G222100	;AT2G40610.1;ATEXP8,ATEXPA8,ATHEXP ALPHA 1.11,EXP8,EXPA8;expansin A8
LUXPeak1833	Gm09	43182150	43182622	exon (Glyma.09G198500.Wm82.a4.v1, exon 1 of 2)	217	Glyma.09G198500	;AT5G66010.1;;RNA-binding (RRM/RBD/RNP motifs) family protein
LUXPeak0674	Gm04	8078557	8078815	promoter-TSS (Glyma.04G091700.Wm82.a4.v1)	-476	Glyma.04G091700	;AT4G24560.1;UBP16;ubiquitin-specific protease 16
LUXPeak1669	Gm08	44477857	44478099	Intergenic	-4404	Glyma.08G333700	;AT1G07280.3;;Tetratricopeptide repeat (TPR)-like superfamily protein
LUXPeak1810	Gm09	41932872	41934476	exon (Glyma.09G185200.Wm82.a4.v1, exon 1 of 1)	127	Glyma.09G185200	;AT1G13360.1
LUXPeak3069	Gm14	8850275	8850520	promoter-TSS (Glyma.14G092600.Wm82.a4.v1)	93	Glyma.14G092600	;AT1G55340.1;;Protein of unknown function (DUF1639)
LUXPeak2375	Gm11	35201340	35201670	Intergenic	16400	Glyma.11G208700	;AT5G56550.1;ATOXS3,OXS3;oxidative stress 3
LUXPeak0024	Gm01	1868873	1870534	exon (Glyma.01G019300.Wm82.a4.v1, exon 2 of 2)	2194	Glyma.01G019300	;AT2G22680.1;;Zinc finger (C3HC4-type RING finger) family protein
LUXPeak0425	Gm02	48259327	48259940	Intergenic	-3540	Glyma.02G282000	;AT2G43020.1;ATPAO2,PAO2;polyamine oxidase 2
LUXPeak3725	Gm17	37887506	37888155	exon (Glyma.17G225700.Wm82.a4.v1, exon 3 of 4)	2264	Glyma.17G225700	GO:0055114,GO:0050660,GO:0016491,GO:0019139,GO:0009690;AT5G21482.1;ATCKX5,CKX7;cytokinin oxidase 7
LUXPeak1775	Gm09	34377592	34377790	exon (Glyma.09G134500.Wm82.a4.v1, exon 1 of 1)	1186	Glyma.09G134500	GO:0005515;AT5G23950.1;;Calcium-dependent lipid-binding (CaLB domain) family protein
LUXPeak1007	Gm06	3822215	3822477	intron (Glyma.06G050600.Wm82.a4.v1, intron 6 of 7)	3546	Glyma.06G050500	;AT5G11740.1;AGP15,ATAGP15;arabinogalactan protein 15
LUXPeak1865	Gm09	45453538	45453789	Intergenic	5131	Glyma.09G225700	GO:0046872,GO:0003676;AT3G51950.1;;Zinc finger (CCCH-type) family protein / RNA recognition motif (RRM)-containing protein
LUXPeak3607	Gm17	8260141	8260825	exon (Glyma.17G105200.Wm82.a4.v1, exon 1 of 1)	257	Glyma.17G105200	;AT5G35090.1
LUXPeak0124	Gm01	51759333	51759727	exon (Glyma.01G169000.Wm82.a4.v1, exon 1 of 7)	135	Glyma.01G169000	GO:0005515;AT3G51120.1;;DNA binding;zinc ion binding;nucleic acid binding;nucleic acid binding
LUXPeak3169	Gm15	1249074	1249393	exon (Glyma.15G015700.Wm82.a4.v1, exon 1 of 12)	235	Glyma.15G015700	GO:0045454;AT3G16110.1;ATPDI4,ATPDIL1-6,PDI4,PDIL1-6;PDI-like 1-6
LUXPeak0500	Gm03	37330140	37330488	TTS (Glyma.03G146000.Wm82.a4.v1)	3194	Glyma.03G146100	GO:0006950,GO:0051087,GO:0001671;AT3G12050.1;;Aha1 domain-containing protein
LUXPeak1913	Gm09	49593655	49593810	Intergenic	-4288	Glyma.09G276600	GO:0007165;AT2G30360.1;CIPK11,PKS5,SIP4,SNRK3.22;SOS3-interacting protein 4
LUXPeak3380	Gm16	1859430	1859945	Intergenic	8706	Glyma.16G020500	GO:0046983;AT1G32640.1;ATMYC2,JAI1,JIN1,MYC2,RD22BP1,ZBF1;Basic helix-loop-helix (bHLH) DNA-binding family protein
LUXPeak0318	Gm02	15623393	15623621	intron (Glyma.02G147200.Wm82.a4.v1, intron 1 of 1)	322	Glyma.02G147200	;AT3G63130.1;ATRANGAP1,RANGAP1;RAN GTPase activating protein 1
LUXPeak1101	Gm06	10870665	10870962	exon (Glyma.06G132500.Wm82.a4.v1, exon 1 of 8)	119	Glyma.06G132500	GO:0016021,GO:0015689,GO:0015098;AT4G27720.1;;Major facilitator superfamily protein
LUXPeak0049	Gm01	5538567	5538979	exon (Glyma.01G047700.Wm82.a4.v1, exon 1 of 8)	135	Glyma.01G047700	GO:0008270;AT2G02960.2;;RING/FYVE/PHD zinc finger superfamily protein
LUXPeak1930	Gm10	1168234	1168659	TTS (Glyma.10G012900.Wm82.a4.v1)	929	Glyma.10G012900	;AT3G62410.1;CP12,CP12-2;CP12 domain-containing protein 2
LUXPeak1222	Gm07	406209	406499	exon (Glyma.07G005300.Wm82.a4.v1, exon 1 of 2)	1820	Glyma.07G005300	;AT1G79900.1;ATMBAC2,BAC2;Mitochondrial substrate carrier family protein
LUXPeak3567	Gm17	5149622	5149872	exon (Glyma.17G066600.Wm82.a4.v1, exon 2 of 2)	968	Glyma.17G066600	GO:0008270,GO:0005622,GO:0005515;AT5G57660.1;ATCOL5,COL5;CONSTANS-like 5
LUXPeak2694	Gm13	19777873	19778245	exon (Glyma.13G092700.Wm82.a4.v1, exon 1 of 3)	708	Glyma.13G092700	GO:0019538;AT5G57710.1;;Double Clp-N motif-containing P-loop nucleoside triphosphate hydrolases superfamily protein
LUXPeak4237	Gm20	35434015	35434239	intron (Glyma.20G112600.Wm82.a4.v1, intron 2 of 3)	1917	Glyma.20G112600	;AT5G04310.1;;Pectin lyase-like superfamily protein
LUXPeak4305	Gm20	39311462	39311689	exon (Glyma.20G154400.Wm82.a4.v1, exon 1 of 2)	-1583	Glyma.20G154500	NA
LUXPeak2281	Gm11	8458605	8458786	promoter-TSS (Glyma.11G110800.Wm82.a4.v1)	-1837	Glyma.11G110800	GO:0008017,GO:0007018,GO:0005524,GO:0003777,GO:0005871;AT2G21300.2;;ATP binding microtubule motor family protein
LUXPeak2526	Gm12	11723333	11724552	exon (Glyma.12G117000.Wm82.a4.v1, exon 1 of 1)	723	Glyma.12G117000	GO:0006355,GO:0003700;AT5G44210.1;ATERF-9,ATERF9,ERF9;erf domain protein 9
LUXPeak3272	Gm15	9725728	9726000	exon (Glyma.15G123100.Wm82.a4.v1, exon 1 of 7)	147	Glyma.15G123100	;AT2G01060.1;;myb-like HTH transcriptional regulator family protein
LUXPeak0660	Gm04	5359477	5360444	promoter-TSS (Glyma.04G064700.Wm82.a4.v1)	-541	Glyma.04G064700	NA
LUXPeak0819	Gm05	6803307	6803469	Intergenic	5109	Glyma.05G066700	GO:0006468,GO:0005524,GO:0004672;AT4G33950.1;ATOST1,OST1,P44,SNRK2-6,SNRK2.6,SRK2E;Protein kinase superfamily protein
LUXPeak4166	Gm19	49623247	49623439	promoter-TSS (Glyma.19G243500.Wm82.a4.v1)	-651	Glyma.19G243500	;AT5G28300.1;;Duplicated homeodomain-like superfamily protein
LUXPeak0395	Gm02	45608453	45608983	promoter-TSS (Glyma.02G250200.Wm82.a4.v1)	-229	Glyma.02G250200	GO:0006470,GO:0004722;AT3G11410.1;AHG3,ATPP2CA,PP2CA;protein phosphatase 2CA
LUXPeak1714	Gm09	2202795	2203150	exon (Glyma.09G027000.Wm82.a4.v1, exon 1 of 1)	1503	Glyma.09G027000	GO:0055114,GO:0050660,GO:0016491;AT4G20840.1;;FAD-binding Berberine family protein
LUXPeak0541	Gm03	42200883	42201154	promoter-TSS (Glyma.03G202100.Wm82.a4.v1)	-833	Glyma.03G202100	;AT3G11670.1;DGD1;UDP-Glycosyltransferase superfamily protein
LUXPeak2028	Gm10	39412096	39412376	exon (Glyma.10G158700.Wm82.a4.v1, exon 2 of 15)	716	Glyma.10G158700	GO:0055085,GO:0016021,GO:0015299,GO:0006812;AT3G05030.1;ATNHX2,NHX2;sodium hydrogen exchanger 2
LUXPeak2855	Gm13	35438756	35439688	promoter-TSS (Glyma.13G254500.Wm82.a4.v1)	38	Glyma.13G254500	GO:0005515;AT5G65630.1;GTE7;global transcription factor group E7
LUXPeak1140	Gm06	13649786	13650064	promoter-TSS (Glyma.06G165200.Wm82.a4.v1)	-221	Glyma.06G165200	GO:0005515,GO:0016887,GO:0005524;AT5G50920.1;ATHSP93-V,CLPC,CLPC1,DCA1,HSP93-V;CLPC homologue 1
LUXPeak2678	Gm13	15979737	15979907	Intergenic	3794	Glyma.13G069300	GO:0016567,GO:0004842,GO:0005515;AT5G40140.1;;RING/U-box superfamily protein with ARM repeat domain
LUXPeak2489	Gm12	5376680	5377731	exon (Glyma.12G073000.Wm82.a4.v1, exon 1 of 6)	121	Glyma.12G073000	GO:0006468,GO:0004672;AT3G45640.1;ATMAPK3,ATMPK3,MPK3;mitogen-activated protein kinase 3
LUXPeak3147	Gm14	49361782	49362178	exon (Glyma.14G220000.Wm82.a4.v1, exon 1 of 12)	264	Glyma.14G220000	GO:0005515;AT1G20080.1;ATSYTB,NTMC2T1.2,NTMC2TYPE1.2,SYT2,SYTB;Calcium-dependent lipid-binding (CaLB domain) family protein
LUXPeak4085	Gm19	42540297	42540487	Intergenic	4488	Glyma.19G160000	;AT3G63390.1
LUXPeak0161	Gm01	54139567	54139761	exon (Glyma.01G196100.Wm82.a4.v1, exon 1 of 3)	886	Glyma.01G196100	GO:0030170,GO:0009058;AT4G37770.1;ACS8;1-amino-cyclopropane-1-carboxylate synthase 8
LUXPeak2063	Gm10	44448089	44448328	promoter-TSS (Glyma.10G211300.Wm82.a4.v1)	-146	Glyma.10G211300	GO:0006629;AT2G39220.1;PLA IIB,PLP6;PATATIN-like protein 6
LUXPeak0067	Gm01	26491321	26491824	exon (Glyma.01G087500.Wm82.a4.v1, exon 1 of 1)	1174	Glyma.01G087500	GO:0006355,GO:0003700,GO:0003677;AT1G25560.1;EDF1,TEM1;AP2/B3 transcription factor family protein
LUXPeak1641	Gm08	41089945	41090365	promoter-TSS (Glyma.08G298900.Wm82.a4.v1)	-856	Glyma.08G298900	GO:0005515;AT2G02870.2;;Galactose oxidase/kelch repeat superfamily protein
LUXPeak0805	Gm05	2810000	2810504	Intergenic	-4439	Glyma.05G032200	;AT1G74840.1;;Homeodomain-like superfamily protein
LUXPeak2135	Gm10	49824559	49824854	Intergenic	4294	Glyma.10G274600	GO:0006355,GO:0003700;AT1G68550.1;;Integrase-type DNA-binding superfamily protein
LUXPeak4048	Gm19	37245686	37246003	intron (Glyma.19G113400.Wm82.a4.v1, intron 1 of 1)	1353	Glyma.19G113400	NA
LUXPeak1560	Gm08	12181886	12182094	exon (Glyma.08G156500.Wm82.a4.v1, exon 1 of 4)	121	Glyma.08G156500	GO:0006355,GO:0003677;AT5G64060.1;anac103,NAC103;NAC domain containing protein 103
LUXPeak3225	Gm15	6130071	6130309	exon (Glyma.15G080000.Wm82.a4.v1, exon 1 of 6)	270	Glyma.15G080000	;AT2G33990.1;iqd9;IQ-domain 9
LUXPeak0112	Gm01	50639396	50640059	promoter-TSS (Glyma.01G157400.Wm82.a4.v1)	30	Glyma.01G157400	GO:0008270,GO:0005515;AT1G76410.1;ATL8;RING/U-box superfamily protein
LUXPeak4319	Gm20	40745549	40745888	Intergenic	-4569	Glyma.20G170000	;AT1G22770.1;FB,GI;gigantea protein (GI)
LUXPeak1275	Gm07	6291180	6291508	exon (Glyma.07G070800.Wm82.a4.v1, exon 1 of 2)	118	Glyma.07G070800	;AT1G13870.1;DRL1;calmodulin binding;purine nucleotide binding
LUXPeak3041	Gm14	6796272	6796542	Intergenic	-1385	Glyma.14G080100	;AT5G66850.1;MAPKKK5;mitogen-activated protein kinase kinase kinase 5
LUXPeak2434	Gm12	1032595	1033172	promoter-TSS (Glyma.12G014300.Wm82.a4.v1)	-929	Glyma.12G014300	GO:0008168,GO:0008152;AT1G64970.1;G-TMT,TMT1,VTE4;gamma-tocopherol methyltransferase
LUXPeak1053	Gm06	7440270	7440504	exon (Glyma.06G094700.Wm82.a4.v1, exon 1 of 1)	1588	Glyma.06G094700	;AT5G64340.1;SAC51;sequence-specific DNA binding transcription factors;transcription regulators
LUXPeak3937	Gm18	52683953	52684548	exon (Glyma.18G235600.Wm82.a4.v1, exon 1 of 1)	405	Glyma.18G235600	GO:0008270,GO:0005515;AT3G61460.1;BRH1;brassinosteroid-responsive RING-H2
LUXPeak2988	Gm14	1543535	1543831	promoter-TSS (Glyma.14G021800.Wm82.a4.v1)	-693	Glyma.14G021800	GO:0080048;AT4G26850.1;VTC2;mannose-1-phosphate guanylyltransferase (GDP)s;GDP-galactose:mannose-1-phosphate guanylyltransferases;GDP-galactose:glucose-1-phosphate guanylyltransferases;GDP-galactose:myoinositol-1-phosphate guanylyltransferases;glucose-1-phosphate guanylyltransferase
LUXPeak2550	Gm12	34502082	34502414	exon (Glyma.12G173500.Wm82.a4.v1, exon 1 of 2)	175	Glyma.12G173500	GO:0005515;AT5G60570.1;;Galactose oxidase/kelch repeat superfamily protein
LUXPeak3811	Gm18	1360190	1360384	Intergenic	-4652	Glyma.18G018600	GO:0008654,GO:0006021,GO:0004512;AT2G22240.1;ATIPS2,ATMIPS2,MIPS2;myo-inositol-1-phosphate synthase 2
LUXPeak1387	Gm07	43007112	43008313	Intergenic	2687	Glyma.07G248600	GO:0005515;AT1G09070.1;(AT)SRC2,SRC2;soybean gene regulated by cold-2
LUXPeak3549	Gm17	4008801	4009183	Intergenic	-5305	Glyma.17G052700	;AT5G57040.1;;Lactoylglutathione lyase / glyoxalase I family protein
LUXPeak3653	Gm17	12930834	12931075	exon (Glyma.17G154151.Wm82.a4.v1, exon 1 of 2)	202	Glyma.17G154151	;AT1G32520.1
LUXPeak2945	Gm13	42519805	42520131	promoter-TSS (Glyma.13G339500.Wm82.a4.v1)	168	Glyma.13G339500	;AT5G59050.1
LUXPeak1196	Gm06	47473772	47474161	Intergenic	-3365	Glyma.06G290000	GO:0006355,GO:0003700;AT5G44210.1;ATERF-9,ATERF9,ERF9;erf domain protein 9
LUXPeak1214	Gm06	49261281	49261461	exon (Glyma.06G308600.Wm82.a4.v1, exon 1 of 3)	978	Glyma.06G308600	;AT2G35860.1;FLA16;FASCICLIN-like arabinogalactan protein 16 precursor
LUXPeak1600	Gm08	17201918	17202213	promoter-TSS (Glyma.08G212300.Wm82.a4.v1)	-933	Glyma.08G212300	;AT5G20190.1;;Tetratricopeptide repeat (TPR)-like superfamily protein
LUXPeak3316	Gm15	19611079	19611307	promoter-TSS (Glyma.15G187500.Wm82.a4.v1)	243	Glyma.15G187500	GO:0046983,GO:0003677;AT3G17450.1;;hAT dimerisation domain-containing protein
LUXPeak1722	Gm09	2715586	2715859	exon (Glyma.09G032300.Wm82.a4.v1, exon 2 of 4)	314	Glyma.09G032300	;AT2G43630.1
LUXPeak3772	Gm17	40206687	40207154	TTS (Glyma.17G245600.Wm82.a4.v1)	4413	Glyma.17G245600	GO:0043531;AT4G33300.2;ADR1-L1;ADR1-like 1
LUXPeak0472	Gm03	33571696	33572186	Intergenic	-12062	Glyma.03G115800	GO:0016758,GO:0008152;AT4G01070.1;GT72B1,UGT72B1;UDP-Glycosyltransferase superfamily protein
LUXPeak3862	Gm18	6226737	6227220	intron (Glyma.18G067500.Wm82.a4.v1, intron 2 of 3)	908	Glyma.18G067500	;AT4G37300.1;MEE59;maternal effect embryo arrest 59
LUXPeak3000	Gm14	3056705	3057132	exon (Glyma.14G040800.Wm82.a4.v1, exon 1 of 1)	180	Glyma.14G040800	GO:0003676;AT2G41060.1;;RNA-binding (RRM/RBD/RNP motifs) family protein
LUXPeak2781	Gm13	30597035	30597211	promoter-TSS (Glyma.13G198000.Wm82.a4.v1)	-775	Glyma.13G198000	NA
LUXPeak3817	Gm18	1910982	1911442	TTS (Glyma.18G025700.Wm82.a4.v1)	1887	Glyma.18G025700	GO:0008270,GO:0005515;AT3G11110.1;;RING/U-box superfamily protein
LUXPeak2322	Gm11	10414358	10417169	exon (Glyma.11G137300.Wm82.a4.v1, exon 1 of 1)	1212	Glyma.11G137300	GO:0008270,GO:0005515;AT5G59550.1;;zinc finger (C3HC4-type RING finger) family protein
LUXPeak1096	Gm06	10529292	10529552	intron (Glyma.06G128500.Wm82.a4.v1, intron 2 of 2)	3523	Glyma.06G128500	GO:0004857,GO:0042545,GO:0030599,GO:0005618;AT5G53370.1;ATPMEPCRF,PMEPCRF;pectin methylesterase PCR fragment F
LUXPeak1381	Gm07	42702135	42703037	Intergenic	-3258	Glyma.07G244200	;AT3G06770.2;;Pectin lyase-like superfamily protein
LUXPeak1574	Gm08	13847514	13848503	TTS (Glyma.08G173100.Wm82.a4.v1)	2593	Glyma.08G173100	;AT1G79060.1
LUXPeak0569	Gm03	44590543	44591150	promoter-TSS (Glyma.03G233400.Wm82.a4.v1)	36	Glyma.03G233400	GO:0005515;AT5G27030.1;TPR3;TOPLESS-related 3
LUXPeak3100	Gm14	29075146	29075582	promoter-TSS (Glyma.14G152700.Wm82.a4.v1)	45	Glyma.14G152700	GO:0006355,GO:0003677;AT1G01720.1;ANAC002,ATAF1;NAC (No Apical Meristem) domain transcriptional regulator superfamily protein
LUXPeak3696	Gm17	23677381	23677961	promoter-TSS (Glyma.17G186100.Wm82.a4.v1)	97	Glyma.17G186100	GO:0055114,GO:0042773,GO:0016651;ATMG00650.1;;NADH dehydrogenase subunit 4L
LUXPeak3931	Gm18	51864192	51864473	Intergenic	2974	Glyma.18G226700	NA
LUXPeak3524	Gm17	2546123	2547461	exon (Glyma.17G034900.Wm82.a4.v1, exon 1 of 1)	530	Glyma.17G034900	GO:0005509;AT5G49480.1;ATCP1,CP1;Ca2+-binding protein 1
LUXPeak3483	Gm16	36993312	36994035	exon (Glyma.16G208100.Wm82.a4.v1, exon 1 of 1)	752	Glyma.16G208100	;AT5G23530.1;AtCXE18,CXE18;carboxyesterase 18
LUXPeak0783	Gm05	1046256	1046544	TTS (Glyma.05G011600.Wm82.a4.v1)	3698	Glyma.05G011600	GO:0005515,GO:0006468,GO:0005524,GO:0004672;AT2G26730.1;;Leucine-rich repeat protein kinase family protein
LUXPeak2787	Gm13	31054653	31055284	Intergenic	-9113	Glyma.13G202800	GO:0046872;AT2G41900.1;;CCCH-type zinc finger protein with ARM repeat domain
LUXPeak1153	Gm06	14772219	14773038	exon (Glyma.06G175100.Wm82.a4.v1, exon 1 of 1)	479	Glyma.06G175100	GO:0005515,GO:0006468,GO:0005524,GO:0004672;AT2G31880.1;EVR,SOBIR1;Leucine-rich repeat protein kinase family protein
LUXPeak1598	Gm08	16846004	16846246	TTS (Glyma.08G207700.Wm82.a4.v1)	1974	Glyma.08G207700	GO:0005515;AT1G80440.1;;Galactose oxidase/kelch repeat superfamily protein
LUXPeak0438	Gm02	49576646	49576977	TTS (Glyma.02G301800.Wm82.a4.v1)	3839	Glyma.02G301800	GO:0055085;AT4G26590.1;ATOPT5,OPT5;oligopeptide transporter 5
LUXPeak3738	Gm17	38531535	38531832	exon (Glyma.17G230900.Wm82.a4.v1, exon 4 of 6)	5590	Glyma.17G230900	;AT1G55340.1;;Protein of unknown function (DUF1639)
LUXPeak1886	Gm09	47764789	47765151	exon (Glyma.09G254302.Wm82.a4.v1, exon 2 of 3)	1098	Glyma.09G254302	;AT1G01470.1;LEA14,LSR3;Late embryogenesis abundant protein
LUXPeak0842	Gm05	25039755	25040255	exon (Glyma.05G095900.Wm82.a4.v1, exon 2 of 2)	3158	Glyma.05G095800	;AT4G36988.1;CPuORF49;conserved peptide upstream open reading frame 49
LUXPeak0609	Gm04	1655479	1656097	promoter-TSS (Glyma.04G021000.Wm82.a4.v1)	58	Glyma.04G021000	;AT1G60420.1;;DC1 domain-containing protein
LUXPeak2035	Gm10	40467150	40467599	exon (Glyma.10G169300.Wm82.a4.v1, exon 4 of 4)	1014	Glyma.10G169300	GO:0005515;AT2G02240.1;MEE66;F-box family protein
LUXPeak2163	Gm11	1020241	1020633	Intergenic	-1155	Glyma.11G014800	GO:0006355,GO:0003700;AT1G71520.1;;Integrase-type DNA-binding superfamily protein
LUXPeak0167	Gm01	54595116	54595668	Intergenic	3901	Glyma.01G201400	GO:0016868,GO:0005975,GO:0071704;AT5G18070.1;DRT101;phosphoglucosamine mutase-related
LUXPeak1515	Gm08	9103033	9103326	TTS (Glyma.08G118000.Wm82.a4.v1)	1135	Glyma.08G118000	;AT2G42760.1
LUXPeak2492	Gm12	5383700	5384356	exon (Glyma.12G073100.Wm82.a4.v1, exon 3 of 9)	732	Glyma.12G073100	GO:0055114,GO:0020037,GO:0006979,GO:0004601;AT1G07890.4;APX1,ATAPX01,ATAPX1,CS1,MEE6;ascorbate peroxidase 1
LUXPeak3141	Gm14	49158283	49158602	promoter-TSS (Glyma.14G217900.Wm82.a4.v1)	-132	Glyma.14G217900	;AT1G19835.1;;Plant protein of unknown function (DUF869)
LUXPeak4148	Gm19	47674343	47674646	promoter-TSS (Glyma.19G219100.Wm82.a4.v1)	-403	Glyma.19G219100	GO:0016757;AT2G47180.1;AtGolS1,GolS1;galactinol synthase 1
LUXPeak0984	Gm06	2221090	2221256	Intergenic	-2951	Glyma.06G028700	GO:0005975,GO:0004553;AT4G36360.1;BGAL3;beta-galactosidase 3
LUXPeak0236	Gm02	1950749	1951323	intron (Glyma.02G022200.Wm82.a4.v1, intron 3 of 4)	3343	Glyma.02G022200	GO:0016020,GO:0006810,GO:0005215;AT1G69850.1;ATNRT1:2,NRT1:2,NTL1;nitrate transporter 1:2
LUXPeak0012	Gm01	1522731	1522913	promoter-TSS (Glyma.01G015500.Wm82.a4.v1)	-660	Glyma.01G015500	GO:0003676;AT4G17720.1;;RNA-binding (RRM/RBD/RNP motifs) family protein
LUXPeak3047	Gm14	7295594	7295882	promoter-TSS (Glyma.14G084500.Wm82.a4.v1)	-134	Glyma.14G084500	GO:0003723,GO:0003676;AT1G49760.2;PAB8,PABP8;poly(A) binding protein 8
LUXPeak1647	Gm08	41588679	41589096	promoter-TSS (Glyma.08G303800.Wm82.a4.v1)	46	Glyma.08G303800	;AT2G43020.1;ATPAO2,PAO2;polyamine oxidase 2
LUXPeak4185	Gm19	50733351	50733601	promoter-TSS (Glyma.19G258300.Wm82.a4.v1)	-999	Glyma.19G258300	;AT3G61870.1
LUXPeak0061	Gm01	23724910	23725184	Intergenic	-15387	Glyma.01G081600	GO:0016020,GO:0006810,GO:0005215;AT1G68570.1;;Major facilitator superfamily protein
LUXPeak2902	Gm13	39356291	39356782	intron (Glyma.13G302900.Wm82.a4.v1, intron 2 of 4)	538	Glyma.13G302900	GO:0055114,GO:0051537,GO:0016491,GO:0042651,GO:0009496,GO:0016679;AT4G03280.1;PETC,PGR1;photosynthetic electron transfer C
LUXPeak0718	Gm04	45994731	45995076	exon (Glyma.04G199500.Wm82.a4.v1, exon 2 of 2)	3463	Glyma.04G199500	;AT5G50900.1;;ARM repeat superfamily protein
LUXPeak3418	Gm16	5001302	5001728	Intergenic	-2283	Glyma.16G052000	GO:0008081,GO:0006629;AT5G41080.1;;PLC-like phosphodiesterases superfamily protein
LUXPeak2001	Gm10	15629201	15629848	exon (Glyma.10G098800.Wm82.a4.v1, exon 1 of 1)	548	Glyma.10G098800	NA
LUXPeak4056	Gm19	39006487	39006746	exon (Glyma.19G127000.Wm82.a4.v1, exon 1 of 1)	144	Glyma.19G127000	;AT3G10760.1;;Homeodomain-like superfamily protein
LUXPeak3780	Gm17	41073706	41074079	promoter-TSS (Glyma.17G255602.Wm82.a4.v1)	-81	Glyma.17G255602	GO:0003677,GO:0000786;AT4G40030.2;;Histone superfamily protein
LUXPeak0962	Gm06	660577	661120	TTS (Glyma.06G008800.Wm82.a4.v1)	1899	Glyma.06G008800	GO:0043565,GO:0008270,GO:0006355,GO:0003700;AT4G36240.1;GATA7;GATA transcription factor 7
LUXPeak0480	Gm03	34975963	34976370	exon (Glyma.03G124700.Wm82.a4.v1, exon 2 of 10)	367	Glyma.03G124700	GO:0006351,GO:0005634,GO:0003677;AT5G05140.1;;Transcription elongation factor (TFIIS) family protein
LUXPeak2107	Gm10	48395072	48395661	exon (Glyma.10G256400.Wm82.a4.v1, exon 2 of 3)	330	Glyma.10G256400	NA
LUXPeak0103	Gm01	49835198	49835534	exon (Glyma.01G150300.Wm82.a4.v1, exon 1 of 1)	932	Glyma.01G150300	;AT1G31350.1;KUF1;KAR-UP F-box 1
LUXPeak2669	Gm13	15026898	15027092	Intergenic	3584	Glyma.13G062000	GO:0006355,GO:0003677;AT5G61430.1;ANAC100,ATNAC5,NAC100;NAC domain containing protein 100
LUXPeak0837	Gm05	22261287	22262026	exon (Glyma.05G092000.Wm82.a4.v1, exon 1 of 1)	-1507	Glyma.05G091866	NA
LUXPeak2833	Gm13	33975929	33976169	Intergenic	-2254	Glyma.13G235000	GO:0005515,GO:0006468,GO:0004672;AT1G28440.1;HSL1;HAESA-like 1
LUXPeak3325	Gm15	25969093	25969555	Intergenic	-5130	Glyma.15G202200	GO:0003677,GO:0005634,GO:0006355;AT5G25220.1;KNAT3;KNOTTED1-like homeobox gene 3
LUXPeak3551	Gm17	4331355	4332228	intron (Glyma.17G057100.Wm82.a4.v1, intron 2 of 2)	1070	Glyma.17G057100	GO:0043565,GO:0006355,GO:0003700;AT4G31550.1;ATWRKY11,WRKY11;WRKY DNA-binding protein 11
LUXPeak0911	Gm05	38151732	38151909	exon (Glyma.05G197200.Wm82.a4.v1, exon 8 of 8)	5103	Glyma.05G197200	GO:0046488,GO:0016307;AT1G21980.1;ATPIP5K1,ATPIPK1,PIP5K1;phosphatidylinositol-4-phosphate 5-kinase 1
LUXPeak2810	Gm13	32685913	32686283	promoter-TSS (Glyma.13G219800.Wm82.a4.v1)	98	Glyma.13G219800	GO:0005515;AT5G46170.1;;F-box family protein
LUXPeak4219	Gm20	24816669	24817150	Intergenic	-1298	Glyma.20G070100	GO:0006355,GO:0003700;AT5G07580.1;;Integrase-type DNA-binding superfamily protein
LUXPeak4193	Gm20	668240	668404	promoter-TSS (Glyma.20G007000.Wm82.a4.v1)	-204	Glyma.20G007000	GO:0055114,GO:0020037,GO:0016705,GO:0005506;AT3G26300.1;CYP71B34;cytochrome P450, family 71, subfamily B, polypeptide 34
LUXPeak1375	Gm07	42201962	42202198	promoter-TSS (Glyma.07G237500.Wm82.a4.v1)	-339	Glyma.07G237500	GO:0004857;AT3G17130.1;;Plant invertase/pectin methylesterase inhibitor superfamily protein
LUXPeak3905	Gm18	35279430	35279614	exon (Glyma.18G158200.Wm82.a4.v1, exon 2 of 3)	658	Glyma.18G158200	GO:0005975,GO:0004553;AT3G07320.1;;O-Glycosyl hydrolases family 17 protein
LUXPeak4171	Gm19	49902245	49902496	promoter-TSS (Glyma.19G247600.Wm82.a4.v1)	-1237	Glyma.19G247600	;AT5G29000.2;;Homeodomain-like superfamily protein
LUXPeak1128	Gm06	12473165	12473382	intron (Glyma.06G153200.Wm82.a4.v1, intron 1 of 10)	755	Glyma.06G153200	;AT1G53570.4;MAP3KA,MAPKKK3;mitogen-activated protein kinase kinase kinase 3
LUXPeak3178	Gm15	2379107	2379428	intron (Glyma.15G029500.Wm82.a4.v1, intron 1 of 3)	1632	Glyma.15G029500	GO:0008270,GO:0005622;AT1G06040.1;STO;B-box zinc finger family protein
LUXPeak1659	Gm08	44052558	44052943	promoter-TSS (Glyma.08G328800.Wm82.a4.v1)	267	Glyma.08G328800	GO:0005515,GO:0043531;AT3G07040.1;RPM1,RPS3;NB-ARC domain-containing disease resistance protein
LUXPeak1543	Gm08	10914280	10914569	TTS (Glyma.08G142100.Wm82.a4.v1)	729	Glyma.08G142000	;AT5G09960.1
LUXPeak3059	Gm14	7904779	7905214	Intergenic	-1184	Glyma.14G088900	GO:0005515;AT3G01400.1;;ARM repeat superfamily protein
LUXPeak1287	Gm07	7331841	7332179	exon (Glyma.07G081600.Wm82.a4.v1, exon 1 of 11)	222	Glyma.07G081600	GO:0016757,GO:0047262;AT3G61130.1;GAUT1,LGT1;galacturonosyltransferase 1
LUXPeak2040	Gm10	40997922	40998153	Intergenic	11247	Glyma.10G175200	;AT5G10580.1;;Protein of unknown function, DUF599
LUXPeak3495	Gm17	245048	245462	exon (Glyma.17G002100.Wm82.a4.v1, exon 1 of 10)	288	Glyma.17G002100	;AT5G49820.1;EMB1879,RUS6;Protein of unknown function, DUF647
LUXPeak0795	Gm05	2232498	2232732	Intergenic	-9372	Glyma.05G025600	;AT1G69530.3;AT-EXP1,ATEXP1,ATEXPA1,ATHEXP ALPHA 1.2,EXP1,EXPA1;expansin A1
LUXPeak1314	Gm07	14690855	14691103	exon (Glyma.07G124600.Wm82.a4.v1, exon 1 of 1)	1769	Glyma.07G124600	GO:0055085,GO:0016020,GO:0015297,GO:0015238,GO:0006855;AT4G29140.1;;MATE efflux family protein
LUXPeak1632	Gm08	39899074	39899326	intron (Glyma.08G291000.Wm82.a4.v1, intron 2 of 4)	2160	Glyma.08G291000	GO:0005634;AT1G70210.1;ATCYCD1;1,CYCD1;1;CYCLIN D1;1
LUXPeak3032	Gm14	5916918	5917067	TTS (Glyma.14G071600.Wm82.a4.v1)	4052	Glyma.14G071600	GO:0016747;AT1G27620.1;;HXXXD-type acyl-transferase family protein
LUXPeak3216	Gm15	5153209	5153571	promoter-TSS (Glyma.15G067700.Wm82.a4.v1)	-103	Glyma.15G067700	GO:0006950,GO:0005516;AT5G57580.1;;Calmodulin-binding protein
LUXPeak3194	Gm15	3473995	3474318	Intergenic	8414	Glyma.15G044200	;AT2G28570.1
LUXPeak2509	Gm12	6826180	6826766	exon (Glyma.12G084900.Wm82.a4.v1, exon 1 of 2)	521	Glyma.12G084900	;AT2G27830.1
LUXPeak4077	Gm19	41681606	41681793	exon (Glyma.19G151800.Wm82.a4.v1, exon 1 of 1)	190	Glyma.19G151800	GO:0005515;AT4G03010.1;;RNI-like superfamily protein
LUXPeak3576	Gm17	5571902	5572364	promoter-TSS (Glyma.17G071200.Wm82.a4.v1)	33	Glyma.17G071200	GO:0006412,GO:0005840,GO:0005622,GO:0003735;AT2G24090.1;;Ribosomal protein L35
LUXPeak1694	Gm09	351063	351556	promoter-TSS (Glyma.09G004400.Wm82.a4.v1)	88	Glyma.09G004400	GO:0045454,GO:0008152,GO:0003824;AT4G21990.1;APR3,ATAPR3,PRH-26,PRH26;APS reductase 3
LUXPeak2222	Gm11	4288088	4288669	Intergenic	-1766	Glyma.11G056800	;AT4G37040.1;MAP1D;methionine aminopeptidase 1D
LUXPeak1526	Gm08	10200255	10200952	promoter-TSS (Glyma.08G132000.Wm82.a4.v1)	-911	Glyma.08G132000	;AT1G67850.1;;Protein of unknown function (DUF707)
LUXPeak1281	Gm07	6999507	6999780	promoter-TSS (Glyma.07G078200.Wm82.a4.v1)	-284	Glyma.07G078200	GO:0005515;AT2G45720.2;;ARM repeat superfamily protein
LUXPeak2714	Gm13	21315203	21315422	exon (Glyma.13G108700.Wm82.a4.v1, exon 1 of 2)	234	Glyma.13G108700	NA
LUXPeak4177	Gm19	50469943	50470141	Intergenic	-1806	Glyma.19G254700	GO:0050662,GO:0003824;AT1G61720.1;BAN;NAD(P)-binding Rossmann-fold superfamily protein
LUXPeak3132	Gm14	47663715	47663963	Intergenic	-4879	Glyma.14G203400	;AT2G45260.1;;Plant protein of unknown function (DUF641)
LUXPeak3094	Gm14	13447762	13448108	promoter-TSS (Glyma.14G112700.Wm82.a4.v1)	-234	Glyma.14G112700	GO:0005515;AT5G53430.1;ATX5,SDG29,SET29;SET domain group 29
LUXPeak3078	Gm14	9978498	9978796	Intergenic	-8865	Glyma.14G099900	;AT5G12020.1;HSP17.6II;17.6 kDa class II heat shock protein
LUXPeak1855	Gm09	44935668	44936713	Intergenic	12038	Glyma.09G217700	;AT5G45310.1
LUXPeak1028	Gm06	5010895	5011409	Intergenic	-3106	Glyma.06G065950	NA
LUXPeak4071	Gm19	41102894	41103652	TTS (Glyma.19G145600.Wm82.a4.v1)	-9016	Glyma.19G145700	GO:0042545,GO:0030599,GO:0005618;AT1G05310.1;;Pectin lyase-like superfamily protein
LUXPeak3628	Gm17	10002045	10002786	exon (Glyma.17G125500.Wm82.a4.v1, exon 1 of 10)	167	Glyma.17G125500	GO:0006468,GO:0004672,GO:0005524;AT3G53570.2;AFC1,AME2,FC1;FUS3-complementing gene 1
LUXPeak2140	Gm10	49972699	49972935	Intergenic	-1030	Glyma.10G276600	GO:0055085,GO:0016021;AT2G39210.1;;Major facilitator superfamily protein
LUXPeak3884	Gm18	14184472	14184789	exon (Glyma.18G116500.Wm82.a4.v1, exon 1 of 1)	997	Glyma.18G116500	;AT5G41860.1
LUXPeak1678	Gm08	45141098	45141265	Intergenic	-1053	Glyma.08G342051	NA
LUXPeak3159	Gm15	309152	309844	promoter-TSS (Glyma.15G003400.Wm82.a4.v1)	98	Glyma.15G003400	GO:0007165;AT5G25110.1;CIPK25,SnRK3.25;CBL-interacting protein kinase 25
LUXPeak1489	Gm08	6206983	6207353	promoter-TSS (Glyma.08G082200.Wm82.a4.v1)	-772	Glyma.08G082200	;AT4G18160.1;ATKCO6,ATTPK3,KCO6,TPK3;Ca2+ activated outward rectifying K+ channel 6
LUXPeak2865	Gm13	36362890	36363143	intron (Glyma.13G266500.Wm82.a4.v1, intron 1 of 2)	1857	Glyma.13G266500	;AT1G78700.1;BEH4;BES1/BZR1 homolog 4
LUXPeak0003	Gm01	468094	468378	exon (Glyma.01G005000.Wm82.a4.v1, exon 1 of 1)	1373	Glyma.01G005000	GO:0046872;AT2G19810.1;;CCCH-type zinc finger family protein
LUXPeak2007	Gm10	30531399	30531968	exon (Glyma.10G120400.Wm82.a4.v1, exon 1 of 18)	107	Glyma.10G120400	;AT1G02120.1;VAD1;GRAM domain family protein
LUXPeak2775	Gm13	27942423	27942993	exon (Glyma.13G171100.Wm82.a4.v1, exon 1 of 6)	1041	Glyma.13G171100	;AT4G18570.1;;Tetratricopeptide repeat (TPR)-like superfamily protein
LUXPeak3942	Gm18	53044353	53044712	TTS (Glyma.18G238800.Wm82.a4.v1)	4451	Glyma.18G238800	GO:0008168;AT1G19640.1;JMT;jasmonic acid carboxyl methyltransferase
LUXPeak4093	Gm19	43360578	43361098	promoter-TSS (Glyma.19G168300.Wm82.a4.v1)	83	Glyma.19G168300	;AT4G17940.1;;Tetratricopeptide repeat (TPR)-like superfamily protein
LUXPeak0336	Gm02	36858621	36858800	intron (Glyma.02G188300.Wm82.a4.v1, intron 2 of 10)	11578	Glyma.02G188300	GO:0016887,GO:0005524,GO:0016020;AT5G06530.2;;ABC-2 type transporter family protein
LUXPeak0917	Gm05	39147601	39147786	exon (Glyma.05G209000.Wm82.a4.v1, exon 1 of 1)	1265	Glyma.05G209000	GO:0051260;AT5G41330.1;;BTB/POZ domain with WD40/YVTN repeat-like protein
LUXPeak2913	Gm13	40083302	40083548	TTS (Glyma.13G311800.Wm82.a4.v1)	2426	Glyma.13G311900	NA
LUXPeak3557	Gm17	4488843	4489288	exon (Glyma.17G059100.Wm82.a4.v1, exon 1 of 3)	153	Glyma.17G059100	GO:0005515;AT5G57180.1;CIA2;chloroplast import apparatus 2
LUXPeak0650	Gm04	4489052	4489316	exon (Glyma.04G055600.Wm82.a4.v1, exon 4 of 4)	3307	Glyma.04G055600	GO:0055114,GO:0050660,GO:0016491,GO:0019139,GO:0009690;AT5G21482.1;ATCKX5,CKX7;cytokinin oxidase 7
LUXPeak2101	Gm10	47911529	47911731	exon (Glyma.10G250200.Wm82.a4.v1, exon 1 of 1)	312	Glyma.10G250200	;AT1G19190.1;;alpha/beta-Hydrolases superfamily protein
LUXPeak4156	Gm19	48594819	48595149	exon (Glyma.19G229700.Wm82.a4.v1, exon 5 of 5)	966	Glyma.19G229700	;AT1G56300.1;;Chaperone DnaJ-domain superfamily protein
LUXPeak2930	Gm13	41773543	41773888	promoter-TSS (Glyma.13G329600.Wm82.a4.v1)	-165	Glyma.13G329600	GO:0003676;AT5G60170.2;;RNA binding (RRM/RBD/RNP motifs) family protein
LUXPeak0831	Gm05	16826791	16827355	promoter-TSS (Glyma.05G082200.Wm82.a4.v1)	-434	Glyma.05G082200	GO:0043531;AT5G66900.1;;Disease resistance protein (CC-NBS-LRR class) family
LUXPeak0057	Gm01	20083848	20084258	exon (Glyma.01G078200.Wm82.a4.v1, exon 1 of 1)	180	Glyma.01G078200	GO:0009733;AT3G60690.1;;SAUR-like auxin-responsive protein family
LUXPeak2053	Gm10	43129397	43129801	Intergenic	-1081	Glyma.10G199500	;AT5G40460.1
LUXPeak1988	Gm10	9759425	9759678	promoter-TSS (Glyma.10G082300.Wm82.a4.v1)	330	Glyma.10G082300	GO:0005524,GO:0003676,GO:0004386;AT2G35920.1;;RNA helicase family protein
LUXPeak4331	Gm20	42478400	42478664	Intergenic	-1109	Glyma.20G186451	;AT2G45640.1;ATSAP18,SAP18;SIN3 associated polypeptide P18
LUXPeak1550	Gm08	11555693	11555981	promoter-TSS (Glyma.08G149600.Wm82.a4.v1)	-44	Glyma.08G149600	GO:0005515;AT2G44430.1;;DNA-binding bromodomain-containing protein
LUXPeak3338	Gm15	45544660	45545153	promoter-TSS (Glyma.15G237600.Wm82.a4.v1)	71	Glyma.15G237600	;AT3G54500.1
LUXPeak0383	Gm02	44085142	44085392	exon (Glyma.02G235100.Wm82.a4.v1, exon 1 of 1)	1603	Glyma.02G235100	GO:0007165;AT2G30360.1;CIPK11,PKS5,SIP4,SNRK3.22;SOS3-interacting protein 4
LUXPeak2387	Gm11	36432768	36433199	exon (Glyma.11G220300.Wm82.a4.v1, exon 1 of 1)	1238	Glyma.11G220300	GO:0006508,GO:0004190;AT2G39710.1;;Eukaryotic aspartyl protease family protein
LUXPeak2196	Gm11	3080614	3080850	Intergenic	6361	Glyma.11G042200	;AT2G35370.1;GDCH;glycine decarboxylase complex H
LUXPeak2214	Gm11	4023478	4024241	TTS (Glyma.11G053600.Wm82.a4.v1)	1901	Glyma.11G053600	GO:0006355,GO:0003700;AT5G67190.1;DEAR2;DREB and EAR motif protein 2
LUXPeak2600	Gm12	38714241	38714653	Intergenic	8310	Glyma.12G213600	NA
LUXPeak1945	Gm10	1633181	1633524	exon (Glyma.10G019000.Wm82.a4.v1, exon 1 of 12)	473	Glyma.10G019000	GO:0055085,GO:0042626,GO:0016021,GO:0006810,GO:0005524,GO:0016887;AT2G47800.1;ATMRP4,EST3,MRP4;multidrug resistance-associated protein 4
LUXPeak3503	Gm17	985768	985993	exon (Glyma.17G012800.Wm82.a4.v1, exon 1 of 2)	1276	Glyma.17G012800	GO:0005515;AT1G62050.1;;Ankyrin repeat family protein
LUXPeak2722	Gm13	21709629	21709884	exon (Glyma.13G113100.Wm82.a4.v1, exon 3 of 5)	3632	Glyma.13G113100	;AT1G19250.1;FMO1;flavin-dependent monooxygenase 1
LUXPeak0151	Gm01	53484254	53484490	exon (Glyma.01G188500.Wm82.a4.v1, exon 1 of 8)	354	Glyma.01G188500	;AT4G36910.1;CDCP2,LEJ2;Cystathionine beta-synthase (CBS) family protein
LUXPeak1781	Gm09	36501697	36502003	exon (Glyma.09G143200.Wm82.a4.v1, exon 1 of 2)	519	Glyma.09G143200	GO:0043565,GO:0006355,GO:0005634,GO:0003700;AT5G62020.1;AT-HSFB2A,HSFB2A;heat shock transcription factor B2A
LUXPeak0578	Gm03	46058969	46059477	promoter-TSS (Glyma.03G253300.Wm82.a4.v1)	286	Glyma.03G253200	GO:0006950;AT4G02380.1;AtLEA5,SAG21;senescence-associated gene 21
LUXPeak3852	Gm18	5672034	5672290	Intergenic	-5563	Glyma.18G062400	NA
LUXPeak4242	Gm20	35594055	35594282	promoter-TSS (Glyma.20G114600.Wm82.a4.v1)	-105	Glyma.20G114600	GO:0051861,GO:0046836,GO:0017089,GO:0005737;AT4G39670.1;;Glycolipid transfer protein (GLTP) family protein
LUXPeak0076	Gm01	32342054	32342281	exon (Glyma.01G097100.Wm82.a4.v1, exon 1 of 3)	134	Glyma.01G097100	;AT5G46800.1;BOU;Mitochondrial substrate carrier family protein
LUXPeak2641	Gm13	7499436	7499746	Intergenic	3934	Glyma.13G029000	NA
LUXPeak1063	Gm06	8076739	8077022	exon (Glyma.06G102100.Wm82.a4.v1, exon 1 of 1)	1595	Glyma.06G102100	;AT4G08950.1;EXO;Phosphate-responsive 1 family protein
LUXPeak1135	Gm06	13413490	13413715	exon (Glyma.06G162700.Wm82.a4.v1, exon 1 of 4)	191	Glyma.06G162700	;AT5G07320.1;;Mitochondrial substrate carrier family protein
LUXPeak4120	Gm19	45434284	45434499	exon (Glyma.19G192500.Wm82.a4.v1, exon 1 of 3)	766	Glyma.19G192500	;AT5G03670.1
LUXPeak0626	Gm04	3203069	3203297	promoter-TSS (Glyma.04G040000.Wm82.a4.v1)	-403	Glyma.04G040100	NA
LUXPeak2560	Gm12	35716750	35717183	exon (Glyma.12G181800.Wm82.a4.v1, exon 1 of 1)	1066	Glyma.12G181800	GO:0009094,GO:0004664;AT1G08250.1;ADT6;arogenate dehydratase 6
LUXPeak1434	Gm08	1945115	1946291	exon (Glyma.08G024600.Wm82.a4.v1, exon 2 of 6)	638	Glyma.08G024600	;AT3G27090.1;;DCD (Development and Cell Death) domain protein
LUXPeak3663	Gm17	15120077	15120595	exon (Glyma.17G166200.Wm82.a4.v1, exon 1 of 1)	233	Glyma.17G166200	GO:0006468,GO:0004672;AT2G23200.1;;Protein kinase superfamily protein
LUXPeak0594	Gm04	926514	926705	promoter-TSS (Glyma.04G012500.Wm82.a4.v1)	-224	Glyma.04G012500	GO:0046983;AT4G34530.1;CIB1;cryptochrome-interacting basic-helix-loop-helix 1
LUXPeak2275	Gm11	7857229	7857484	TTS (Glyma.11G103600.Wm82.a4.v1)	-3434	Glyma.11G103500	GO:0055114,GO:0050660,GO:0016491;AT3G19820.2;CBB1,DIM,DIM1,DWF1,EVE1;cell elongation protein / DWARF1 / DIMINUTO (DIM)
LUXPeak3839	Gm18	3441358	3441658	Intergenic	-8061	Glyma.18G041100	GO:0006807,GO:0006542,GO:0004356;AT5G16570.1;GLN1;4;glutamine synthetase 1;4
LUXPeak1035	Gm06	5932521	5934316	exon (Glyma.06G077200.Wm82.a4.v1, exon 3 of 3)	1040	Glyma.06G077200	;AT5G24890.1
LUXPeak4020	Gm19	23400604	23400836	exon (Glyma.19G068300.Wm82.a4.v1, exon 1 of 2)	230	Glyma.19G068300	;AT2G27030.3;ACAM-2,CAM5;calmodulin 5
LUXPeak0176	Gm01	54743754	54744358	exon (Glyma.01G203300.Wm82.a4.v1, exon 5 of 5)	1873	Glyma.01G203300	;AT1G32740.1;;SBP (S-ribonuclease binding protein) family protein
LUXPeak2515	Gm12	8046289	8046550	Intergenic	17229	Glyma.12G095900	;AT5G22040.3
LUXPeak1163	Gm06	17330158	17330432	intron (Glyma.06G194800.Wm82.a4.v1, intron 1 of 1)	1290	Glyma.06G194800	GO:0006355,GO:0003677;AT3G47500.1;CDF3;cycling DOF factor 3
LUXPeak0532	Gm03	41444295	41444455	promoter-TSS (Glyma.03G192000.Wm82.a4.v1)	-308	Glyma.03G192000	;AT5G03670.1
LUXPeak1492	Gm08	6923624	6923868	Intergenic	12952	Glyma.08G091800	;AT2G01990.1
LUXPeak3635	Gm17	10244733	10246150	exon (Glyma.17G128200.Wm82.a4.v1, exon 1 of 5)	677	Glyma.17G128200	GO:0006468,GO:0005524,GO:0004672;AT1G67580.2;;Protein kinase superfamily protein
LUXPeak3280	Gm15	11347048	11347603	Intergenic	2797	Glyma.15G139200	;AT3G17100.1;;sequence-specific DNA binding transcription factors
LUXPeak3919	Gm18	45407216	45407592	promoter-TSS (Glyma.18G187532.Wm82.a4.v1)	-389	Glyma.18G187532	GO:0006468,GO:0004672;AT5G02070.1;;Protein kinase family protein
LUXPeak1902	Gm09	49399718	49399947	promoter-TSS (Glyma.09G274000.Wm82.a4.v1)	-237	Glyma.09G274000	GO:0043565,GO:0006355,GO:0003700;AT3G56400.1;ATWRKY70,WRKY70;WRKY DNA-binding protein 70
LUXPeak0218	Gm02	597872	598096	intron (Glyma.02G005500.Wm82.a4.v1, intron 1 of 5)	327	Glyma.02G005500	GO:0055114,GO:0016616,GO:0016491,GO:0016615,GO:0006108;AT5G43330.1;;Lactate/malate dehydrogenase family protein
LUXPeak2647	Gm13	9787328	9787772	Intergenic	-16746	Glyma.13G034200	GO:0005515;AT1G77290.2;;Glutathione S-transferase family protein
LUXPeak0643	Gm04	4162633	4162797	promoter-TSS (Glyma.04G051400.Wm82.a4.v1)	-136	Glyma.04G051400	NA
LUXPeak0559	Gm03	43486962	43487350	Intergenic	-4020	Glyma.03G219800	GO:0005515;AT4G02020.1;EZA1,SDG10,SWN;SET domain-containing protein
LUXPeak1322	Gm07	15423552	15423898	TTS (Glyma.07G132000.Wm82.a4.v1)	1923	Glyma.07G132000	GO:0046872;AT3G09390.1;ATMT-1,ATMT-K,MT2A;metallothionein 2A
LUXPeak4337	Gm20	43910649	43910868	TTS (Glyma.20G202600.Wm82.a4.v1)	843	Glyma.20G202600	;AT4G14450.1
LUXPeak0416	Gm02	47139533	47139831	exon (Glyma.02G269000.Wm82.a4.v1, exon 2 of 3)	1581	Glyma.02G269000	GO:0005975,GO:0004553;AT2G05790.1;;O-Glycosyl hydrolases family 17 protein
LUXPeak3716	Gm17	34794832	34795569	exon (Glyma.17G211600.Wm82.a4.v1, exon 5 of 5)	-4259	Glyma.17G211700	GO:0006468,GO:0005524,GO:0004672;AT4G32250.1;;Protein kinase superfamily protein
LUXPeak2381	Gm11	35956095	35956377	Intergenic	-1713	Glyma.11G216500	;AT3G03450.1;RGL2;RGA-like 2
LUXPeak4205	Gm20	8655868	8656177	intron (Glyma.20G046800.Wm82.a4.v1, intron 9 of 10)	4793	Glyma.20G046800	GO:0005524,GO:0050515,GO:0016114;AT2G26930.1;ATCDPMEK,CDPMEK,ISPE,PDE277;4-(cytidine 5\'-phospho)-2-C-methyl-D-erithritol kinase
LUXPeak2096	Gm10	47826160	47826959	exon (Glyma.10G249300.Wm82.a4.v1, exon 3 of 12)	1070	Glyma.10G249300	;AT3G22380.1;TIC;time for coffee
LUXPeak3372	Gm16	178250	178545	exon (Glyma.16G003200.Wm82.a4.v1, exon 1 of 8)	190	Glyma.16G003200	;AT1G09810.1;ECT11;evolutionarily conserved C-terminal region 11
LUXPeak0051	Gm01	7255780	7256032	exon (Glyma.01G056300.Wm82.a4.v1, exon 1 of 11)	195	Glyma.01G056300	GO:0005515;AT5G61240.1;;Leucine-rich repeat (LRR) family protein
LUXPeak0295	Gm02	10698403	10699107	exon (Glyma.02G111300.Wm82.a4.v1, exon 1 of 5)	390	Glyma.02G111300	;AT1G13990.1
LUXPeak2574	Gm12	36608256	36608765	TTS (Glyma.12G189900.Wm82.a4.v1)	807	Glyma.12G189800	GO:0016020,GO:0008375;AT5G22070.1;;Core-2/I-branching beta-1,6-N-acetylglucosaminyltransferase family protein
LUXPeak2886	Gm13	38333854	38334018	exon (Glyma.13G289400.Wm82.a4.v1, exon 3 of 3)	2108	Glyma.13G289400	GO:0043565,GO:0006355,GO:0003700;AT3G58710.2;ATWRKY69,WRKY69;WRKY DNA-binding protein 69
LUXPeak1787	Gm09	37243826	37243975	Intergenic	-3262	Glyma.09G146600	NA
LUXPeak0157	Gm01	53730602	53731067	promoter-TSS (Glyma.01G191600.Wm82.a4.v1)	-247	Glyma.01G191600	;AT5G67370.1;;Protein of unknown function (DUF1230)
LUXPeak2598	Gm12	38556906	38557137	promoter-TSS (Glyma.12G212000.Wm82.a4.v1)	-933	Glyma.12G212000	GO:0006468,GO:0004672;AT2G30980.1;ASKdZeta,ATSK2-2,ATSK23,BIL1,SKdZeta;SHAGGY-related protein kinase dZeta
LUXPeak2153	Gm11	413431	413613	TTS (Glyma.11G005500.Wm82.a4.v1)	184	Glyma.11G005600	GO:0006412,GO:0005840,GO:0005622,GO:0003735;AT3G22450.1;;Ribosomal L18p/L5e family protein
LUXPeak1418	Gm08	648163	649075	TTS (Glyma.08G008200.Wm82.a4.v1)	4604	Glyma.08G008200	GO:0046983;AT3G26744.2;ATICE1,ICE1,SCRM;basic helix-loop-helix (bHLH) DNA-binding superfamily protein
LUXPeak2601	Gm12	38850723	38850930	Intergenic	-6124	Glyma.12G214500	;AT3G20720.2
LUXPeak0150	Gm01	53467210	53467559	Intergenic	-7069	Glyma.01G188400	GO:0006355,GO:0003700,GO:0007275;AT4G36920.2;AP2,FL1,FLO2;Integrase-type DNA-binding superfamily protein
LUXPeak1780	Gm09	35877571	35877981	exon (Glyma.09G140800.Wm82.a4.v1, exon 1 of 1)	477	Glyma.09G140800	GO:0008270,GO:0005515;AT5G27420.1;ATL31,CNI1;carbon/nitrogen insensitive 1
LUXPeak2436	Gm12	1075072	1075279	promoter-TSS (Glyma.12G014900.Wm82.a4.v1)	-173	Glyma.12G014900	;AT3G02890.1;;RING/FYVE/PHD zinc finger superfamily protein
LUXPeak4313	Gm20	40091665	40091830	Intergenic	-2199	Glyma.20G163600	;AT5G52870.1
LUXPeak0292	Gm02	10126792	10127045	promoter-TSS (Glyma.02G106700.Wm82.a4.v1)	-51	Glyma.02G106700	GO:0055114,GO:0016491,GO:0006633,GO:0005506;AT1G14290.1;SBH2;sphingoid base hydroxylase 2
LUXPeak3375	Gm16	995971	996391	promoter-TSS (Glyma.16G011500.Wm82.a4.v1)	-642	Glyma.16G011500	;AT3G14200.1;;Chaperone DnaJ-domain superfamily protein
LUXPeak4202	Gm20	3005261	3005412	promoter-TSS (Glyma.20G027200.Wm82.a4.v1)	82	Glyma.20G027200	;AT2G03440.1;ATNRP1,NRP1;nodulin-related protein 1
LUXPeak4330	Gm20	42407209	42407422	Intergenic	5542	Glyma.20G185900	;AT1G13245.1;DVL4,RTFL17;ROTUNDIFOLIA like 17
LUXPeak2069	Gm10	45362268	45362727	Intergenic	-2681	Glyma.10G221400	;AT1G71696.2;SOL1;carboxypeptidase D, putative
LUXPeak1325	Gm07	16102075	16102253	exon (Glyma.07G137000.Wm82.a4.v1, exon 1 of 3)	599	Glyma.07G137000	GO:0006468,GO:0005524,GO:0004672;AT5G02070.1;;Protein kinase family protein
LUXPeak1551	Gm08	11556865	11557341	exon (Glyma.08G149600.Wm82.a4.v1, exon 2 of 3)	1222	Glyma.08G149600	GO:0005515;AT2G44430.1;;DNA-binding bromodomain-containing protein
LUXPeak3543	Gm17	3605246	3606088	Intergenic	2407	Glyma.17G047500	;AT1G74940.1;;Protein of unknown function (DUF581)
LUXPeak4121	Gm19	45505912	45506688	promoter-TSS (Glyma.19G192800.Wm82.a4.v1)	-112	Glyma.19G192800	GO:0043169,GO:0005975,GO:0003824,GO:0004553;AT5G03650.1;SBE2.2;starch branching enzyme 2.2
LUXPeak3659	Gm17	14644761	14645505	exon (Glyma.17G164100.Wm82.a4.v1, exon 1 of 1)	219	Glyma.17G164100	GO:0006508,GO:0004252;AT5G67360.1;ARA12;Subtilase family protein
LUXPeak1178	Gm06	44064033	44064318	exon (Glyma.06G259800.Wm82.a4.v1, exon 2 of 5)	1712	Glyma.06G259800	;AT4G19510.1;;Disease resistance protein (TIR-NBS-LRR class)
LUXPeak3128	Gm14	47387117	47387454	exon (Glyma.14G200200.Wm82.a4.v1, exon 5 of 5)	2847	Glyma.14G200200	GO:0043565,GO:0006355,GO:0003700;AT2G38470.1;ATWRKY33,WRKY33;WRKY DNA-binding protein 33
LUXPeak1905	Gm09	49402268	49403035	TTS (Glyma.09G274000.Wm82.a4.v1)	2582	Glyma.09G274000	GO:0043565,GO:0006355,GO:0003700;AT3G56400.1;ATWRKY70,WRKY70;WRKY DNA-binding protein 70
LUXPeak2640	Gm13	7498697	7499202	Intergenic	3292	Glyma.13G029000	NA
LUXPeak3287	Gm15	12426965	12427328	TTS (Glyma.15G150400.Wm82.a4.v1)	1918	Glyma.15G150400	;AT3G06840.1
LUXPeak2238	Gm11	5111393	5112277	exon (Glyma.11G068100.Wm82.a4.v1, exon 1 of 1)	298	Glyma.11G068100	NA
LUXPeak1059	Gm06	8036968	8037183	promoter-TSS (Glyma.06G101600.Wm82.a4.v1)	172	Glyma.06G101600	GO:0005515;AT1G78280.1;;transferases, transferring glycosyl groups
LUXPeak2561	Gm12	35717700	35718191	promoter-TSS (Glyma.12G181800.Wm82.a4.v1)	87	Glyma.12G181800	GO:0009094,GO:0004664;AT1G08250.1;ADT6;arogenate dehydratase 6
LUXPeak3632	Gm17	10080239	10080580	Intergenic	-5864	Glyma.17G126500	;AT5G63180.1;;Pectin lyase-like superfamily protein
LUXPeak0535	Gm03	41642016	41643950	exon (Glyma.03G194000.Wm82.a4.v1, exon 1 of 1)	722	Glyma.03G194000	GO:0008270,GO:0003677;AT2G36320.1;;A20/AN1-like zinc finger family protein
LUXPeak3314	Gm15	18927280	18927548	promoter-TSS (Glyma.15G185800.Wm82.a4.v1)	181	Glyma.15G185800	;AT1G48320.1;;Thioesterase superfamily protein
LUXPeak1495	Gm08	7123599	7123762	Intergenic	4402	Glyma.08G093900	GO:0048046,GO:0016762,GO:0006073,GO:0005618,GO:0005975,GO:0004553;AT1G14720.1;ATXTH28,EXGT-A2,XTH28,XTR2;xyloglucan endotransglucosylase/hydrolase 28
LUXPeak2512	Gm12	7601994	7603729	exon (Glyma.12G093100.Wm82.a4.v1, exon 1 of 1)	655	Glyma.12G093100	GO:0005634;AT3G44260.1;;Polynucleotidyl transferase, ribonuclease H-like superfamily protein
LUXPeak4027	Gm19	31790859	31792257	TTS (Glyma.19G087900.Wm82.a4.v1)	2306	Glyma.19G088000	GO:0019205,GO:0006139,GO:0005524;AT3G01820.1;;P-loop containing nucleoside triphosphate hydrolases superfamily protein
LUXPeak1194	Gm06	46815190	46815642	promoter-TSS (Glyma.06G284000.Wm82.a4.v1)	-260	Glyma.06G284000	GO:0005515;AT1G06230.2;GTE4;global transcription factor group E4
LUXPeak1216	Gm06	50351911	50352154	Intergenic	4591	Glyma.06G319400	GO:0051015,GO:0007015
LUXPeak1032	Gm06	5321204	5321481	exon (Glyma.06G069600.Wm82.a4.v1, exon 1 of 14)	348	Glyma.06G069600	;AT4G32410.1;AtCESA1,CESA1,RSW1;cellulose synthase 1
LUXPeak3526	Gm17	2565864	2566283	Intergenic	2207	Glyma.17G035200	;AT3G17100.2;;sequence-specific DNA binding transcription factors
LUXPeak3281	Gm15	11349202	11349632	exon (Glyma.15G139200.Wm82.a4.v1, exon 1 of 1)	705	Glyma.15G139200	;AT3G17100.1;;sequence-specific DNA binding transcription factors
LUXPeak2272	Gm11	7498420	7498756	TTS (Glyma.11G098700.Wm82.a4.v1)	1161	Glyma.11G098700	GO:0006457,GO:0003755,GO:0000413;AT2G16600.1;ROC3;rotamase CYP 3
LUXPeak0563	Gm03	43928315	43928763	TTS (Glyma.03G225200.Wm82.a4.v1)	2617	Glyma.03G225200	;AT4G01680.1;AtMYB55,MYB55;myb domain protein 55
LUXPeak3694	Gm17	23674685	23676542	Intergenic	-1961	Glyma.17G186100	GO:0055114,GO:0042773,GO:0016651;ATMG00650.1;;NADH dehydrogenase subunit 4L
LUXPeak2567	Gm12	36140123	36140656	exon (Glyma.12G185900.Wm82.a4.v1, exon 1 of 1)	210	Glyma.12G185900	;AT3G15040.1;;Protein of unknown function, DUF584
LUXPeak4288	Gm20	38276059	38276281	exon (Glyma.20G144400.Wm82.a4.v1, exon 3 of 12)	1038	Glyma.20G144400	;AT3G22380.1;TIC;time for coffee
LUXPeak1576	Gm08	14019275	14019532	promoter-TSS (Glyma.08G174400.Wm82.a4.v1)	12	Glyma.08G174400	GO:0006468,GO:0004672;AT3G14370.1;WAG2;Protein kinase superfamily protein
LUXPeak4127	Gm19	45828011	45828381	Intergenic	4168	Glyma.19G195800	GO:0006355,GO:0003677;AT3G44350.2;anac061,NAC061;NAC domain containing protein 61
LUXPeak1094	Gm06	10483940	10484317	Intergenic	-7652	Glyma.06G127900	GO:0005515;AT5G53420.1;;CCT motif family protein
LUXPeak1132	Gm06	12894106	12894579	TTS (Glyma.06G157500.Wm82.a4.v1)	1212	Glyma.06G157400	GO:0006355,GO:0003677;AT1G01720.1;ANAC002,ATAF1;NAC (No Apical Meristem) domain transcriptional regulator superfamily protein
LUXPeak3028	Gm14	5699680	5699974	exon (Glyma.14G069200.Wm82.a4.v1, exon 1 of 1)	1742	Glyma.14G069200	;AT5G37840.1
LUXPeak4245	Gm20	35664042	35664474	promoter-TSS (Glyma.20G115300.Wm82.a4.v1)	-223	Glyma.20G115300	GO:0006355,GO:0003700;AT1G68550.2;;Integrase-type DNA-binding superfamily protein
LUXPeak3855	Gm18	6024847	6025478	exon (Glyma.18G066100.Wm82.a4.v1, exon 1 of 1)	1208	Glyma.18G066100	;AT2G29660.1;;zinc finger (C2H2 type) family protein
LUXPeak1078	Gm06	9211188	9214118	intron (Glyma.06G114000.Wm82.a4.v1, intron 2 of 2)	602	Glyma.06G114000	GO:0006355,GO:0003677;AT1G01720.1;ANAC002,ATAF1;NAC (No Apical Meristem) domain transcriptional regulator superfamily protein
LUXPeak4021	Gm19	24141397	24141957	Intergenic	15134	Glyma.19G070700	GO:0005515;AT1G70790.2;;Calcium-dependent lipid-binding (CaLB domain) family protein
LUXPeak3489	Gm16	37364355	37364664	exon (Glyma.16G213400.Wm82.a4.v1, exon 1 of 3)	245	Glyma.16G213400	;AT5G23130.1;;Peptidoglycan-binding LysM domain-containing protein
LUXPeak3678	Gm17	21865987	21866155	Intergenic	-284045	Glyma.17G181950	GO:0005515;AT5G18590.1;;Galactose oxidase/kelch repeat superfamily protein
LUXPeak1159	Gm06	16335407	16335894	Intergenic	4100	Glyma.06G187600	;AT1G74840.1;;Homeodomain-like superfamily protein
LUXPeak0789	Gm05	1552061	1552346	Intergenic	6255	Glyma.05G017700	NA
LUXPeak1884	Gm09	47531231	47531756	promoter-TSS (Glyma.09G250800.Wm82.a4.v1)	4	Glyma.09G250800	GO:0015979,GO:0009538,GO:0009522;AT4G12800.1;PSAL;photosystem I subunit l
LUXPeak1628	Gm08	39098322	39098587	exon (Glyma.08G286700.Wm82.a4.v1, exon 3 of 9)	828	Glyma.08G286700	GO:0008270,GO:0004089;AT5G14740.2;BETA CA2,CA18,CA2;carbonic anhydrase 2
LUXPeak0234	Gm02	1482633	1482877	promoter-TSS (Glyma.02G016700.Wm82.a4.v1)	-560	Glyma.02G016700	GO:0004857;AT4G02250.1;;Plant invertase/pectin methylesterase inhibitor superfamily protein
LUXPeak0986	Gm06	2339630	2339897	promoter-TSS (Glyma.06G030000.Wm82.a4.v1)	78	Glyma.06G030000	;AT2G21520.2;;Sec14p-like phosphatidylinositol transfer family protein
LUXPeak2725	Gm13	21924935	21925322	Intergenic	-6227	Glyma.13G115400	GO:0004857,GO:0042545,GO:0030599,GO:0005618;AT3G43270.1;;Plant invertase/pectin methylesterase inhibitor superfamily
LUXPeak2169	Gm11	1324802	1325125	Intergenic	3263	Glyma.11G019000	GO:0006355,GO:0003700;AT4G23750.2;CRF2,TMO3;cytokinin response factor 2
LUXPeak2607	Gm12	39525046	39525295	Intergenic	-1244	Glyma.12G221500	GO:0006355,GO:0003677;AT4G27410.2;ANAC072,RD26;NAC (No Apical Meristem) domain transcriptional regulator superfamily protein
LUXPeak0603	Gm04	1359422	1359639	Intergenic	-5995	Glyma.04G017400	GO:0005515;AT1G76350.1;;Plant regulator RWP-RK family protein
LUXPeak1942	Gm10	1531617	1531775	Intergenic	-1139	Glyma.10G017600	GO:0006950;AT4G02380.1;AtLEA5,SAG21;senescence-associated gene 21
LUXPeak2380	Gm11	35955173	35955404	Intergenic	-2661	Glyma.11G216500	;AT3G03450.1;RGL2;RGA-like 2
LUXPeak1557	Gm08	11931129	11931689	promoter-TSS (Glyma.08G153600.Wm82.a4.v1)	85	Glyma.08G153600	NA
LUXPeak0050	Gm01	5878594	5878795	promoter-TSS (Glyma.01G050100.Wm82.a4.v1)	-183	Glyma.01G050100	;AT1G69530.1;AT-EXP1,ATEXP1,ATEXPA1,ATHEXP ALPHA 1.2,EXP1,EXPA1;expansin A1
LUXPeak0933	Gm05	39870680	39871004	TTS (Glyma.05G218400.Wm82.a4.v1)	1892	Glyma.05G218400	GO:0045454,GO:0015035,GO:0009055;AT1G64500.1;;Glutaredoxin family protein
LUXPeak2937	Gm13	41953046	41953231	Intergenic	-6336	Glyma.13G331400	;AT1G07705.1;;NOT2 / NOT3 / NOT5 family
LUXPeak0289	Gm02	9711956	9712184	promoter-TSS (Glyma.02G102900.Wm82.a4.v1)	233	Glyma.02G102900	GO:0016567,GO:0004842;AT1G49780.1;PUB26;plant U-box 26
LUXPeak3988	Gm19	1264826	1265066	Intergenic	4579	Glyma.19G013500	GO:0016567,GO:0004842,GO:0005515;AT5G40140.1;;RING/U-box superfamily protein with ARM repeat domain
LUXPeak1338	Gm07	35691470	35691844	TTS (Glyma.07G185800.Wm82.a4.v1)	-5216	Glyma.07G185700	GO:0030170,GO:0009058;AT4G33680.1;AGD2;Pyridoxal phosphate (PLP)-dependent transferases superfamily protein
LUXPeak2549	Gm12	34011128	34011521	exon (Glyma.12G170500.Wm82.a4.v1, exon 1 of 11)	158	Glyma.12G170500	GO:0055085,GO:0016020,GO:0006811,GO:0005216;AT4G22200.1;AKT2,AKT2/3,AKT3,KT2/3;potassium transport 2/3
LUXPeak0657	Gm04	5323548	5323777	TTS (Glyma.04G064100.Wm82.a4.v1)	4344	Glyma.04G064100	GO:0003677,GO:0005634,GO:0006355;AT5G25220.2;KNAT3;KNOTTED1-like homeobox gene 3
LUXPeak2653	Gm13	13105043	13105476	TTS (Glyma.13G046200.Wm82.a4.v1)	1486	Glyma.13G046200	;AT5G38410.1;;Ribulose bisphosphate carboxylase (small chain) family protein
LUXPeak3550	Gm17	4200693	4200906	Intergenic	-5379	Glyma.17G055200	GO:0043565,GO:0008270,GO:0006355,GO:0003700;AT5G56860.1;GATA21,GNC;GATA type zinc finger transcription factor family protein
LUXPeak2811	Gm13	32757545	32757983	exon (Glyma.13G220100.Wm82.a4.v1, exon 1 of 2)	168	Glyma.13G220100	GO:0006468,GO:0004672,GO:0005524;AT2G34650.1;ABR,PID;Protein kinase superfamily protein
LUXPeak0910	Gm05	38032620	38032856	exon (Glyma.05G196100.Wm82.a4.v1, exon 1 of 8)	441	Glyma.05G196100	GO:0035556,GO:0016301,GO:0007205,GO:0004143;AT5G63770.1;ATDGK2,DGK2;diacylglycerol kinase 2
LUXPeak4064	Gm19	39935329	39936705	exon (Glyma.19G133800.Wm82.a4.v1, exon 1 of 2)	453	Glyma.19G133800	;AT2G41430.2;CID1,ERD15,LSR1;dehydration-induced protein (ERD15)
LUXPeak1503	Gm08	8045608	8047294	exon (Glyma.08G104600.Wm82.a4.v1, exon 2 of 2)	554	Glyma.08G104600	;AT1G27930.1;;Protein of unknown function (DUF579)
LUXPeak3945	Gm18	53391900	53392592	intron (Glyma.18G242900.Wm82.a4.v1, intron 2 of 13)	907	Glyma.18G242900	GO:0006508,GO:0004185;AT4G12910.1;scpl20;serine carboxypeptidase-like 20
LUXPeak2772	Gm13	27355821	27356036	exon (Glyma.13G164300.Wm82.a4.v1, exon 1 of 1)	387	Glyma.13G164300	;AT5G25280.2;;serine-rich protein-related
LUXPeak2862	Gm13	35923221	35923465	Intergenic	-1742	Glyma.13G261200	GO:0005515;AT1G53590.1;NTMC2T6.1,NTMC2TYPE6.1;Calcium-dependent lipid-binding (CaLB domain) family protein
LUXPeak0481	Gm03	35462647	35463082	promoter-TSS (Glyma.03G128300.Wm82.a4.v1)	-182	Glyma.03G128300	GO:0055114,GO:0016491,GO:0008152,GO:0015930,GO:0006807,GO:0016638,GO:0006537;AT5G04140.1;FD-GOGAT,GLS1,GLU1,GLUS;glutamate synthase 1
LUXPeak3781	Gm17	41085222	41085742	promoter-TSS (Glyma.17G255800.Wm82.a4.v1)	157	Glyma.17G255800	GO:0043565,GO:0006355,GO:0003700;AT4G38900.2;;Basic-leucine zipper (bZIP) transcription factor family protein
LUXPeak2000	Gm10	15628824	15628981	promoter-TSS (Glyma.10G098800.Wm82.a4.v1)	-74	Glyma.10G098800	NA
LUXPeak2316	Gm11	10258882	10259107	promoter-TSS (Glyma.11G134800.Wm82.a4.v1)	73	Glyma.11G134800	;AT5G59050.1
LUXPeak0528	Gm03	40934477	40934779	TTS (Glyma.03G185900.Wm82.a4.v1)	2178	Glyma.03G185900	GO:0016020,GO:0006810,GO:0005215;AT2G36830.1;GAMMA-TIP,GAMMA-TIP1,TIP1;1;gamma tonoplast intrinsic protein
LUXPeak2147	Gm10	50503385	50503864	intron (Glyma.10G283800.Wm82.a4.v1, intron 1 of 13)	2084	Glyma.10G283800	GO:0055085,GO:0016021;AT2G16990.1;;Major facilitator superfamily protein
LUXPeak0143	Gm01	52812452	52812687	promoter-TSS (Glyma.01G180800.Wm82.a4.v1)	-7	Glyma.01G180800	GO:0042549,GO:0019898,GO:0015979,GO:0009654,GO:0009523,GO:0005509;AT3G50820.1;OEC33,PSBO-2,PSBO2;photosystem II subunit O-2
LUXPeak1852	Gm09	44483938	44484578	promoter-TSS (Glyma.09G212100.Wm82.a4.v1)	-41	Glyma.09G212100	GO:0008289;AT4G19040.1;EDR2;ENHANCED DISEASE RESISTANCE 2
LUXPeak0026	Gm01	2459824	2460005	Intergenic	-4741	Glyma.01G024000	;AT2G22500.1;ATPUMP5,DIC1,UCP5;uncoupling protein 5
LUXPeak3135	Gm14	48417946	48418178	promoter-TSS (Glyma.14G210600.Wm82.a4.v1)	-23	Glyma.14G210600	;AT5G17300.1;RVE1;Homeodomain-like superfamily protein
LUXPeak3063	Gm14	7908242	7908644	TTS (Glyma.14G088900.Wm82.a4.v1)	2263	Glyma.14G088900	GO:0005515;AT3G01400.1;;ARM repeat superfamily protein
LUXPeak4170	Gm19	49756065	49756379	promoter-TSS (Glyma.19G245300.Wm82.a4.v1)	202	Glyma.19G245200	GO:0006355,GO:0005634;AT3G04730.1;IAA16;indoleacetic acid-induced protein 16
LUXPeak1839	Gm09	43678136	43678401	intron (Glyma.09G203500.Wm82.a4.v1, intron 2 of 12)	1944	Glyma.09G203500	GO:0006094,GO:0005524,GO:0004612;AT4G37870.1;PCK1,PEPCK;phosphoenolpyruvate carboxykinase 1
LUXPeak0676	Gm04	8853339	8853822	exon (Glyma.04G098000.Wm82.a4.v1, exon 1 of 1)	883	Glyma.04G098000	GO:0005543;AT4G40080.1;;ENTH/ANTH/VHS superfamily protein
LUXPeak1663	Gm08	44382573	44383038	exon (Glyma.08G332900.Wm82.a4.v1, exon 1 of 3)	146	Glyma.08G332900	GO:0051082,GO:0006950,GO:0006457,GO:0005524;AT5G56000.1;AtHsp90.4,Hsp81.4;HEAT SHOCK PROTEIN 81.4
LUXPeak0734	Gm04	47860355	47860814	exon (Glyma.04G219700.Wm82.a4.v1, exon 2 of 2)	2241	Glyma.04G219700	;AT5G64880.1
LUXPeak3434	Gm16	18847122	18847566	Intergenic	-2820	Glyma.16G096600	GO:0006468,GO:0004672;AT5G58140.1;NPL1,PHOT2;phototropin 2
LUXPeak2041	Gm10	41104683	41105106	promoter-TSS (Glyma.10G176200.Wm82.a4.v1)	1211	Glyma.10G176200	GO:0005515;AT1G33420.1;;RING/FYVE/PHD zinc finger superfamily protein
LUXPeak2225	Gm11	4532721	4533289	Intergenic	4725	Glyma.11G060100	GO:0055114,GO:0020037,GO:0016705,GO:0005506;AT4G31940.1;CYP82C4;cytochrome P450, family 82, subfamily C, polypeptide 4
LUXPeak3163	Gm15	529119	529652	promoter-TSS (Glyma.15G006100.Wm82.a4.v1)	-816	Glyma.15G006100	GO:0005515;AT1G80490.2;TPR1;TOPLESS-related 1
LUXPeak4070	Gm19	40979740	40980031	intron (Glyma.19G144100.Wm82.a4.v1, intron 1 of 1)	2456	Glyma.19G144100	GO:0005515,GO:0006468,GO:0004672;AT3G57830.1;;Leucine-rich repeat protein kinase family protein
LUXPeak0126	Gm01	52337447	52337691	TTS (Glyma.01G175500.Wm82.a4.v1)	-4473	Glyma.01G175600	GO:0055114,GO:0016491;AT5G66760.1;SDH1-1;succinate dehydrogenase 1-1
LUXPeak3035	Gm14	6347249	6347494	promoter-TSS (Glyma.14G076900.Wm82.a4.v1)	-38	Glyma.14G076900	;AT1G75080.2;BZR1;Brassinosteroid signalling positive regulator (BZR1) family protein
LUXPeak1635	Gm08	40238081	40238761	exon (Glyma.08G293200.Wm82.a4.v1, exon 1 of 1)	293	Glyma.08G293200	;AT1G27200.1;;Domain of unknown function (DUF23)
LUXPeak0792	Gm05	1765213	1765418	Intergenic	-6011	Glyma.05G019800	;AT1G74160.1
LUXPeak3492	Gm16	37708970	37709229	Intergenic	-12447	Glyma.16G217700	;AT1G18330.1;EPR1,RVE7;Homeodomain-like superfamily protein
LUXPeak2141	Gm10	49990806	49991004	exon (Glyma.10G276800.Wm82.a4.v1, exon 1 of 1)	363	Glyma.10G276800	;AT2G39210.1;;Major facilitator superfamily protein
LUXPeak0043	Gm01	4128765	4128980	Intergenic	7016	Glyma.01G038600	;AT1G70000.2;;myb-like transcription factor family protein
LUXPeak2047	Gm10	42056758	42057021	Intergenic	8734	Glyma.10G186600	GO:0016787;AT2G39840.1;TOPP4;type one serine/threonine protein phosphatase 4
LUXPeak1280	Gm07	6906976	6907158	intron (Glyma.07G077400.Wm82.a4.v1, intron 1 of 5)	1031	Glyma.07G077400	GO:0008168;AT4G00750.1;;S-adenosyl-L-methionine-dependent methyltransferases superfamily protein
LUXPeak1919	Gm10	224058	224426	exon (Glyma.10G002100.Wm82.a4.v1, exon 1 of 3)	601	Glyma.10G002100	;AT3G22970.1;;Protein of unknown function (DUF506)
LUXPeak3902	Gm18	33823039	33823597	exon (Glyma.18G155550.Wm82.a4.v1, exon 1 of 1)	932	Glyma.18G155550	GO:0055114,GO:0016020;ATCG01100.1;;NADH dehydrogenase family protein
LUXPeak0651	Gm04	4599638	4599874	Intergenic	3989	Glyma.04G056800	;AT5G21950.1;;alpha/beta-Hydrolases superfamily protein
LUXPeak1372	Gm07	41859352	41859613	exon (Glyma.07G234300.Wm82.a4.v1, exon 1 of 8)	246	Glyma.07G234300	GO:0006468,GO:0004672;AT1G48210.1;;Protein kinase superfamily protein
LUXPeak1716	Gm09	2293604	2293780	intron (Glyma.09G027900.Wm82.a4.v1, intron 3 of 3)	2228	Glyma.09G027900	GO:0030247,GO:0006468,GO:0004672;AT1G16260.1;;Wall-associated kinase family protein
LUXPeak0813	Gm05	5104239	5104779	exon (Glyma.05G054700.Wm82.a4.v1, exon 1 of 2)	188	Glyma.05G054700	;AT1G12500.1;;Nucleotide-sugar transporter family protein
LUXPeak2817	Gm13	32964554	32964958	Intergenic	-3879	Glyma.13G222600	;AT2G34340.1;;Protein of unknown function, DUF584
LUXPeak4164	Gm19	49538740	49538973	promoter-TSS (Glyma.19G242400.Wm82.a4.v1)	-775	Glyma.19G242400	GO:0008270,GO:0003676,GO:0004527;AT1G54490.1;AIN1,ATXRN4,EIN5,XRN4;exoribonuclease 4
LUXPeak3322	Gm15	24873498	24874123	exon (Glyma.15G199800.Wm82.a4.v1, exon 1 of 9)	323	Glyma.15G199800	;AT2G12400.1
LUXPeak0830	Gm05	16825442	16826635	exon (Glyma.05G082200.Wm82.a4.v1, exon 3 of 7)	601	Glyma.05G082200	GO:0043531;AT5G66900.1;;Disease resistance protein (CC-NBS-LRR class) family
LUXPeak2931	Gm13	41834186	41834440	promoter-TSS (Glyma.13G330100.Wm82.a4.v1)	11	Glyma.13G330100	GO:0055114,GO:0016491,GO:0008270;AT3G45770.1;;Polyketide synthase, enoylreductase family protein
LUXPeak2524	Gm12	11716047	11716281	Intergenic	8501	Glyma.12G117000	GO:0006355,GO:0003700;AT5G44210.1;ATERF-9,ATERF9,ERF9;erf domain protein 9
LUXPeak2696	Gm13	19953700	19953905	exon (Glyma.13G094000.Wm82.a4.v1, exon 1 of 8)	317	Glyma.13G094000	;AT2G24765.1;ARF3,ARL1,ATARL1;ADP-ribosylation factor 3
LUXPeak2100	Gm10	47868523	47868801	exon (Glyma.10G249700.Wm82.a4.v1, exon 1 of 22)	247	Glyma.10G249700	GO:0008152,GO:0003824;AT5G27600.1;ATLACS7,LACS7;long-chain acyl-CoA synthetase 7
LUXPeak2483	Gm12	4793081	4793271	exon (Glyma.12G065400.Wm82.a4.v1, exon 1 of 1)	549	Glyma.12G065400	GO:0003677,GO:0000786;AT3G45980.1;H2B,HTB9;Histone superfamily protein
LUXPeak3787	Gm17	41417441	41418013	exon (Glyma.17G259000.Wm82.a4.v1, exon 1 of 12)	117	Glyma.17G259000	GO:0005515;AT1G20080.1;ATSYTB,NTMC2T1.2,NTMC2TYPE1.2,SYT2,SYTB;Calcium-dependent lipid-binding (CaLB domain) family protein
LUXPeak0487	Gm03	35876826	35877929	exon (Glyma.03G131900.Wm82.a4.v1, exon 1 of 2)	1038	Glyma.03G131900	;AT2G41430.2;CID1,ERD15,LSR1;dehydration-induced protein (ERD15)
LUXPeak0965	Gm06	858537	858923	Intergenic	-1796	Glyma.06G011700	GO:0016779,GO:0009058;AT4G39210.1;APL3;Glucose-1-phosphate adenylyltransferase family protein
LUXPeak2738	Gm13	23623991	23624813	exon (Glyma.13G133000.Wm82.a4.v1, exon 1 of 1)	461	Glyma.13G133000	;AT2G37430.1;;C2H2 and C2HC zinc fingers superfamily protein
LUXPeak2382	Gm11	35957207	35958943	exon (Glyma.11G216500.Wm82.a4.v1, exon 1 of 1)	126	Glyma.11G216500	;AT3G03450.1;RGL2;RGA-like 2
LUXPeak3371	Gm15	53286811	53287138	promoter-TSS (Glyma.15G274800.Wm82.a4.v1)	-64	Glyma.15G274800	GO:0046872;AT2G41900.1;;CCCH-type zinc finger protein with ARM repeat domain
LUXPeak1321	Gm07	15422750	15423367	exon (Glyma.07G132000.Wm82.a4.v1, exon 2 of 2)	1256	Glyma.07G132000	GO:0046872;AT3G09390.1;ATMT-1,ATMT-K,MT2A;metallothionein 2A
LUXPeak1555	Gm08	11896877	11898151	exon (Glyma.08G153200.Wm82.a4.v1, exon 1 of 1)	471	Glyma.08G153200	GO:0008270,GO:0003677;AT3G12630.1;;A20/AN1-like zinc finger family protein
LUXPeak0052	Gm01	7350462	7350985	exon (Glyma.01G056800.Wm82.a4.v1, exon 1 of 5)	335	Glyma.01G056800	GO:0043565,GO:0006355,GO:0003700;AT1G69310.2;ATWRKY57,WRKY57;WRKY DNA-binding protein 57
LUXPeak3584	Gm17	6373817	6374083	Intergenic	-3466	Glyma.17G082000	;AT5G15740.1;;O-fucosyltransferase family protein
LUXPeak3876	Gm18	9656715	9656977	promoter-TSS (Glyma.18G095200.Wm82.a4.v1)	58	Glyma.18G095200	GO:0005515;AT5G55040.2;;DNA-binding bromodomain-containing protein
LUXPeak1473	Gm08	4639668	4639927	promoter-TSS (Glyma.08G060200.Wm82.a4.v1)	-447	Glyma.08G060200	;AT4G21430.1;B160;Zinc finger, RING-type;Transcription factor jumonji/aspartyl beta-hydroxylase
LUXPeak3766	Gm17	39996124	39996696	Intergenic	-3060	Glyma.17G243000	;AT5G42750.1;BKI1;BRI1 kinase inhibitor 1
LUXPeak0466	Gm03	29119155	29119409	exon (Glyma.03G094400.Wm82.a4.v1, exon 1 of 1)	165	Glyma.03G094400	GO:0055114,GO:0020037,GO:0016021,GO:0009060,GO:0009055,GO:0005506,GO:0004129;ATMG01360.1;;cytochrome oxidase
LUXPeak2727	Gm13	22074461	22074801	exon (Glyma.13G117300.Wm82.a4.v1, exon 1 of 2)	119	Glyma.13G117300	;AT1G48330.1
LUXPeak3423	Gm16	6060985	6061407	exon (Glyma.16G062400.Wm82.a4.v1, exon 1 of 1)	714	Glyma.16G062400	GO:0016021;AT5G14280.1;;DNA-binding storekeeper protein-related
LUXPeak0304	Gm02	12958976	12959713	exon (Glyma.02G129300.Wm82.a4.v1, exon 1 of 8)	518	Glyma.02G129300	GO:0006468,GO:0005524,GO:0004672;AT1G68690.1;;Protein kinase superfamily protein
LUXPeak0723	Gm04	46723745	46723932	exon (Glyma.04G206500.Wm82.a4.v1, exon 1 of 9)	286	Glyma.04G206500	GO:0016021,GO:0015693,GO:0015095;AT4G38730.1;;Protein of unknown function (DUF803)
LUXPeak1826	Gm09	42475780	42476033	exon (Glyma.09G191100.Wm82.a4.v1, exon 1 of 7)	171	Glyma.09G191100	GO:0005524;AT3G24530.1;;AAA-type ATPase family protein / ankyrin repeat family protein
LUXPeak1940	Gm10	1521699	1522027	promoter-TSS (Glyma.10G017500.Wm82.a4.v1)	-827	Glyma.10G017500	;AT1G02816.1;;Protein of unknown function, DUF538
LUXPeak2605	Gm12	39495632	39496056	exon (Glyma.12G221300.Wm82.a4.v1, exon 1 of 1)	377	Glyma.12G221300	NA
LUXPeak0039	Gm01	3914047	3914328	exon (Glyma.01G036900.Wm82.a4.v1, exon 1 of 1)	534	Glyma.01G036900	GO:0031012,GO:0008270,GO:0006508,GO:0004222;AT1G59970.1;;Matrixin family protein
LUXPeak4247	Gm20	35666799	35667197	TTS (Glyma.20G115300.Wm82.a4.v1)	2517	Glyma.20G115300	GO:0006355,GO:0003700;AT1G68550.2;;Integrase-type DNA-binding superfamily protein
LUXPeak3857	Gm18	6081239	6083247	exon (Glyma.18G066500.Wm82.a4.v1, exon 2 of 3)	758	Glyma.18G066500	;AT1G07280.2;;Tetratricopeptide repeat (TPR)-like superfamily protein
LUXPeak1708	Gm09	1569215	1569642	Intergenic	9092	Glyma.09G019900	;AT5G45100.1;;SBP (S-ribonuclease binding protein) family protein
LUXPeak3969	Gm18	57134725	57134965	exon (Glyma.18G288900.Wm82.a4.v1, exon 1 of 1)	1569	Glyma.18G288900	GO:0008152,GO:0003824;AT1G65520.1;ATECI1,ECHIC,ECI1,PEC11;delta(3), delta(2)-enoyl CoA isomerase 1
LUXPeak0268	Gm02	5313570	5313775	TTS (Glyma.02G059300.Wm82.a4.v1)	1628	Glyma.02G059300	GO:0016021;AT4G36830.1;HOS3-1;GNS1/SUR4 membrane protein family
LUXPeak0531	Gm03	41442573	41442806	intron (Glyma.03G192000.Wm82.a4.v1, intron 1 of 1)	1378	Glyma.03G192000	;AT5G03670.1
LUXPeak1491	Gm08	6343253	6343532	exon (Glyma.08G084000.Wm82.a4.v1, exon 1 of 13)	441	Glyma.08G084000	;AT3G59090.2
LUXPeak0924	Gm05	39634023	39634309	exon (Glyma.05G215000.Wm82.a4.v1, exon 3 of 3)	4540	Glyma.05G215000	;AT5G41790.1;CIP1;COP1-interactive protein 1
LUXPeak2270	Gm11	7414518	7414966	exon (Glyma.11G097200.Wm82.a4.v1, exon 1 of 1)	1315	Glyma.11G097200	GO:0080085,GO:0045038,GO:0009507,GO:0009416;AT2G47450.1;CAO,CPSRP43;chloroplast signal recognition particle component (CAO)
LUXPeak1299	Gm07	8332332	8332707	Intergenic	-5305	Glyma.07G090800	;AT1G13360.1
LUXPeak2565	Gm12	36079876	36080094	promoter-TSS (Glyma.12G184800.Wm82.a4.v1)	-593	Glyma.12G184800	;AT3G44450.1
LUXPeak1113	Gm06	11430450	11430778	exon (Glyma.06G140600.Wm82.a4.v1, exon 1 of 8)	250	Glyma.06G140600	GO:0046872;AT5G01960.1;;RING/U-box superfamily protein
LUXPeak4125	Gm19	45592630	45593052	exon (Glyma.19G194000.Wm82.a4.v1, exon 1 of 5)	349	Glyma.19G194000	GO:0016787;AT3G52780.1;ATPAP20,PAP20;Purple acid phosphatases superfamily protein
LUXPeak1130	Gm06	12814570	12814782	promoter-TSS (Glyma.06G156600.Wm82.a4.v1)	48	Glyma.06G156600	;AT5G09220.1;AAP2;amino acid permease 2
LUXPeak1901	Gm09	49371363	49371635	promoter-TSS (Glyma.09G273600.Wm82.a4.v1)	-88	Glyma.09G273600	;AT3G08720.1;ATPK19,ATPK2,ATS6K2,S6K2;serine/threonine protein kinase 2
LUXPeak3393	Gm16	2554879	2555448	Intergenic	-4054	Glyma.16G026500	NA
LUXPeak3630	Gm17	10061681	10062069	exon (Glyma.17G126400.Wm82.a4.v1, exon 3 of 4)	1088	Glyma.17G126400	GO:0008270,GO:0006355,GO:0005634,GO:0004402,GO:0003712,GO:0005515;AT3G48360.1;ATBT2,BT2;BTB and TAZ domain protein 2
LUXPeak1013	Gm06	4326485	4326828	promoter-TSS (Glyma.06G057900.Wm82.a4.v1)	-891	Glyma.06G057900	;AT4G33170.1;;Tetratricopeptide repeat (TPR)-like superfamily protein
LUXPeak1497	Gm08	7208367	7208857	Intergenic	4398	Glyma.08G094700	;AT3G18240.1;;Ribosomal protein S24/S35, mitochondrial
LUXPeak2533	Gm12	14927921	14928072	promoter-TSS (Glyma.12G132400.Wm82.a4.v1)	25	Glyma.12G132400	GO:0007165,GO:0005515,GO:0043531;AT5G17680.1;;disease resistance protein (TIR-NBS-LRR class), putative
LUXPeak0537	Gm03	41948809	41949161	promoter-TSS (Glyma.03G198600.Wm82.a4.v1)	95	Glyma.03G198600	GO:0005515;AT2G27310.1;;F-box family protein
LUXPeak3851	Gm18	5451949	5452502	Intergenic	-4068	Glyma.18G060801	GO:0071805,GO:0016020,GO:0015079;AT2G30070.1;ATKT1,ATKT1P,ATKUP1,KT1,KUP1;potassium transporter 1
LUXPeak2510	Gm12	7148925	7149396	promoter-TSS (Glyma.12G087700.Wm82.a4.v1)	65	Glyma.12G087700	GO:0009378,GO:0006310,GO:0006281;AT2G27600.1;ATSKD1,SKD1,VPS4;AAA-type ATPase family protein
LUXPeak4241	Gm20	35473908	35474805	exon (Glyma.20G113100.Wm82.a4.v1, exon 1 of 1)	285	Glyma.20G113100	GO:0055085,GO:0016021;AT2G39210.1;;Major facilitator superfamily protein
LUXPeak3248	Gm15	7617288	7617496	intron (Glyma.15G098200.Wm82.a4.v1, intron 1 of 5)	925	Glyma.15G098200	GO:0005515;AT2G47900.3;AtTLP3,TLP3;tubby like protein 3
LUXPeak0949	Gm05	41341178	41341401	Intergenic	-2220	Glyma.05G236700	GO:0003676,GO:0006418,GO:0005524,GO:0004812,GO:0000166,GO:0016874;AT4G33760.1;;tRNA synthetase class II (D, K and N) family protein
LUXPeak3613	Gm17	8561101	8561500	promoter-TSS (Glyma.17G109300.Wm82.a4.v1)	-498	Glyma.17G109300	NA
LUXPeak4025	Gm19	27720374	27720536	Intergenic	-2740	Glyma.19G074900	GO:0005515,GO:0006468,GO:0004672;AT5G14210.1;;Leucine-rich repeat protein kinase family protein
LUXPeak1030	Gm06	5215343	5215648	TTS (Glyma.06G068400.Wm82.a4.v1)	4371	Glyma.06G068400	GO:0005515;AT2G25490.1;EBF1,FBL6;EIN3-binding F box protein 1
LUXPeak1254	Gm07	4159472	4159962	TTS (Glyma.07G049100.Wm82.a4.v1)	3811	Glyma.07G049100	GO:0046983;AT2G46810.1;;basic helix-loop-helix (bHLH) DNA-binding superfamily protein
LUXPeak2642	Gm13	7502699	7503859	Intergenic	7622	Glyma.13G029000	NA
LUXPeak1907	Gm09	49405588	49405836	Intergenic	5643	Glyma.09G274000	GO:0043565,GO:0006355,GO:0003700;AT3G56400.1;ATWRKY70,WRKY70;WRKY DNA-binding protein 70
LUXPeak3285	Gm15	12080507	12080766	Intergenic	-10832	Glyma.15G146800	;AT3G16850.1;;Pectin lyase-like superfamily protein
LUXPeak3356	Gm15	50593848	50594211	Intergenic	-12998	Glyma.15G256700	GO:0016757;AT1G16570.1;;UDP-Glycosyltransferase superfamily protein
LUXPeak2308	Gm11	9632155	9632371	promoter-TSS (Glyma.11G127100.Wm82.a4.v1)	21	Glyma.11G127100	GO:0008270,GO:0005622;AT1G06040.1;STO;B-box zinc finger family protein
LUXPeak2264	Gm11	6861848	6863462	intron (Glyma.11G090800.Wm82.a4.v1, intron 1 of 1)	1182	Glyma.11G090800	NA
LUXPeak0290	Gm02	9841148	9841534	exon (Glyma.02G104300.Wm82.a4.v1, exon 1 of 1)	390	Glyma.02G104300	GO:0016758,GO:0008152;AT2G15490.1;UGT73B4;UDP-glycosyltransferase 73B4
LUXPeak2928	Gm13	41771073	41771372	exon (Glyma.13G329600.Wm82.a4.v1, exon 1 of 14)	-1827	Glyma.13G329551	NA
LUXPeak3377	Gm16	1397449	1397790	exon (Glyma.16G016100.Wm82.a4.v1, exon 1 of 4)	150	Glyma.16G016100	GO:0016020,GO:0009765;AT3G61470.1;LHCA2;photosystem I light harvesting complex gene 2
LUXPeak0139	Gm01	52722912	52723359	Intergenic	11290	Glyma.01G179900	GO:0006355,GO:0003677;AT4G36870.2;BLH2,SAW1;BEL1-like homeodomain 2
LUXPeak4200	Gm20	2946450	2946874	exon (Glyma.20G026800.Wm82.a4.v1, exon 1 of 2)	286	Glyma.20G026800	GO:0016787;AT1G13900.1;;Purple acid phosphatases superfamily protein
LUXPeak4332	Gm20	42670594	42670758	promoter-TSS (Glyma.20G188400.Wm82.a4.v1)	-12	Glyma.20G188400	;AT3G57810.1;;Cysteine proteinases superfamily protein
LUXPeak2809	Gm13	32495690	32496141	Intergenic	-3609	Glyma.13G217800	;AT5G46240.1;KAT1;potassium channel in Arabidopsis thaliana 1
LUXPeak1327	Gm07	16550226	16550497	exon (Glyma.07G141000.Wm82.a4.v1, exon 1 of 5)	154	Glyma.07G141000	;AT3G54000.1
[truncated: 2,374 more rows]

## Sheet: Flower related Genes
Flower related gene targted by GmLUX	Pathway	Annotation	TF type
Glyma.16G044200	Aging	GO:0048573,GO:0009909,GO:0008429;AT1G65480.1;FT;PEBP (phosphatidylethanolamine-binding protein) family protein	_
Glyma.16G150700	Aging	GO:0048573,GO:0009909,GO:0008429;AT1G65480.1;FT;PEBP (phosphatidylethanolamine-binding protein) family protein	_
Glyma.16G091300	Aging	GO:0046983,GO:0003677,GO:0006355,GO:0005634,GO:0003700;AT1G69120.1;AGL7,AP1;K-box region and MADS-box transcription factor family protein	MADS-MIKC;TF;MADS-
Glyma.16G151000	Aging	GO:0048573,GO:0009909,GO:0008429;AT1G65480.1;FT;PEBP (phosphatidylethanolamine-binding protein) family protein	_
Glyma.16G163200	Aging	;AT1G22770.1;FB,GI;gigantea protein (GI)	_
Glyma.04G202002	Aging	GO:0006355,GO:0003677;AT5G61850.1;LFY,LFY3;floral meristem identity control protein LEAFY (LFY)	LFY;TF;LFY
Glyma.04G159300	Aging	GO:0046983,GO:0003677,GO:0006355,GO:0005634,GO:0003700;AT5G60910.1;AGL8,FUL;AGAMOUS-like 8	MADS-MIKC;TF;MADS-
Glyma.17G170300	Aging	GO:0006355,GO:0003700,GO:0007275;AT4G36920.2;AP2,FL1,FLO2;Integrase-type DNA-binding superfamily protein	AP2/ERF-AP2;TF;AP2/ERF-
Glyma.17G112500	Aging	GO:0005515;AT3G15880.2;TPR4,WSIP2;WUS-interacting protein 2	_
Glyma.20G170000	Aging	;AT1G22770.1;FB,GI;gigantea protein (GI)	_
Glyma.20G230600	Aging	;AT5G27320.1;ATGID1C,GID1C;alpha/beta-Hydrolases superfamily protein	_
Glyma.02G270300	Aging	GO:0008601,GO:0007165,GO:0000159;AT4G15415.2;ATB\' GAMMA;Protein phosphatase 2A regulatory B subunit family protein	_
Glyma.02G151100	Aging	;AT3G63010.1;ATGID1B,GID1B;alpha/beta-Hydrolases superfamily protein	_
Glyma.02G041500	Aging	GO:0006355,GO:0005634,GO:0003700,GO:0046983,GO:0003677;AT2G22540.1;AGL22,SVP;K-box region and MADS-box transcription factor family protein	MADS-MIKC;TF;MADS-
Glyma.12G073300	Aging	GO:0006355,GO:0003700,GO:0007275;AT2G28550.1;RAP2.7,TOE1;related to AP2.7	AP2/ERF-AP2;TF;AP2/ERF-
Glyma.12G234200	Aging	GO:0005992,GO:0003824;AT1G78580.1;ATTPS1,TPS1;trehalose-6-phosphate synthase	_
Glyma.10G221500	Aging	;AT1G22770.1;FB,GI;gigantea protein (GI)	_
Glyma.10G022900	Aging	;AT3G63010.1;ATGID1B,GID1B;alpha/beta-Hydrolases superfamily protein	_
Glyma.10G158000	Aging	;AT5G27320.1;ATGID1C,GID1C;alpha/beta-Hydrolases superfamily protein	_
Glyma.08G214600	Aging	GO:0005515;AT1G15750.3;TPL,WSIP1;Transducin family protein / WD-40 repeat family protein	_
Glyma.08G120800	Aging	GO:0005992,GO:0003824;AT1G78580.1;ATTPS1,TPS1;trehalose-6-phosphate synthase	_
Glyma.08G033300	Aging	GO:0016773,GO:0005975,GO:0005524,GO:0046835,GO:0005536,GO:0004396,GO:0001678;AT4G29130.1;ATHXK1,GIN2,HXK1;hexokinase 1	_
Glyma.01G007300	Aging	GO:0016773,GO:0005975,GO:0005524,GO:0046835,GO:0005536,GO:0004396,GO:0001678;AT2G19860.1;ATHXK2,HXK2;hexokinase 2	_
Glyma.01G007200	Aging	GO:0016773,GO:0005975,GO:0005524,GO:0046835,GO:0005536,GO:0004396,GO:0001678;AT2G19860.1;ATHXK2,HXK2;hexokinase 2	_
Glyma.01G023500	Aging	GO:0006355,GO:0005634,GO:0003700,GO:0046983,GO:0003677;AT2G22540.1;AGL22,SVP;K-box region and MADS-box transcription factor family protein	MADS-MIKC;TF;MADS-
Glyma.15G006100	Aging	GO:0005515;AT1G80490.2;TPR1;TOPLESS-related 1	_
Glyma.15G044400	Aging	GO:0006355,GO:0003700,GO:0007275;AT2G28550.1;RAP2.7,TOE1;related to AP2.7	AP2/ERF-AP2;TF;AP2/ERF-
Glyma.15G210100	Aging	GO:0005992,GO:0003824;AT1G78580.1;ATTPS1,TPS1;trehalose-6-phosphate synthase	_
Glyma.07G124500	Aging	GO:0016773,GO:0005975,GO:0005524,GO:0046835,GO:0005536,GO:0004396,GO:0001678;AT4G29130.1;ATHXK1,GIN2,HXK1;hexokinase 1	_
Glyma.07G028000	Aging	GO:0005515;AT1G15750.1;TPL,WSIP1;Transducin family protein / WD-40 repeat family protein	_
Glyma.11G149825	Aging	GO:0006355,GO:0003700,GO:0007275;AT2G28550.1;RAP2.7,TOE1;related to AP2.7	AP2/ERF-AP2;TF;AP2/ERF-
Glyma.11G208366	Aging	;AT3G16830.1;TPR2;TOPLESS-related 2	_
Glyma.13G264600	Aging	GO:0005992,GO:0003824;AT1G78580.1;ATTPS1,TPS1;trehalose-6-phosphate synthase	_
Glyma.13G158800	Aging	GO:0005515;AT3G15880.2;TPR4,WSIP2;WUS-interacting protein 2	_
Glyma.13G367300	Aging	GO:0005515;AT1G80490.2;TPR1;TOPLESS-related 1	_
Glyma.13G329700	Aging	GO:0006355,GO:0003700,GO:0007275;AT2G28550.1;RAP2.7,TOE1;related to AP2.7	AP2/ERF-AP2;TF;AP2/ERF-
Glyma.05G163600	Aging	GO:0005992,GO:0003824;AT1G78580.1;ATTPS1,TPS1;trehalose-6-phosphate synthase	_
Glyma.05G091200	Aging	GO:0006355,GO:0003700,GO:0007275;AT4G36920.2;AP2,FL1,FLO2;Integrase-type DNA-binding superfamily protein	AP2/ERF-AP2;TF;AP2/ERF-
Glyma.05G226600	Aging	GO:0016773,GO:0005975,GO:0005524,GO:0046835,GO:0005536,GO:0004396,GO:0001678;AT4G29130.1;ATHXK1,GIN2,HXK1;hexokinase 1	_
Glyma.14G046800	Aging	GO:0008601,GO:0007165,GO:0000159;AT4G15415.1;ATB\' GAMMA;Protein phosphatase 2A regulatory B subunit family protein	_
Glyma.06G205800	Aging	GO:0046983,GO:0003677,GO:0006355,GO:0005634,GO:0003700;AT5G60910.1;AGL8,FUL;AGAMOUS-like 8	MADS-MIKC;TF;MADS-
Glyma.03G177500	Aging	GO:0006355,GO:0003700,GO:0007275;AT2G28550.3;RAP2.7,TOE1;related to AP2.7	AP2/ERF-AP2;TF;AP2/ERF-
Glyma.03G019300	Aging	GO:0006355,GO:0005634,GO:0003700,GO:0046983,GO:0003677;AT2G45660.1;AGL20,ATSOC1,SOC1;AGAMOUS-like 20	MADS-MIKC;TF;MADS-
Glyma.03G148300	Aging	GO:0016787,GO:0008152;AT3G63010.1;ATGID1B,GID1B;alpha/beta-Hydrolases superfamily protein	_
Glyma.19G108100	Aging	GO:0048573,GO:0009909,GO:0008429;AT1G65480.1;FT;PEBP (phosphatidylethanolamine-binding protein) family protein	_
Glyma.16G044200	Autonomous	GO:0048573,GO:0009909,GO:0008429;AT1G65480.1;FT;PEBP (phosphatidylethanolamine-binding protein) family protein	_
Glyma.16G150700	Autonomous	GO:0048573,GO:0009909,GO:0008429;AT1G65480.1;FT;PEBP (phosphatidylethanolamine-binding protein) family protein	_
Glyma.16G070900	Autonomous	GO:0003676;AT5G40490.1;;RNA-binding (RRM/RBD/RNP motifs) family protein	_
Glyma.16G151000	Autonomous	GO:0048573,GO:0009909,GO:0008429;AT1G65480.1;FT;PEBP (phosphatidylethanolamine-binding protein) family protein	_
Glyma.04G074200	Autonomous	GO:0008168,GO:0006479,GO:0035246;AT4G31120.1;ATPRMT5,PRMT5,SKB1;SHK1 binding protein 1	_
Glyma.04G173300	Autonomous	;AT2G02760.1;ATUBC2,UBC2;ubiquiting-conjugating enzyme 2	_
Glyma.04G009500	Autonomous	GO:0005515,GO:0003682;AT4G39100.1;SHL1;PHD finger family protein / bromo-adjacent homology (BAH) domain-containing protein	PHD;TR;PHD
Glyma.04G149600	Autonomous	GO:0008168,GO:0006479;AT1G04870.2;ATPRMT10,PRMT10;protein arginine methyltransferase 10	_
Glyma.04G149200	Autonomous	GO:0003677;AT1G52740.1;HTA9;histone H2A protein 9	_
Glyma.04G130300	Autonomous	GO:0016747,GO:0006355;AT5G64610.1;HAM1;histone acetyltransferase of the MYST family 1	_
Glyma.04G209600	Autonomous	;AT5G63860.1;UVR8;Regulator of chromosome condensation (RCC1) family protein	_
Glyma.04G187000	Autonomous	;AT5G63110.1;ATHDA6,AXE1,HDA6,RPD3B,RTS1,SIL1;histone deacetylase 6	_
Glyma.04G210700	Autonomous	GO:0008408,GO:0003677,GO:0000166;AT5G63960.1;EMB2780;DNA binding;nucleotide binding;nucleic acid binding;DNA-directed DNA polymerases;DNA-directed DNA polymerases	_
Glyma.17G052100	Autonomous	GO:0005515;AT4G29830.1;VIP3;Transducin/WD40 repeat-like superfamily protein	_
Glyma.17G207100	Autonomous	GO:0003677;AT1G52740.1;HTA9;histone H2A protein 9	_
Glyma.17G098000	Autonomous	;AT2G02760.1;ATUBC2,UBC2;ubiquiting-conjugating enzyme 2	_
Glyma.17G085700	Autonomous	;AT5G63110.1;ATHDA6,AXE1,HDA6,RPD3B,RTS1,SIL1;histone deacetylase 6	_
Glyma.17G155400	Autonomous	;AT4G17800.1;;Predicted AT-hook DNA-binding family protein	_
Glyma.17G026500	Autonomous	GO:0008168,GO:0006479;AT3G06930.1;ATPRMT4B,PRMT4B;protein arginine methyltransferase 4B	_
Glyma.20G071200	Autonomous	GO:0005515;AT5G06600.1;UBP12;ubiquitin-specific protease 12	_
Glyma.20G054800	Autonomous	GO:0036459,GO:0016579,GO:0005515;AT5G06600.1;UBP12;ubiquitin-specific protease 12	_
Glyma.20G054600	Autonomous	GO:0036459,GO:0016579;AT3G11910.1;UBP13;ubiquitin-specific protease 13	_
Glyma.20G048000	Autonomous	GO:0006468,GO:0004672;AT5G10270.1;CDKC;1;cyclin-dependent kinase C;1	_
Glyma.20G090000	Autonomous	GO:0005515,GO:0006355,GO:0018298,GO:0009584;AT1G09570.1;FHY2,FRE1,HY8,PHYA;phytochrome A	_
Glyma.02G159100	Autonomous	GO:0005515;AT3G10390.1;FLD;Flavin containing amine oxidoreductase family protein	SWI/SNF-SWI3;TR;SWI/SNF-SWI3
Glyma.02G285500	Autonomous	;AT2G42940.1;;Predicted AT-hook DNA-binding family protein	_
Glyma.02G256800	Autonomous	GO:0055114,GO:0020037,GO:0016705,GO:0005506;AT5G05690.1;CBB3,CPD,CYP90,CYP90A,CYP90A1,DWF3;Cytochrome P450 superfamily protein	_
Glyma.02G020000	Autonomous	;AT1G14400.2;ATUBC1,UBC1;ubiquitin carrier protein 1	_
Glyma.02G271500	Autonomous	GO:0005515;AT5G06600.1;UBP12;ubiquitin-specific protease 12	_
Glyma.02G152200	Autonomous	GO:0005515;AT3G20740.1;FIE,FIE1,FIS3;Transducin/WD40 repeat-like superfamily protein	_
Glyma.02G276000	Autonomous	GO:0006468,GO:0005524,GO:0004672;AT5G10270.1;CDKC;1;cyclin-dependent kinase C;1	_
Glyma.02G143200	Autonomous	GO:0003677;AT3G54560.1;HTA11;histone H2A 11	_
Glyma.12G086700	Autonomous	;AT3G44680.1;HDA09,HDA9;histone deacetylase 9	_
Glyma.12G035600	Autonomous	GO:0006355;AT5G45600.1;GAS41,TAF14B;YEATS family protein	_
Glyma.12G087000	Autonomous	GO:0003677,GO:0000166,GO:0008408,GO:0008270,GO:0006260,GO:0005634,GO:0003887;AT1G08260.1;ABO4,EMB142,EMB2284,EMB529,ESD7,POL2A,TIL1;DNA polymerase epsilon catalytic subunit	_
Glyma.12G206400	Autonomous	GO:0003676,GO:0045292,GO:0005846,GO:0000339;AT5G44200.2;ATCBP20,CBP20;CAP-binding protein 20	_
Glyma.12G190100	Autonomous	GO:0051082,GO:0031072;AT5G22060.1;ATJ2,J2;DNAJ homologue 2	_
Glyma.12G095700	Autonomous	GO:0051082,GO:0031072;AT5G22060.1;ATJ2,J2;DNAJ homologue 2	_
Glyma.10G022000	Autonomous	GO:0005515;AT3G20740.1;FIE,FIE1,FIS3;Transducin/WD40 repeat-like superfamily protein	_
Glyma.10G031200	Autonomous	GO:0003677;AT3G54560.1;HTA11;histone H2A 11	_
Glyma.10G141400	Autonomous	GO:0005515,GO:0006355,GO:0018298,GO:0009584;AT1G09570.1;FHY2,FRE1,HY8,PHYA;phytochrome A	_
Glyma.10G120900	Autonomous	GO:0005515;AT5G06600.1;UBP12;ubiquitin-specific protease 12	_
Glyma.08G014300	Autonomous	GO:0042398,GO:0004357;AT4G23100.3;ATECS1,CAD2,GSH1,GSHA,PAD2,RML1;glutamate-cysteine ligase	_
Glyma.08G096100	Autonomous	GO:0031625,GO:0006511;AT5G46210.1;ATCUL4,CUL4;cullin4	_
Glyma.08G040300	Autonomous	;AT1G18450.1;ARP4,ATARP4;actin-related protein 4	_
Glyma.08G085900	Autonomous	GO:0005515;AT5G58230.1;ATMSI1,MEE70,MSI1;Transducin/WD40 repeat-like superfamily protein	_
Glyma.08G297300	Autonomous	;AT2G02760.1;ATUBC2,UBC2;ubiquiting-conjugating enzyme 2	_
Glyma.01G231700	Autonomous	;AT4G10180.1;ATDET1,DET1,FUS2;light-mediated development protein 1 / deetiolated1 (DET1)	_
Glyma.01G043600	Autonomous	;AT2G02760.1;ATUBC2,UBC2;ubiquiting-conjugating enzyme 2	_
Glyma.01G136100	Autonomous	;AT3G28730.1;ATHMG,HMG,NFD,SSRP1;high mobility group	HMG;TR;HMG
Glyma.15G148200	Autonomous	GO:0008168,GO:0006479;AT3G06930.1;ATPRMT4B,PRMT4B;protein arginine methyltransferase 4B	_
Glyma.15G249700	Autonomous	GO:0031625,GO:0006511;AT5G46210.1;ATCUL4,CUL4;cullin4	_
Glyma.15G176400	Autonomous	GO:0005515;AT2G06210.1;ELF8,VIP6;binding	_
Glyma.15G007100	Autonomous	GO:0005515,GO:0003723,GO:0030623,GO:0000398,GO:0017070,GO:0005681;AT1G80070.1;EMB14,EMB177,EMB33,SUS2;Pre-mRNA-processing-splicing factor	_
Glyma.15G093600	Autonomous	GO:0031625,GO:0006511;AT5G46210.1;ATCUL4,CUL4;cullin4	_
Glyma.15G169800	Autonomous	GO:0005515;AT2G19520.1;ACG1,ATMSI4,FVE,MSI4,NFC04,NFC4;Transducin family protein / WD-40 repeat family protein	_
Glyma.15G023966	Autonomous	;AT2G19520.1;ACG1,ATMSI4,FVE,MSI4,NFC04,NFC4;Transducin family protein / WD-40 repeat family protein	_
Glyma.15G072332	Autonomous	;AT4G04920.1;SFR6;sensitive to freezing 6	_
Glyma.15G160500	Autonomous	;AT2G22370.1	_
Glyma.07G118800	Autonomous	;AT1G18450.1;ARP4,ATARP4;actin-related protein 4	_
Glyma.07G110200	Autonomous	GO:0051082,GO:0031072;AT5G22060.1;ATJ2,J2;DNAJ homologue 2	_
Glyma.07G090100	Autonomous	GO:0005515,GO:0051568,GO:0016575,GO:0005634;AT1G62830.1;ATLSD1,ATSWP1,LDL1,LSD1,SWP1;LSD1-like 1	SWI/SNF-SWI3;TR;SWI/SNF-SWI3
Glyma.07G247300	Autonomous	GO:0008168,GO:0006479;AT3G06930.1;ATPRMT4B,PRMT4B;protein arginine methyltransferase 4B	_
Glyma.11G210335	Autonomous	;AT4G10710.1;SPT16;global transcription factor C	_
Glyma.11G228900	Autonomous	GO:0055114,GO:0020037,GO:0016705,GO:0005506;AT5G05690.1;CBB3,CPD,CYP90,CYP90A,CYP90A1,DWF3;Cytochrome P450 superfamily protein	_
Glyma.11G023632	Autonomous	GO:0042398,GO:0004357;AT4G23100.3;ATECS1,CAD2,GSH1,GSHA,PAD2,RML1;glutamate-cysteine ligase	_
Glyma.11G014600	Autonomous	;AT4G10180.1;ATDET1,DET1,FUS2;light-mediated development protein 1 / deetiolated1 (DET1)	_
Glyma.11G117300	Autonomous	GO:0003676;AT2G21660.1;ATGRP7,CCR2,GR-RBP7,GRP7;cold, circadian rhythm, and rna binding 2	_
Glyma.11G187800	Autonomous	;AT3G44680.1;HDA09,HDA9;histone deacetylase 9	_
Glyma.11G237700	Autonomous	GO:0008270,GO:0006260,GO:0005634,GO:0003887,GO:0003677,GO:0000166,GO:0008408;AT1G08260.1;ABO4,EMB142,EMB2284,EMB529,ESD7,POL2A,TIL1;DNA polymerase epsilon catalytic subunit	_
Glyma.11G210662	Autonomous	;AT4G10710.1;SPT16;global transcription factor C	_
Glyma.11G164100	Autonomous	;AT5G37055.1;ATSWC6,SEF;HIT-type Zinc finger family protein	_
Glyma.11G172401	Autonomous	GO:0051082,GO:0031072;AT3G44110.1;ATJ,ATJ3;DNAJ homologue 3	_
Glyma.11G170100	Autonomous	;AT1G01040.2;ASU1,ATDCL1,CAF,DCL1,EMB60,EMB76,SIN1,SUS1;dicer-like 1	_
Glyma.09G185800	Autonomous	GO:0005515,GO:0051568,GO:0016575,GO:0005634;AT1G62830.1;ATLSD1,ATSWP1,LDL1,LSD1,SWP1;LSD1-like 1	SWI/SNF-SWI3;TR;SWI/SNF-SWI3
Glyma.09G054300	Autonomous	;AT2G22370.1	_
Glyma.09G068600	Autonomous	GO:0005515;AT2G06210.1;ELF8,VIP6;binding	_
Glyma.09G063100	Autonomous	GO:0005515;AT2G19520.1;ACG1,ATMSI4,FVE,MSI4,NFC04,NFC4;Transducin family protein / WD-40 repeat family protein	_
Glyma.09G222100	Autonomous	GO:0006355;AT5G45600.2;GAS41,TAF14B;YEATS family protein	_
Glyma.09G044700	Autonomous	GO:0008168,GO:0006479;AT3G06930.1;ATPRMT4B,PRMT4B;protein arginine methyltransferase 4B	_
Glyma.13G027800	Autonomous	;AT3G11910.1;UBP13;ubiquitin-specific protease 13	_
Glyma.13G218600	Autonomous	GO:0031625,GO:0006511;AT5G46210.1;ATCUL4,CUL4;cullin4	_
Glyma.13G350500	Autonomous	GO:0005515;AT2G19520.1;ACG1,ATMSI4,FVE,MSI4,NFC04,NFC4;Transducin family protein / WD-40 repeat family protein	_
Glyma.13G218500	Autonomous	GO:0031625,GO:0006511;AT5G46210.1;ATCUL4,CUL4;cullin4	_
Glyma.13G027600	Autonomous	GO:0005515;AT5G06600.2;UBP12;ubiquitin-specific protease 12	_
Glyma.13G064800	Autonomous	;AT3G28730.1;ATHMG,HMG,NFD,SSRP1;high mobility group	HMG;TR;HMG
Glyma.13G366100	Autonomous	GO:0005515,GO:0003723,GO:0030623,GO:0000398,GO:0017070,GO:0005681;AT1G80070.1;EMB14,EMB177,EMB33,SUS2;Pre-mRNA-processing-splicing factor	_
Glyma.13G033700	Autonomous	GO:0003677,GO:0000166;AT2G27120.1;POL2B,TIL2;DNA polymerase epsilon catalytic subunit	_
Glyma.13G241100	Autonomous	;AT4G04920.2;SFR6;sensitive to freezing 6	_
Glyma.13G294500	Autonomous	GO:0003676,GO:0045292,GO:0005846,GO:0000339;AT5G44200.1;ATCBP20,CBP20;CAP-binding protein 20	_
Glyma.13G107300	Autonomous	GO:0005515;AT4G29830.1;VIP3;Transducin/WD40 repeat-like superfamily protein	_
Glyma.13G287200	Autonomous	GO:0005515;AT3G20740.1;FIE,FIE1,FIS3;Transducin/WD40 repeat-like superfamily protein	_
Glyma.13G311600	Autonomous	GO:0051082,GO:0031072;AT5G22060.1;ATJ2,J2;DNAJ homologue 2	_
Glyma.13G181200	Autonomous	;AT4G04920.2;SFR6;sensitive to freezing 6	_
Glyma.05G028800	Autonomous	;AT2G02760.1;ATUBC2,UBC2;ubiquiting-conjugating enzyme 2	_
Glyma.05G207600	Autonomous	GO:0042398,GO:0004357;AT4G23100.1;ATECS1,CAD2,GSH1,GSHA,PAD2,RML1;glutamate-cysteine ligase	_
Glyma.05G111500	Autonomous	;AT4G17800.1;;Predicted AT-hook DNA-binding family protein	_
Glyma.05G040600	Autonomous	;AT5G63110.1;ATHDA6,AXE1,HDA6,RPD3B,RTS1,SIL1;histone deacetylase 6	_
Glyma.05G003400	Autonomous	GO:0003676;AT5G40490.1;;RNA-binding (RRM/RBD/RNP motifs) family protein	_
Glyma.05G131200	Autonomous	GO:0005515;AT5G58230.1;ATMSI1,MEE70,MSI1;Transducin/WD40 repeat-like superfamily protein	_
Glyma.05G194400	Autonomous	;AT5G63860.1;UVR8;Regulator of chromosome condensation (RCC1) family protein	_
Glyma.05G140800	Autonomous	GO:0031625,GO:0006511;AT5G46210.1;ATCUL4,CUL4;cullin4	_
Glyma.05G077800	Autonomous	GO:0005515;AT5G14170.1;CHC1;SWIB/MDM2 domain superfamily protein	SWI/SNF-BAF60b;TR;SWI/SNF-BAF60b
Glyma.14G044500	Autonomous	GO:0005515;AT5G06600.1;UBP12;ubiquitin-specific protease 12	_
Glyma.14G059900	Autonomous	GO:0055114,GO:0020037,GO:0016705,GO:0005506;AT5G05690.1;CBB3,CPD,CYP90,CYP90A,CYP90A1,DWF3;Cytochrome P450 superfamily protein	_
Glyma.14G028600	Autonomous	;AT2G42940.1;;Predicted AT-hook DNA-binding family protein	_
Glyma.14G039900	Autonomous	GO:0006468,GO:0005524,GO:0004672;AT5G10270.1;CDKC;1;cyclin-dependent kinase C;1	_
Glyma.14G126700	Autonomous	GO:0003677;AT1G52740.1;HTA9;histone H2A protein 9	_
Glyma.06G156400	Autonomous	;AT5G63860.1;UVR8;Regulator of chromosome condensation (RCC1) family protein	_
Glyma.06G190900	Autonomous	;AT2G02760.1;ATUBC2,UBC2;ubiquiting-conjugating enzyme 2	_
Glyma.06G178800	Autonomous	;AT5G63110.1;ATHDA6,AXE1,HDA6,RPD3B,RTS1,SIL1;histone deacetylase 6	_
Glyma.06G316400	Autonomous	GO:0016747,GO:0006355;AT5G64610.1;HAM1;histone acetyltransferase of the MYST family 1	_
Glyma.06G071500	Autonomous	GO:0003677;AT1G52740.1;HTA9;histone H2A protein 9	_
Glyma.06G155300	Autonomous	GO:0008408,GO:0003677,GO:0000166;AT5G63960.1;EMB2780;DNA binding;nucleotide binding;nucleic acid binding;DNA-directed DNA polymerases;DNA-directed DNA polymerases	_
Glyma.06G075300	Autonomous	GO:0008168,GO:0006479,GO:0035246;AT4G31120.1;ATPRMT5,PRMT5,SKB1;SHK1 binding protein 1	_
Glyma.06G215400	Autonomous	GO:0008168,GO:0006479;AT1G04870.2;ATPRMT10,PRMT10;protein arginine methyltransferase 10	_
Glyma.06G214900	Autonomous	GO:0003677;AT1G52740.1;HTA9;histone H2A protein 9	_
Glyma.06G178700	Autonomous	;AT5G63110.1;ATHDA6,AXE1,HDA6,RPD3B,RTS1,SIL1;histone deacetylase 6	_
Glyma.06G009400	Autonomous	GO:0005515,GO:0003682;AT4G39100.1;SHL1;PHD finger family protein / bromo-adjacent homology (BAH) domain-containing protein	PHD;TR;PHD
Glyma.03G158100	Autonomous	GO:0003677;AT3G54560.1;HTA11;histone H2A 11	_
Glyma.03G031900	Autonomous	;AT3G28730.1;ATHMG,HMG,NFD,SSRP1;high mobility group	HMG;TR;HMG
Glyma.03G116600	Autonomous	GO:0051082,GO:0031072;AT5G22060.1;ATJ2,J2;DNAJ homologue 2	_
Glyma.03G248200	Autonomous	GO:0003723;AT3G04610.1;FLK;RNA-binding KH domain-containing protein	_
Glyma.03G227267	Autonomous	GO:0005515,GO:0006355;AT1G09570.1;FHY2,FRE1,HY8,PHYA;phytochrome A	_
Glyma.03G262100	Autonomous	GO:0016787,GO:0005524,GO:0003677,GO:0016891,GO:0005515,GO:0006396,GO:0004525,GO:0003723;AT1G01040.1;ASU1,ATDCL1,CAF,DCL1,EMB60,EMB76,SIN1,SUS1;dicer-like 1	_
Glyma.03G107300	Autonomous	;AT1G18450.1;ARP4,ATARP4;actin-related protein 4	_
Glyma.19G160400	Autonomous	GO:0003677;AT3G54560.1;HTA11;histone H2A 11	_
Glyma.19G061100	Autonomous	GO:0003676;AT5G40490.1;;RNA-binding (RRM/RBD/RNP motifs) family protein	_
Glyma.19G003900	Autonomous	GO:0003676;AT5G40490.1;;RNA-binding (RRM/RBD/RNP motifs) family protein	_
Glyma.19G071500	Autonomous	GO:0005515;AT5G14170.1;CHC1;SWIB/MDM2 domain superfamily protein	SWI/SNF-BAF60b;TR;SWI/SNF-BAF60b
Glyma.19G224200	Autonomous	GO:0005515,GO:0006355,GO:0018298,GO:0009584;AT1G09570.1;FHY2,FRE1,HY8,PHYA;phytochrome A	_
Glyma.19G246200	Autonomous	GO:0003723;AT3G04610.1;FLK;RNA-binding KH domain-containing protein	_
Glyma.19G261200	Autonomous	GO:0016787,GO:0005524,GO:0003677,GO:0016891,GO:0005515,GO:0006396,GO:0004525,GO:0003723;AT1G01040.1;ASU1,ATDCL1,CAF,DCL1,EMB60,EMB76,SIN1,SUS1;dicer-like 1	_
Glyma.19G108100	Autonomous	GO:0048573,GO:0009909,GO:0008429;AT1G65480.1;FT;PEBP (phosphatidylethanolamine-binding protein) family protein	_
Glyma.18G044600	Autonomous	;AT4G10710.1;SPT16;global transcription factor C	_
Glyma.18G057300	Autonomous	;AT5G37055.1;ATSWC6,SEF;HIT-type Zinc finger family protein	_
Glyma.18G124600	Autonomous	;AT2G02760.1;ATUBC2,UBC2;ubiquiting-conjugating enzyme 2	_
Glyma.18G157402	Autonomous	GO:0003677,GO:0000166;AT2G27120.1;POL2B,TIL2;DNA polymerase epsilon catalytic subunit	_
Glyma.18G135700	Autonomous	;AT2G22370.1	_
Glyma.18G044500	Autonomous	;AT4G10710.1;SPT16;global transcription factor C	_
Glyma.18G028300	Autonomous	GO:0055114,GO:0020037,GO:0016705,GO:0005506;AT5G05690.1;CBB3,CPD,CYP90,CYP90A,CYP90A1,DWF3;Cytochrome P450 superfamily protein	_
Glyma.16G044200	CircadianClock	GO:0048573,GO:0009909,GO:0008429;AT1G65480.1;FT;PEBP (phosphatidylethanolamine-binding protein) family protein	_
Glyma.16G150700	CircadianClock	GO:0048573,GO:0009909,GO:0008429;AT1G65480.1;FT;PEBP (phosphatidylethanolamine-binding protein) family protein	_
Glyma.16G044800	CircadianClock	GO:0005515;AT1G12910.1;ATAN11,LWD1;Transducin/WD40 repeat-like superfamily protein	_
Glyma.16G151000	CircadianClock	GO:0048573,GO:0009909,GO:0008429;AT1G65480.1;FT;PEBP (phosphatidylethanolamine-binding protein) family protein	_
Glyma.16G163200	CircadianClock	;AT1G22770.1;FB,GI;gigantea protein (GI)	_
Glyma.04G074200	CircadianClock	GO:0008168,GO:0006479,GO:0035246;AT4G31120.1;ATPRMT5,PRMT5,SKB1;SHK1 binding protein 1	_
Glyma.04G101500	CircadianClock	;AT4G08920.1;ATCRY1,BLU1,CRY1,HY4,OOP2;cryptochrome 1	_
Glyma.04G209600	CircadianClock	;AT5G63860.1;UVR8;Regulator of chromosome condensation (RCC1) family protein	_
Glyma.17G149500	CircadianClock	GO:0019887,GO:0005956;AT2G44680.1;CKB4;casein kinase II beta subunit 4	_
Glyma.17G149300	CircadianClock	GO:0019887,GO:0005956;AT2G44680.2;CKB4;casein kinase II beta subunit 4	_
Glyma.17G062000	CircadianClock	GO:0005515;AT5G57360.1;ADO1,FKL2,LKP1,ZTL;Galactose oxidase/kelch repeat superfamily protein	_
Glyma.20G071200	CircadianClock	GO:0005515;AT5G06600.1;UBP12;ubiquitin-specific protease 12	_
Glyma.20G170000	CircadianClock	;AT1G22770.1;FB,GI;gigantea protein (GI)	_
Glyma.20G054800	CircadianClock	GO:0036459,GO:0016579,GO:0005515;AT5G06600.1;UBP12;ubiquitin-specific protease 12	_
Glyma.20G054600	CircadianClock	GO:0036459,GO:0016579;AT3G11910.1;UBP13;ubiquitin-specific protease 13	_
Glyma.20G090000	CircadianClock	GO:0005515,GO:0006355,GO:0018298,GO:0009584;AT1G09570.1;FHY2,FRE1,HY8,PHYA;phytochrome A	_
Glyma.02G267800	CircadianClock	GO:0005515;AT2G32950.1;ATCOP1,COP1,DET340,EMB168,FUS1;Transducin/WD40 repeat-like superfamily protein	_
Glyma.02G271500	CircadianClock	GO:0005515;AT5G06600.1;UBP12;ubiquitin-specific protease 12	_
Glyma.10G221500	CircadianClock	;AT1G22770.1;FB,GI;gigantea protein (GI)	_
Glyma.10G241100	CircadianClock	GO:0055114,GO:0016491;AT4G25420.1;AT2301,ATGA20OX1,GA20OX1,GA5;2-oxoglutarate (2OG) and Fe(II)-dependent oxygenase superfamily protein	_
Glyma.10G141400	CircadianClock	GO:0005515,GO:0006355,GO:0018298,GO:0009584;AT1G09570.1;FHY2,FRE1,HY8,PHYA;phytochrome A	_
Glyma.10G120900	CircadianClock	GO:0005515;AT5G06600.1;UBP12;ubiquitin-specific protease 12	_
Glyma.08G240300	CircadianClock	;AT3G01090.2;AKIN10,KIN10,SNRK1.1;SNF1 kinase homolog 10	_
Glyma.08G046500	CircadianClock	GO:0005515,GO:0042752;AT1G68050.1;ADO3,FKF1;flavin-binding, kelch repeat, f box 1	_
Glyma.08G240400	CircadianClock	;AT3G01090.2;AKIN10,KIN10,SNRK1.1;SNF1 kinase homolog 10	_
Glyma.01G203800	CircadianClock	GO:0019887,GO:0005956;AT4G17640.1;CKB2;casein kinase II beta chain 2	_
Glyma.15G140000	CircadianClock	GO:0006355,GO:0005515,GO:0018298,GO:0009584;AT2G18790.1;HY3,OOP1,PHYB;phytochrome B	_
Glyma.15G162300	CircadianClock	GO:0005515;AT5G57360.1;ADO1,FKL2,LKP1,ZTL;Galactose oxidase/kelch repeat superfamily protein	_
Glyma.15G072332	CircadianClock	;AT4G04920.1;SFR6;sensitive to freezing 6	_
Glyma.11G039100	CircadianClock	GO:0019887,GO:0005956;AT5G47080.1;CKB1;casein kinase II beta chain 1	_
Glyma.09G056100	CircadianClock	GO:0005515;AT5G57360.1;ADO1,FKL2,LKP1,ZTL;Galactose oxidase/kelch repeat superfamily protein	_
Glyma.09G035500	CircadianClock	GO:0006355,GO:0005515,GO:0018298,GO:0009584;AT2G18790.1;HY3,OOP1,PHYB;phytochrome B	_
Glyma.13G027800	CircadianClock	;AT3G11910.1;UBP13;ubiquitin-specific protease 13	_
Glyma.13G027600	CircadianClock	GO:0005515;AT5G06600.2;UBP12;ubiquitin-specific protease 12	_
Glyma.13G060400	CircadianClock	;AT3G01090.2;AKIN10,KIN10,SNRK1.1;SNF1 kinase homolog 10	_
Glyma.13G097600	CircadianClock	GO:0005515;AT5G57360.1;ADO1,FKL2,LKP1,ZTL;Galactose oxidase/kelch repeat superfamily protein	_
Glyma.13G241100	CircadianClock	;AT4G04920.2;SFR6;sensitive to freezing 6	_
Glyma.13G089200	CircadianClock	;AT4G08920.1;ATCRY1,BLU1,CRY1,HY4,OOP2;cryptochrome 1	_
Glyma.13G181200	CircadianClock	;AT4G04920.2;SFR6;sensitive to freezing 6	_
Glyma.05G239400	CircadianClock	GO:0005515,GO:0042752;AT1G68050.1;ADO3,FKF1;flavin-binding, kelch repeat, f box 1	_
Glyma.05G194400	CircadianClock	;AT5G63860.1;UVR8;Regulator of chromosome condensation (RCC1) family protein	_
Glyma.05G067100	CircadianClock	GO:0019887,GO:0005956;AT2G44680.2;CKB4;casein kinase II beta subunit 4	_
Glyma.05G067300	CircadianClock	GO:0019887,GO:0005956;AT2G44680.1;CKB4;casein kinase II beta subunit 4	_
Glyma.14G049700	CircadianClock	GO:0046872,GO:0005515;AT2G32950.1;ATCOP1,COP1,DET340,EMB168,FUS1;Transducin/WD40 repeat-like superfamily protein	_
Glyma.14G174200	CircadianClock	;AT4G08920.1;ATCRY1,BLU1,CRY1,HY4,OOP2;cryptochrome 1	_
Glyma.14G044500	CircadianClock	GO:0005515;AT5G06600.1;UBP12;ubiquitin-specific protease 12	_
Glyma.06G156400	CircadianClock	;AT5G63860.1;UVR8;Regulator of chromosome condensation (RCC1) family protein	_
Glyma.06G103200	CircadianClock	;AT4G08920.1;ATCRY1,BLU1,CRY1,HY4,OOP2;cryptochrome 1	_
Glyma.06G075300	CircadianClock	GO:0008168,GO:0006479,GO:0035246;AT4G31120.1;ATPRMT5,PRMT5,SKB1;SHK1 binding protein 1	_
Glyma.06G136600	CircadianClock	GO:0000160,GO:0005515;AT5G24470.1;APRR5,PRR5;pseudo-response regulator 5	Pseudo ARR-B;TR;Pseudo ARR-B
Glyma.03G227267	CircadianClock	GO:0005515,GO:0006355;AT1G09570.1;FHY2,FRE1,HY8,PHYA;phytochrome A	_
Glyma.19G026100	CircadianClock	;AT3G01090.2;AKIN10,KIN10,SNRK1.1;SNF1 kinase homolog 10	_
Glyma.19G224200	CircadianClock	GO:0005515,GO:0006355,GO:0018298,GO:0009584;AT1G09570.1;FHY2,FRE1,HY8,PHYA;phytochrome A	_
Glyma.19G106900	CircadianClock	GO:0005515;AT1G12910.1;ATAN11,LWD1;Transducin/WD40 repeat-like superfamily protein	_
Glyma.19G108100	CircadianClock	GO:0048573,GO:0009909,GO:0008429;AT1G65480.1;FT;PEBP (phosphatidylethanolamine-binding protein) family protein	_
Glyma.18G262900	CircadianClock	;AT3G01090.2;AKIN10,KIN10,SNRK1.1;SNF1 kinase homolog 10	_
Glyma.16G044200	Hormone	GO:0048573,GO:0009909,GO:0008429;AT1G65480.1;FT;PEBP (phosphatidylethanolamine-binding protein) family protein	_
Glyma.16G150700	Hormone	GO:0048573,GO:0009909,GO:0008429;AT1G65480.1;FT;PEBP (phosphatidylethanolamine-binding protein) family protein	_
Glyma.16G151000	Hormone	GO:0048573,GO:0009909,GO:0008429;AT1G65480.1;FT;PEBP (phosphatidylethanolamine-binding protein) family protein	_
Glyma.04G202002	Hormone	GO:0006355,GO:0003677;AT5G61850.1;LFY,LFY3;floral meristem identity control protein LEAFY (LFY)	LFY;TF;LFY
Glyma.17G202100	Hormone	;AT5G24860.1;ATFPF1,FPF1;flowering promoting factor 1	_
Glyma.17G025300	Hormone	;AT2G47810.1;NF-YB5;nuclear factor Y, subunit B5	NF-YB;TF;NF-Y-
Glyma.20G198500	Hormone	;AT2G37060.2;NF-YB8;nuclear factor Y, subunit B8	NF-YB;TF;NF-Y-
Glyma.20G230600	Hormone	;AT5G27320.1;ATGID1C,GID1C;alpha/beta-Hydrolases superfamily protein	_
Glyma.02G151100	Hormone	;AT3G63010.1;ATGID1B,GID1B;alpha/beta-Hydrolases superfamily protein	_
Glyma.02G154000	Hormone	;AT2G47810.1;NF-YB5;nuclear factor Y, subunit B5	NF-YB;TF;NF-Y-
Glyma.02G300200	Hormone	;AT4G14540.1;NF-YB3;nuclear factor Y, subunit B3	NF-YB;TF;NF-Y-
Glyma.10G048900	Hormone	;AT2G37060.1;NF-YB8;nuclear factor Y, subunit B8	NF-YB;TF;NF-Y-
Glyma.10G020100	Hormone	;AT2G47810.1;NF-YB5;nuclear factor Y, subunit B5	NF-YB;TF;NF-Y-
Glyma.10G192000	Hormone	;AT2G37060.1;NF-YB8;nuclear factor Y, subunit B8	NF-YB;TF;NF-Y-
Glyma.10G241100	Hormone	GO:0055114,GO:0016491;AT4G25420.1;AT2301,ATGA20OX1,GA20OX1,GA5;2-oxoglutarate (2OG) and Fe(II)-dependent oxygenase superfamily protein	_
Glyma.10G022900	Hormone	;AT3G63010.1;ATGID1B,GID1B;alpha/beta-Hydrolases superfamily protein	_
Glyma.10G158000	Hormone	;AT5G27320.1;ATGID1C,GID1C;alpha/beta-Hydrolases superfamily protein	_
Glyma.08G141000	Hormone	;AT4G14540.1;NF-YB3;nuclear factor Y, subunit B3	NF-YB;TF;NF-Y-
Glyma.08G096100	Hormone	GO:0031625,GO:0006511;AT5G46210.1;ATCUL4,CUL4;cullin4	_
Glyma.08G329300	Hormone	;AT4G14540.1;NF-YB3;nuclear factor Y, subunit B3	NF-YB;TF;NF-Y-
Glyma.08G165700	Hormone	;AT1G56170.2;ATHAP5B,HAP5B,NF-YC2;nuclear factor Y, subunit C2	NF-YC;TF;NF-Y-
Glyma.08G001300	Hormone	;AT2G13570.1;NF-YB7;nuclear factor Y, subunit B7	NF-YB;TF;NF-Y-
Glyma.15G261300	Hormone	;AT1G56170.1;ATHAP5B,HAP5B,NF-YC2;nuclear factor Y, subunit C2	NF-YC;TF;NF-Y-
Glyma.15G118800	Hormone	;AT4G14540.1;NF-YB3;nuclear factor Y, subunit B3	NF-YB;TF;NF-Y-
Glyma.15G249700	Hormone	GO:0031625,GO:0006511;AT5G46210.1;ATCUL4,CUL4;cullin4	_
Glyma.15G093600	Hormone	GO:0031625,GO:0006511;AT5G46210.1;ATCUL4,CUL4;cullin4	_
Glyma.07G249000	Hormone	;AT2G47810.1;NF-YB5;nuclear factor Y, subunit B5	NF-YB;TF;NF-Y-
Glyma.09G046200	Hormone	;AT2G47810.1;NF-YB5;nuclear factor Y, subunit B5	NF-YB;TF;NF-Y-
Glyma.09G014100	Hormone	;AT4G14540.1;NF-YB3;nuclear factor Y, subunit B3	NF-YB;TF;NF-Y-
Glyma.09G273300	Hormone	GO:0006468,GO:0004672;AT3G51550.1;FER;Malectin/receptor-like protein kinase family protein	_
Glyma.13G218600	Hormone	GO:0031625,GO:0006511;AT5G46210.1;ATCUL4,CUL4;cullin4	_
Glyma.13G218500	Hormone	GO:0031625,GO:0006511;AT5G46210.1;ATCUL4,CUL4;cullin4	_
Glyma.05G183200	Hormone	;AT4G14540.1;NF-YB3;nuclear factor Y, subunit B3	NF-YB;TF;NF-Y-
Glyma.05G193300	Hormone	;AT2G13570.1;NF-YB7;nuclear factor Y, subunit B7	NF-YB;TF;NF-Y-
Glyma.05G140800	Hormone	GO:0031625,GO:0006511;AT5G46210.1;ATCUL4,CUL4;cullin4	_
Glyma.14G133300	Hormone	;AT5G24860.1;ATFPF1,FPF1;flowering promoting factor 1	_
Glyma.03G177700	Hormone	;AT2G37060.1;NF-YB8;nuclear factor Y, subunit B8	NF-YB;TF;NF-Y-
Glyma.03G091700	Hormone	;AT4G14540.1;NF-YB3;nuclear factor Y, subunit B3	NF-YB;TF;NF-Y-
Glyma.03G019300	Hormone	GO:0006355,GO:0005634,GO:0003700,GO:0046983,GO:0003677;AT2G45660.1;AGL20,ATSOC1,SOC1;AGAMOUS-like 20	MADS-MIKC;TF;MADS-
Glyma.03G148300	Hormone	GO:0016787,GO:0008152;AT3G63010.1;ATGID1B,GID1B;alpha/beta-Hydrolases superfamily protein	_
Glyma.19G178500	Hormone	;AT2G37060.1;NF-YB8;nuclear factor Y, subunit B8	NF-YB;TF;NF-Y-
Glyma.19G108100	Hormone	GO:0048573,GO:0009909,GO:0008429;AT1G65480.1;FT;PEBP (phosphatidylethanolamine-binding protein) family protein	_
Glyma.18G215800	Hormone	GO:0006468,GO:0004672;AT3G51550.1;FER;Malectin/receptor-like protein kinase family protein	_
Glyma.18G077500	Hormone	;AT4G14540.1;NF-YB3;nuclear factor Y, subunit B3	NF-YB;TF;NF-Y-
Glyma.16G044200	Photoperiod	GO:0048573,GO:0009909,GO:0008429;AT1G65480.1;FT;PEBP (phosphatidylethanolamine-binding protein) family protein	_
Glyma.16G150700	Photoperiod	GO:0048573,GO:0009909,GO:0008429;AT1G65480.1;FT;PEBP (phosphatidylethanolamine-binding protein) family protein	_
Glyma.16G029600	Photoperiod	GO:0005515;AT3G61600.1;ATPOB1,POB1;POZ/BTB containin G-protein 1	_
Glyma.16G091300	Photoperiod	GO:0046983,GO:0003677,GO:0006355,GO:0005634,GO:0003700;AT1G69120.1;AGL7,AP1;K-box region and MADS-box transcription factor family protein	MADS-MIKC;TF;MADS-
Glyma.16G151000	Photoperiod	GO:0048573,GO:0009909,GO:0008429;AT1G65480.1;FT;PEBP (phosphatidylethanolamine-binding protein) family protein	_
Glyma.16G163200	Photoperiod	;AT1G22770.1;FB,GI;gigantea protein (GI)	_
Glyma.04G202002	Photoperiod	GO:0006355,GO:0003677;AT5G61850.1;LFY,LFY3;floral meristem identity control protein LEAFY (LFY)	LFY;TF;LFY
Glyma.04G034000	Photoperiod	GO:0005515;AT1G19330.2	_
Glyma.04G101500	Photoperiod	;AT4G08920.1;ATCRY1,BLU1,CRY1,HY4,OOP2;cryptochrome 1	_
Glyma.04G033900	Photoperiod	GO:0005515;AT1G19330.2	_
Glyma.04G048000	Photoperiod	GO:0046983;AT1G10120.1;;basic helix-loop-helix (bHLH) DNA-binding superfamily protein	bHLH;TF;bHLH
Glyma.04G199900	Photoperiod	GO:0046983;AT5G50915.2;;basic helix-loop-helix (bHLH) DNA-binding superfamily protein	bHLH;TF;bHLH
Glyma.04G196200	Photoperiod	;AT3G48590.1;ATHAP5A,HAP5A,NF-YC1;nuclear factor Y, subunit C1	NF-YC;TF;NF-Y-
Glyma.04G176900	Photoperiod	GO:0046983;AT1G59640.1;BPE,BPEp,BPEub,ZCW32;BIG PETAL P	bHLH;TF;bHLH
Glyma.04G012500	Photoperiod	GO:0046983;AT4G34530.1;CIB1;cryptochrome-interacting basic-helix-loop-helix 1	bHLH;TF;bHLH
Glyma.04G159300	Photoperiod	GO:0046983,GO:0003677,GO:0006355,GO:0005634,GO:0003700;AT5G60910.1;AGL8,FUL;AGAMOUS-like 8	MADS-MIKC;TF;MADS-
Glyma.04G204400	Photoperiod	GO:0006468,GO:0004672;AT1G35670.1;ATCDPK2,ATCPK11,CDPK2,CPK11;calcium-dependent protein kinase 2	_
Glyma.17G170300	Photoperiod	GO:0006355,GO:0003700,GO:0007275;AT4G36920.2;AP2,FL1,FLO2;Integrase-type DNA-binding superfamily protein	AP2/ERF-AP2;TF;AP2/ERF-
Glyma.17G112500	Photoperiod	GO:0005515;AT3G15880.2;TPR4,WSIP2;WUS-interacting protein 2	_
Glyma.17G232285	Photoperiod	GO:0046983;AT1G10120.1;;basic helix-loop-helix (bHLH) DNA-binding superfamily protein	bHLH;TF;bHLH
Glyma.17G062000	Photoperiod	GO:0005515;AT5G57360.1;ADO1,FKL2,LKP1,ZTL;Galactose oxidase/kelch repeat superfamily protein	_
Glyma.17G022300	Photoperiod	GO:0016787,GO:0005524,GO:0003677,GO:0042393;AT2G28290.1;CHR3,SYD;P-loop containing nucleoside triphosphate hydrolases superfamily protein	SNF2;TR;SNF2
Glyma.17G013800	Photoperiod	GO:0006468,GO:0004672;AT4G04720.1;CPK21;calcium-dependent protein kinase 21	_
Glyma.17G025300	Photoperiod	;AT2G47810.1;NF-YB5;nuclear factor Y, subunit B5	NF-YB;TF;NF-Y-
Glyma.17G155400	Photoperiod	;AT4G17800.1;;Predicted AT-hook DNA-binding family protein	_
Glyma.17G095000	Photoperiod	GO:0046983;AT1G59640.1;BPE,BPEp,BPEub,ZCW32;BIG PETAL P	bHLH;TF;bHLH
Glyma.20G198500	Photoperiod	;AT2G37060.2;NF-YB8;nuclear factor Y, subunit B8	NF-YB;TF;NF-Y-
Glyma.20G170000	Photoperiod	;AT1G22770.1;FB,GI;gigantea protein (GI)	_
Glyma.20G230600	Photoperiod	;AT5G27320.1;ATGID1C,GID1C;alpha/beta-Hydrolases superfamily protein	_
Glyma.20G070700	Photoperiod	GO:0006468,GO:0004672;AT5G04870.1;ATCPK1,CPK1;calcium dependent protein kinase 1	_
Glyma.20G090000	Photoperiod	GO:0005515,GO:0006355,GO:0018298,GO:0009584;AT1G09570.1;FHY2,FRE1,HY8,PHYA;phytochrome A	_
Glyma.02G311800	Photoperiod	GO:0006468,GO:0004672;AT2G17290.1;ATCDPK3,ATCPK6,CPK6;Calcium-dependent protein kinase family protein	_
Glyma.02G151100	Photoperiod	;AT3G63010.1;ATGID1B,GID1B;alpha/beta-Hydrolases superfamily protein	_
Glyma.02G041500	Photoperiod	GO:0006355,GO:0005634,GO:0003700,GO:0046983,GO:0003677;AT2G22540.1;AGL22,SVP;K-box region and MADS-box transcription factor family protein	MADS-MIKC;TF;MADS-
Glyma.02G267800	Photoperiod	GO:0005515;AT2G32950.1;ATCOP1,COP1,DET340,EMB168,FUS1;Transducin/WD40 repeat-like superfamily protein	_
Glyma.02G285500	Photoperiod	;AT2G42940.1;;Predicted AT-hook DNA-binding family protein	_
Glyma.02G025400	Photoperiod	GO:0046983;AT1G59640.1;BPE,BPEp,BPEub,ZCW32;BIG PETAL P	bHLH;TF;bHLH
Glyma.02G291300	Photoperiod	GO:0006468,GO:0005524,GO:0004672;AT3G20410.1;CPK9;calmodulin-domain protein kinase 9	_
Glyma.02G176700	Photoperiod	GO:0005515;AT5G06850.1;;C2 calcium/lipid-binding plant phosphoribosyltransferase family protein	_
Glyma.02G192700	Photoperiod	GO:0006468,GO:0004672;AT5G04870.1;ATCPK1,CPK1;calcium dependent protein kinase 1	_
Glyma.02G154000	Photoperiod	;AT2G47810.1;NF-YB5;nuclear factor Y, subunit B5	NF-YB;TF;NF-Y-
Glyma.02G300200	Photoperiod	;AT4G14540.1;NF-YB3;nuclear factor Y, subunit B3	NF-YB;TF;NF-Y-
Glyma.12G184000	Photoperiod	GO:0009910,GO:0003712;AT2G27550.1;ATC;centroradialis	_
Glyma.12G158800	Photoperiod	GO:0005515,GO:0003682;AT4G22140.1;EBS;PHD finger family protein / bromo-adjacent homology (BAH) domain-containing protein	PHD;TR;PHD
Glyma.12G239600	Photoperiod	GO:0005515;AT5G48060.1;;C2 calcium/lipid-binding plant phosphoribosyltransferase family protein	_
Glyma.12G073300	Photoperiod	GO:0006355,GO:0003700,GO:0007275;AT2G28550.1;RAP2.7,TOE1;related to AP2.7	AP2/ERF-AP2;TF;AP2/ERF-
Glyma.12G227900	Photoperiod	GO:0005515,GO:0003682;AT4G22140.2;EBS;PHD finger family protein / bromo-adjacent homology (BAH) domain-containing protein	PHD;TR;PHD
Glyma.10G048900	Photoperiod	;AT2G37060.1;NF-YB8;nuclear factor Y, subunit B8	NF-YB;TF;NF-Y-
Glyma.10G084000	Photoperiod	GO:0006468,GO:0004672;AT5G04870.1;ATCPK1,CPK1;calcium dependent protein kinase 1	_
Glyma.10G020100	Photoperiod	;AT2G47810.1;NF-YB5;nuclear factor Y, subunit B5	NF-YB;TF;NF-Y-
Glyma.10G221500	Photoperiod	;AT1G22770.1;FB,GI;gigantea protein (GI)	_
Glyma.10G192000	Photoperiod	;AT2G37060.1;NF-YB8;nuclear factor Y, subunit B8	NF-YB;TF;NF-Y-
Glyma.10G092200	Photoperiod	GO:0005515;AT5G06850.1;;C2 calcium/lipid-binding plant phosphoribosyltransferase family protein	_
Glyma.10G120300	Photoperiod	GO:0006468,GO:0004672;AT5G04870.1;ATCPK1,CPK1;calcium dependent protein kinase 1	_
Glyma.10G241100	Photoperiod	GO:0055114,GO:0016491;AT4G25420.1;AT2301,ATGA20OX1,GA20OX1,GA5;2-oxoglutarate (2OG) and Fe(II)-dependent oxygenase superfamily protein	_
Glyma.10G022900	Photoperiod	;AT3G63010.1;ATGID1B,GID1B;alpha/beta-Hydrolases superfamily protein	_
Glyma.10G071400	Photoperiod	GO:0009910,GO:0003712;AT2G27550.1;ATC;centroradialis	_
Glyma.10G141400	Photoperiod	GO:0005515,GO:0006355,GO:0018298,GO:0009584;AT1G09570.1;FHY2,FRE1,HY8,PHYA;phytochrome A	_
Glyma.10G158000	Photoperiod	;AT5G27320.1;ATGID1C,GID1C;alpha/beta-Hydrolases superfamily protein	_
Glyma.08G141000	Photoperiod	;AT4G14540.1;NF-YB3;nuclear factor Y, subunit B3	NF-YB;TF;NF-Y-
Glyma.08G214600	Photoperiod	GO:0005515;AT1G15750.3;TPL,WSIP1;Transducin family protein / WD-40 repeat family protein	_
Glyma.08G096100	Photoperiod	GO:0031625,GO:0006511;AT5G46210.1;ATCUL4,CUL4;cullin4	_
Glyma.08G046500	Photoperiod	GO:0005515,GO:0042752;AT1G68050.1;ADO3,FKF1;flavin-binding, kelch repeat, f box 1	_
Glyma.08G329300	Photoperiod	;AT4G14540.1;NF-YB3;nuclear factor Y, subunit B3	NF-YB;TF;NF-Y-
Glyma.08G165700	Photoperiod	;AT1G56170.2;ATHAP5B,HAP5B,NF-YC2;nuclear factor Y, subunit C2	NF-YC;TF;NF-Y-
Glyma.08G019667	Photoperiod	;AT4G23650.1;CDPK6,CPK3;calcium-dependent protein kinase 6	_
Glyma.08G001300	Photoperiod	;AT2G13570.1;NF-YB7;nuclear factor Y, subunit B7	NF-YB;TF;NF-Y-
Glyma.08G316500	Photoperiod	GO:0006468,GO:0005524,GO:0004672;AT3G20410.1;CPK9;calmodulin-domain protein kinase 9	_
Glyma.08G294000	Photoperiod	GO:0046983;AT1G59640.1;BPE,BPEp,BPEub,ZCW32;BIG PETAL P	bHLH;TF;bHLH
Glyma.08G085900	Photoperiod	GO:0005515;AT5G58230.1;ATMSI1,MEE70,MSI1;Transducin/WD40 repeat-like superfamily protein	_
Glyma.08G152000	Photoperiod	GO:0005515;AT5G48060.1;;C2 calcium/lipid-binding plant phosphoribosyltransferase family protein	_
Glyma.01G023500	Photoperiod	GO:0006355,GO:0005634,GO:0003700,GO:0046983,GO:0003677;AT2G22540.1;AGL22,SVP;K-box region and MADS-box transcription factor family protein	MADS-MIKC;TF;MADS-
Glyma.01G231700	Photoperiod	;AT4G10180.1;ATDET1,DET1,FUS2;light-mediated development protein 1 / deetiolated1 (DET1)	_
Glyma.01G039200	Photoperiod	GO:0046983;AT1G59640.1;BPE,BPEp,BPEub,ZCW32;BIG PETAL P	bHLH;TF;bHLH
Glyma.15G261300	Photoperiod	;AT1G56170.1;ATHAP5B,HAP5B,NF-YC2;nuclear factor Y, subunit C2	NF-YC;TF;NF-Y-
Glyma.15G271400	Photoperiod	GO:0005515;AT5G06850.1;;C2 calcium/lipid-binding plant phosphoribosyltransferase family protein	_
Glyma.15G140000	Photoperiod	GO:0006355,GO:0005515,GO:0018298,GO:0009584;AT2G18790.1;HY3,OOP1,PHYB;phytochrome B	_
Glyma.15G006100	Photoperiod	GO:0005515;AT1G80490.2;TPR1;TOPLESS-related 1	_
Glyma.15G118800	Photoperiod	;AT4G14540.1;NF-YB3;nuclear factor Y, subunit B3	NF-YB;TF;NF-Y-
Glyma.15G249700	Photoperiod	GO:0031625,GO:0006511;AT5G46210.1;ATCUL4,CUL4;cullin4	_
Glyma.15G162300	Photoperiod	GO:0005515;AT5G57360.1;ADO1,FKL2,LKP1,ZTL;Galactose oxidase/kelch repeat superfamily protein	_
Glyma.15G044400	Photoperiod	GO:0006355,GO:0003700,GO:0007275;AT2G28550.1;RAP2.7,TOE1;related to AP2.7	AP2/ERF-AP2;TF;AP2/ERF-
Glyma.15G093600	Photoperiod	GO:0031625,GO:0006511;AT5G46210.1;ATCUL4,CUL4;cullin4	_
Glyma.15G160500	Photoperiod	;AT2G22370.1	_
Glyma.07G202700	Photoperiod	;AT1G28520.2;ATVOZ1,VOZ1;vascular plant one zinc finger protein	VOZ;TF;VOZ
Glyma.07G249000	Photoperiod	;AT2G47810.1;NF-YB5;nuclear factor Y, subunit B5	NF-YB;TF;NF-Y-
Glyma.07G061000	Photoperiod	GO:0005515;AT3G61600.1;ATPOB1,POB1;POZ/BTB containin G-protein 1	_
Glyma.07G252100	Photoperiod	GO:0016787,GO:0005524,GO:0003677,GO:0042393;AT2G28290.1;CHR3,SYD;P-loop containing nucleoside triphosphate hydrolases superfamily protein	SNF2;TR;SNF2
Glyma.07G090100	Photoperiod	GO:0005515,GO:0051568,GO:0016575,GO:0005634;AT1G62830.1;ATLSD1,ATSWP1,LDL1,LSD1,SWP1;LSD1-like 1	SWI/SNF-SWI3;TR;SWI/SNF-SWI3
Glyma.07G260200	Photoperiod	GO:0006468,GO:0004672;AT4G04720.1;CPK21;calcium-dependent protein kinase 21	_
Glyma.07G028000	Photoperiod	GO:0005515;AT1G15750.1;TPL,WSIP1;Transducin family protein / WD-40 repeat family protein	_
Glyma.11G149825	Photoperiod	GO:0006355,GO:0003700,GO:0007275;AT2G28550.1;RAP2.7,TOE1;related to AP2.7	AP2/ERF-AP2;TF;AP2/ERF-
Glyma.11G014600	Photoperiod	;AT4G10180.1;ATDET1,DET1,FUS2;light-mediated development protein 1 / deetiolated1 (DET1)	_
Glyma.11G208366	Photoperiod	;AT3G16830.1;TPR2;TOPLESS-related 2	_
Glyma.09G185800	Photoperiod	GO:0005515,GO:0051568,GO:0016575,GO:0005634;AT1G62830.1;ATLSD1,ATSWP1,LDL1,LSD1,SWP1;LSD1-like 1	SWI/SNF-SWI3;TR;SWI/SNF-SWI3
Glyma.09G056100	Photoperiod	GO:0005515;AT5G57360.1;ADO1,FKL2,LKP1,ZTL;Galactose oxidase/kelch repeat superfamily protein	_
Glyma.09G003400	Photoperiod	GO:0005515;AT5G48060.1;;C2 calcium/lipid-binding plant phosphoribosyltransferase family protein	_
Glyma.09G046200	Photoperiod	;AT2G47810.1;NF-YB5;nuclear factor Y, subunit B5	NF-YB;TF;NF-Y-
Glyma.09G014100	Photoperiod	;AT4G14540.1;NF-YB3;nuclear factor Y, subunit B3	NF-YB;TF;NF-Y-
Glyma.09G054300	Photoperiod	;AT2G22370.1	_
Glyma.09G035500	Photoperiod	GO:0006355,GO:0005515,GO:0018298,GO:0009584;AT2G18790.1;HY3,OOP1,PHYB;phytochrome B	_
Glyma.13G218600	Photoperiod	GO:0031625,GO:0006511;AT5G46210.1;ATCUL4,CUL4;cullin4	_
Glyma.13G172900	Photoperiod	;AT1G28520.1;ATVOZ1,VOZ1;vascular plant one zinc finger protein	VOZ;TF;VOZ
Glyma.13G218500	Photoperiod	GO:0031625,GO:0006511;AT5G46210.1;ATCUL4,CUL4;cullin4	_
Glyma.13G097600	Photoperiod	GO:0005515;AT5G57360.1;ADO1,FKL2,LKP1,ZTL;Galactose oxidase/kelch repeat superfamily protein	_
Glyma.13G158800	Photoperiod	GO:0005515;AT3G15880.2;TPR4,WSIP2;WUS-interacting protein 2	_
Glyma.13G272200	Photoperiod	GO:0005515,GO:0003682;AT4G22140.1;EBS;PHD finger family protein / bromo-adjacent homology (BAH) domain-containing protein	PHD;TR;PHD
Glyma.13G367300	Photoperiod	GO:0005515;AT1G80490.2;TPR1;TOPLESS-related 1	_
Glyma.13G153086	Photoperiod	GO:0009910,GO:0003712;AT2G27550.1;ATC;centroradialis	_
Glyma.13G089200	Photoperiod	;AT4G08920.1;ATCRY1,BLU1,CRY1,HY4,OOP2;cryptochrome 1	_
Glyma.13G329700	Photoperiod	GO:0006355,GO:0003700,GO:0007275;AT2G28550.1;RAP2.7,TOE1;related to AP2.7	AP2/ERF-AP2;TF;AP2/ERF-
Glyma.05G198300	Photoperiod	GO:0016773,GO:0016020,GO:0005524;AT4G09570.1;ATCPK4,CPK4;calcium-dependent protein kinase 4	_
Glyma.05G111500	Photoperiod	;AT4G17800.1;;Predicted AT-hook DNA-binding family protein	_
Glyma.05G183200	Photoperiod	;AT4G14540.1;NF-YB3;nuclear factor Y, subunit B3	NF-YB;TF;NF-Y-
Glyma.05G239400	Photoperiod	GO:0005515,GO:0042752;AT1G68050.1;ADO3,FKF1;flavin-binding, kelch repeat, f box 1	_
Glyma.05G131200	Photoperiod	GO:0005515;AT5G58230.1;ATMSI1,MEE70,MSI1;Transducin/WD40 repeat-like superfamily protein	_
Glyma.05G091200	Photoperiod	GO:0006355,GO:0003700,GO:0007275;AT4G36920.2;AP2,FL1,FLO2;Integrase-type DNA-binding superfamily protein	AP2/ERF-AP2;TF;AP2/ERF-
Glyma.05G193300	Photoperiod	;AT2G13570.1;NF-YB7;nuclear factor Y, subunit B7	NF-YB;TF;NF-Y-
Glyma.05G140800	Photoperiod	GO:0031625,GO:0006511;AT5G46210.1;ATCUL4,CUL4;cullin4	_
Glyma.14G049700	Photoperiod	GO:0046872,GO:0005515;AT2G32950.1;ATCOP1,COP1,DET340,EMB168,FUS1;Transducin/WD40 repeat-like superfamily protein	_
Glyma.14G023500	Photoperiod	GO:0006468,GO:0005524,GO:0004672;AT3G20410.1;CPK9;calmodulin-domain protein kinase 9	_
Glyma.14G174200	Photoperiod	;AT4G08920.1;ATCRY1,BLU1,CRY1,HY4,OOP2;cryptochrome 1	_
Glyma.14G000800	Photoperiod	GO:0006468,GO:0004672;AT2G17290.1;ATCDPK3,ATCPK6,CPK6;Calcium-dependent protein kinase family protein	_
Glyma.14G028600	Photoperiod	;AT2G42940.1;;Predicted AT-hook DNA-binding family protein	_
Glyma.14G089600	Photoperiod	GO:0046983;AT1G10120.1;;basic helix-loop-helix (bHLH) DNA-binding superfamily protein	bHLH;TF;bHLH
Glyma.06G034200	Photoperiod	GO:0005515;AT1G19330.2	_
Glyma.06G233300	Photoperiod	GO:0003682;AT4G22140.2;EBS;PHD finger family protein / bromo-adjacent homology (BAH) domain-containing protein	PHD;TR;PHD
Glyma.06G165700	Photoperiod	GO:0046983;AT5G50915.1;;basic helix-loop-helix (bHLH) DNA-binding superfamily protein	bHLH;TF;bHLH
Glyma.06G034100	Photoperiod	GO:0005515;AT1G19330.2	_
Glyma.06G205800	Photoperiod	GO:0046983,GO:0003677,GO:0006355,GO:0005634,GO:0003700;AT5G60910.1;AGL8,FUL;AGAMOUS-like 8	MADS-MIKC;TF;MADS-
Glyma.06G012200	Photoperiod	GO:0046983;AT4G34530.1;CIB1;cryptochrome-interacting basic-helix-loop-helix 1	bHLH;TF;bHLH
Glyma.06G103200	Photoperiod	;AT4G08920.1;ATCRY1,BLU1,CRY1,HY4,OOP2;cryptochrome 1	_
Glyma.06G161200	Photoperiod	GO:0006468,GO:0005524,GO:0004672;AT4G09570.1;ATCPK4,CPK4;calcium-dependent protein kinase 4	_
Glyma.06G169600	Photoperiod	;AT3G48590.1;ATHAP5A,HAP5A,NF-YC1;nuclear factor Y, subunit C1	NF-YC;TF;NF-Y-
Glyma.06G188100	Photoperiod	GO:0046983;AT1G59640.1;BPE,BPEp,BPEub,ZCW32;BIG PETAL P	bHLH;TF;bHLH
Glyma.03G177700	Photoperiod	;AT2G37060.1;NF-YB8;nuclear factor Y, subunit B8	NF-YB;TF;NF-Y-
Glyma.03G194700	Photoperiod	GO:0009910,GO:0003712;AT5G03840.1;TFL-1,TFL1;PEBP (phosphatidylethanolamine-binding protein) family protein	_
Glyma.03G091700	Photoperiod	;AT4G14540.1;NF-YB3;nuclear factor Y, subunit B3	NF-YB;TF;NF-Y-
Glyma.03G177500	Photoperiod	GO:0006355,GO:0003700,GO:0007275;AT2G28550.3;RAP2.7,TOE1;related to AP2.7	AP2/ERF-AP2;TF;AP2/ERF-
Glyma.03G227267	Photoperiod	GO:0005515,GO:0006355;AT1G09570.1;FHY2,FRE1,HY8,PHYA;phytochrome A	_
Glyma.03G254800	Photoperiod	GO:0005515;AT3G61600.1;ATPOB1,POB1;POZ/BTB containin G-protein 1	_
Glyma.03G019300	Photoperiod	GO:0006355,GO:0005634,GO:0003700,GO:0046983,GO:0003677;AT2G45660.1;AGL20,ATSOC1,SOC1;AGAMOUS-like 20	MADS-MIKC;TF;MADS-
Glyma.03G148300	Photoperiod	GO:0016787,GO:0008152;AT3G63010.1;ATGID1B,GID1B;alpha/beta-Hydrolases superfamily protein	_
Glyma.19G194300	Photoperiod	GO:0009910,GO:0003712;AT5G03840.1;TFL-1,TFL1;PEBP (phosphatidylethanolamine-binding protein) family protein	_
Glyma.19G252500	Photoperiod	GO:0005515;AT3G61600.1;ATPOB1,POB1;POZ/BTB containin G-protein 1	_
Glyma.19G224200	Photoperiod	GO:0005515,GO:0006355,GO:0018298,GO:0009584;AT1G09570.1;FHY2,FRE1,HY8,PHYA;phytochrome A	_
Glyma.19G178500	Photoperiod	;AT2G37060.1;NF-YB8;nuclear factor Y, subunit B8	NF-YB;TF;NF-Y-
Glyma.19G108100	Photoperiod	GO:0048573,GO:0009909,GO:0008429;AT1G65480.1;FT;PEBP (phosphatidylethanolamine-binding protein) family protein	_
Glyma.18G135700	Photoperiod	;AT2G22370.1	_
Glyma.18G096500	Photoperiod	GO:0006468,GO:0005524,GO:0004672;AT3G20410.1;CPK9;calmodulin-domain protein kinase 9	_
Glyma.18G077500	Photoperiod	;AT4G14540.1;NF-YB3;nuclear factor Y, subunit B3	NF-YB;TF;NF-Y-
Glyma.16G044200	Sugar	GO:0048573,GO:0009909,GO:0008429;AT1G65480.1;FT;PEBP (phosphatidylethanolamine-binding protein) family protein	_
Glyma.16G150700	Sugar	GO:0048573,GO:0009909,GO:0008429;AT1G65480.1;FT;PEBP (phosphatidylethanolamine-binding protein) family protein	_
Glyma.16G091300	Sugar	GO:0046983,GO:0003677,GO:0006355,GO:0005634,GO:0003700;AT1G69120.1;AGL7,AP1;K-box region and MADS-box transcription factor family protein	MADS-MIKC;TF;MADS-
Glyma.16G151000	Sugar	GO:0048573,GO:0009909,GO:0008429;AT1G65480.1;FT;PEBP (phosphatidylethanolamine-binding protein) family protein	_
Glyma.16G163200	Sugar	;AT1G22770.1;FB,GI;gigantea protein (GI)	_
Glyma.04G202002	Sugar	GO:0006355,GO:0003677;AT5G61850.1;LFY,LFY3;floral meristem identity control protein LEAFY (LFY)	LFY;TF;LFY
Glyma.04G092400	Sugar	GO:0006096,GO:0006094,GO:0004347;AT4G24620.1;PGI,PGI1;phosphoglucose isomerase 1	_
Glyma.04G159300	Sugar	GO:0046983,GO:0003677,GO:0006355,GO:0005634,GO:0003700;AT5G60910.1;AGL8,FUL;AGAMOUS-like 8	MADS-MIKC;TF;MADS-
Glyma.17G045800	Sugar	GO:0016157,GO:0005985;AT3G43190.1;ATSUS4,SUS4;sucrose synthase 4	_
Glyma.20G170000	Sugar	;AT1G22770.1;FB,GI;gigantea protein (GI)	_
Glyma.20G090000	Sugar	GO:0005515,GO:0006355,GO:0018298,GO:0009584;AT1G09570.1;FHY2,FRE1,HY8,PHYA;phytochrome A	_
Glyma.20G153600	Sugar	GO:0005975,GO:0016868;AT5G51820.1;ATPGMP,PGM,PGM1,STF1;phosphoglucomutase	_
Glyma.02G304500	Sugar	GO:0016779,GO:0009058;AT5G48300.1;ADG1,APS1;ADP glucose pyrophosphorylase 1	_
Glyma.02G058400	Sugar	;AT5G66730.1;;C2H2-like zinc finger protein	C2H2;TF;C2H2
Glyma.02G212600	Sugar	GO:0006096,GO:0006094,GO:0004347;AT4G24620.1;PGI,PGI1;phosphoglucose isomerase 1	_
Glyma.02G058500	Sugar	;AT5G66730.1;;C2H2-like zinc finger protein	C2H2;TF;C2H2
Glyma.12G070300	Sugar	;AT3G45260.1;;C2H2-like zinc finger protein	C2H2;TF;C2H2
Glyma.12G234200	Sugar	GO:0005992,GO:0003824;AT1G78580.1;ATTPS1,TPS1;trehalose-6-phosphate synthase	_
Glyma.10G221500	Sugar	;AT1G22770.1;FB,GI;gigantea protein (GI)	_
Glyma.10G241000	Sugar	GO:0071704,GO:0016868,GO:0005975;AT5G51820.1;ATPGMP,PGM,PGM1,STF1;phosphoglucomutase	_
Glyma.10G141400	Sugar	GO:0005515,GO:0006355,GO:0018298,GO:0009584;AT1G09570.1;FHY2,FRE1,HY8,PHYA;phytochrome A	_
Glyma.10G153200	Sugar	;AT3G50700.1;AtIDD2,IDD2;indeterminate(ID)-domain 2	C2H2;TF;C2H2
Glyma.08G240300	Sugar	;AT3G01090.2;AKIN10,KIN10,SNRK1.1;SNF1 kinase homolog 10	_
Glyma.08G096100	Sugar	GO:0031625,GO:0006511;AT5G46210.1;ATCUL4,CUL4;cullin4	_
Glyma.08G120800	Sugar	GO:0005992,GO:0003824;AT1G78580.1;ATTPS1,TPS1;trehalose-6-phosphate synthase	_
Glyma.08G033300	Sugar	GO:0016773,GO:0005975,GO:0005524,GO:0046835,GO:0005536,GO:0004396,GO:0001678;AT4G29130.1;ATHXK1,GIN2,HXK1;hexokinase 1	_
Glyma.08G240400	Sugar	;AT3G01090.2;AKIN10,KIN10,SNRK1.1;SNF1 kinase homolog 10	_
Glyma.01G007300	Sugar	GO:0016773,GO:0005975,GO:0005524,GO:0046835,GO:0005536,GO:0004396,GO:0001678;AT2G19860.1;ATHXK2,HXK2;hexokinase 2	_
Glyma.01G007200	Sugar	GO:0016773,GO:0005975,GO:0005524,GO:0046835,GO:0005536,GO:0004396,GO:0001678;AT2G19860.1;ATHXK2,HXK2;hexokinase 2	_
Glyma.01G202600	Sugar	GO:0008270,GO:0005737,GO:0005524,GO:0004386,GO:0003677,GO:0000184;AT5G47010.1;ATUPF1,LBA1,UPF1;RNA helicase, putative	_
Glyma.15G140000	Sugar	GO:0006355,GO:0005515,GO:0018298,GO:0009584;AT2G18790.1;HY3,OOP1,PHYB;phytochrome B	_
Glyma.15G249700	Sugar	GO:0031625,GO:0006511;AT5G46210.1;ATCUL4,CUL4;cullin4	_
Glyma.15G210100	Sugar	GO:0005992,GO:0003824;AT1G78580.1;ATTPS1,TPS1;trehalose-6-phosphate synthase	_
Glyma.15G182600	Sugar	GO:0016157,GO:0005985;AT3G43190.1;ATSUS4,SUS4;sucrose synthase 4	_
Glyma.15G024500	Sugar	;AT3G13810.1;AtIDD11,IDD11;indeterminate(ID)-domain 11	C2H2;TF;C2H2
Glyma.15G093600	Sugar	GO:0031625,GO:0006511;AT5G46210.1;ATCUL4,CUL4;cullin4	_
Glyma.07G158000	Sugar	;AT2G02080.1;AtIDD4,IDD4;indeterminate(ID)-domain 4	C2H2;TF;C2H2
Glyma.07G124500	Sugar	GO:0016773,GO:0005975,GO:0005524,GO:0046835,GO:0005536,GO:0004396,GO:0001678;AT4G29130.1;ATHXK1,GIN2,HXK1;hexokinase 1	_
Glyma.11G040200	Sugar	GO:0008270,GO:0005737,GO:0005524,GO:0004386,GO:0003677,GO:0000184;AT5G47010.1;ATUPF1,LBA1,UPF1;RNA helicase, putative	_
Glyma.11G155677	Sugar	;AT5G03150.1;JKD;C2H2-like zinc finger protein	C2H2;TF;C2H2
Glyma.09G073600	Sugar	GO:0016157,GO:0005985;AT3G43190.1;ATSUS4,SUS4;sucrose synthase 4	_
Glyma.09G035500	Sugar	GO:0006355,GO:0005515,GO:0018298,GO:0009584;AT2G18790.1;HY3,OOP1,PHYB;phytochrome B	_
Glyma.13G264600	Sugar	GO:0005992,GO:0003824;AT1G78580.1;ATTPS1,TPS1;trehalose-6-phosphate synthase	_
Glyma.13G218600	Sugar	GO:0031625,GO:0006511;AT5G46210.1;ATCUL4,CUL4;cullin4	_
Glyma.13G218500	Sugar	GO:0031625,GO:0006511;AT5G46210.1;ATCUL4,CUL4;cullin4	_
Glyma.13G114000	Sugar	GO:0016157,GO:0005985;AT3G43190.1;ATSUS4,SUS4;sucrose synthase 4	_
Glyma.13G060400	Sugar	;AT3G01090.2;AKIN10,KIN10,SNRK1.1;SNF1 kinase homolog 10	_
Glyma.13G327500	Sugar	;AT3G50700.1;AtIDD2,IDD2;indeterminate(ID)-domain 2	C2H2;TF;C2H2
Glyma.05G163600	Sugar	GO:0005992,GO:0003824;AT1G78580.1;ATTPS1,TPS1;trehalose-6-phosphate synthase	_
Glyma.05G140800	Sugar	GO:0031625,GO:0006511;AT5G46210.1;ATCUL4,CUL4;cullin4	_
Glyma.05G226600	Sugar	GO:0016773,GO:0005975,GO:0005524,GO:0046835,GO:0005536,GO:0004396,GO:0001678;AT4G29130.1;ATHXK1,GIN2,HXK1;hexokinase 1	_
Glyma.14G095900	Sugar	;AT1G55110.1;AtIDD7,IDD7;indeterminate(ID)-domain 7	C2H2;TF;C2H2
Glyma.14G009300	Sugar	GO:0016779,GO:0009058;AT5G48300.1;ADG1,APS1;ADP glucose pyrophosphorylase 1	_
Glyma.06G093000	Sugar	GO:0006096,GO:0006094,GO:0004347;AT5G18475.1;;Pentatricopeptide repeat (PPR) superfamily protein	_
Glyma.06G205800	Sugar	GO:0046983,GO:0003677,GO:0006355,GO:0005634,GO:0003700;AT5G60910.1;AGL8,FUL;AGAMOUS-like 8	MADS-MIKC;TF;MADS-
Glyma.06G094300	Sugar	GO:0006096,GO:0006094,GO:0004347;AT4G24620.1;PGI,PGI1;phosphoglucose isomerase 1	_
Glyma.03G216300	Sugar	GO:0016157,GO:0005985;AT4G02280.1;ATSUS3,SUS3;sucrose synthase 3	_
Glyma.03G227267	Sugar	GO:0005515,GO:0006355;AT1G09570.1;FHY2,FRE1,HY8,PHYA;phytochrome A	_
Glyma.03G019300	Sugar	GO:0006355,GO:0005634,GO:0003700,GO:0046983,GO:0003677;AT2G45660.1;AGL20,ATSOC1,SOC1;AGAMOUS-like 20	MADS-MIKC;TF;MADS-
Glyma.03G236600	Sugar	;AT1G03840.1;MGP;C2H2 and C2HC zinc fingers superfamily protein	C2H2;TF;C2H2
Glyma.19G026100	Sugar	;AT3G01090.2;AKIN10,KIN10,SNRK1.1;SNF1 kinase homolog 10	_
Glyma.19G224200	Sugar	GO:0005515,GO:0006355,GO:0018298,GO:0009584;AT1G09570.1;FHY2,FRE1,HY8,PHYA;phytochrome A	_
Glyma.19G212800	Sugar	GO:0016157,GO:0005985;AT4G02280.1;ATSUS3,SUS3;sucrose synthase 3	_
Glyma.19G108100	Sugar	GO:0048573,GO:0009909,GO:0008429;AT1G65480.1;FT;PEBP (phosphatidylethanolamine-binding protein) family protein	_
Glyma.18G043766	Sugar	GO:0016157,GO:0005985;AT1G73370.1;ATSUS6,SUS6;sucrose synthase 6	_
Glyma.18G262900	Sugar	;AT3G01090.2;AKIN10,KIN10,SNRK1.1;SNF1 kinase homolog 10	_
Glyma.16G044200	Temperature	GO:0048573,GO:0009909,GO:0008429;AT1G65480.1;FT;PEBP (phosphatidylethanolamine-binding protein) family protein	_
Glyma.16G150700	Temperature	GO:0048573,GO:0009909,GO:0008429;AT1G65480.1;FT;PEBP (phosphatidylethanolamine-binding protein) family protein	_
Glyma.16G091300	Temperature	GO:0046983,GO:0003677,GO:0006355,GO:0005634,GO:0003700;AT1G69120.1;AGL7,AP1;K-box region and MADS-box transcription factor family protein	MADS-MIKC;TF;MADS-
Glyma.16G151000	Temperature	GO:0048573,GO:0009909,GO:0008429;AT1G65480.1;FT;PEBP (phosphatidylethanolamine-binding protein) family protein	_
Glyma.16G163200	Temperature	;AT1G22770.1;FB,GI;gigantea protein (GI)	_
Glyma.04G202002	Temperature	GO:0006355,GO:0003677;AT5G61850.1;LFY,LFY3;floral meristem identity control protein LEAFY (LFY)	LFY;TF;LFY
Glyma.04G101500	Temperature	;AT4G08920.1;ATCRY1,BLU1,CRY1,HY4,OOP2;cryptochrome 1	_
Glyma.04G056200	Temperature	GO:0005515,GO:0006468,GO:0005524,GO:0004672;AT2G26330.1;ER,QRP1;Leucine-rich receptor-like protein kinase family protein	_
Glyma.04G159300	Temperature	GO:0046983,GO:0003677,GO:0006355,GO:0005634,GO:0003700;AT5G60910.1;AGL8,FUL;AGAMOUS-like 8	MADS-MIKC;TF;MADS-
Glyma.04G209600	Temperature	;AT5G63860.1;UVR8;Regulator of chromosome condensation (RCC1) family protein	_
Glyma.04G210700	Temperature	GO:0008408,GO:0003677,GO:0000166;AT5G63960.1;EMB2780;DNA binding;nucleotide binding;nucleic acid binding;DNA-directed DNA polymerases;DNA-directed DNA polymerases	_
Glyma.17G170300	Temperature	GO:0006355,GO:0003700,GO:0007275;AT4G36920.2;AP2,FL1,FLO2;Integrase-type DNA-binding superfamily protein	AP2/ERF-AP2;TF;AP2/ERF-
Glyma.17G062000	Temperature	GO:0005515;AT5G57360.1;ADO1,FKL2,LKP1,ZTL;Galactose oxidase/kelch repeat superfamily protein	_
Glyma.17G226100	Temperature	GO:0005515,GO:0006468,GO:0005524,GO:0004672;AT2G26330.1;ER,QRP1;Leucine-rich receptor-like protein kinase family protein	_
Glyma.20G170000	Temperature	;AT1G22770.1;FB,GI;gigantea protein (GI)	_
Glyma.02G041500	Temperature	GO:0006355,GO:0005634,GO:0003700,GO:0046983,GO:0003677;AT2G22540.1;AGL22,SVP;K-box region and MADS-box transcription factor family protein	MADS-MIKC;TF;MADS-
Glyma.02G267800	Temperature	GO:0005515;AT2G32950.1;ATCOP1,COP1,DET340,EMB168,FUS1;Transducin/WD40 repeat-like superfamily protein	_
Glyma.10G221500	Temperature	;AT1G22770.1;FB,GI;gigantea protein (GI)	_
Glyma.08G240300	Temperature	;AT3G01090.2;AKIN10,KIN10,SNRK1.1;SNF1 kinase homolog 10	_
Glyma.08G046500	Temperature	GO:0005515,GO:0042752;AT1G68050.1;ADO3,FKF1;flavin-binding, kelch repeat, f box 1	_
Glyma.08G317800	Temperature	;AT4G26930.1;AtMYB97,MYB97;myb domain protein 97	MYB;TF;MYB-
Glyma.08G240400	Temperature	;AT3G01090.2;AKIN10,KIN10,SNRK1.1;SNF1 kinase homolog 10	_
Glyma.08G317626	Temperature	;AT4G26930.1;AtMYB97,MYB97;myb domain protein 97	MYB;TF;MYB-
Glyma.08G317266	Temperature	;AT2G32460.1;ATM1,ATMYB101,MYB101;myb domain protein 101	MYB;TF;MYB-
Glyma.01G023500	Temperature	GO:0006355,GO:0005634,GO:0003700,GO:0046983,GO:0003677;AT2G22540.1;AGL22,SVP;K-box region and MADS-box transcription factor family protein	MADS-MIKC;TF;MADS-
Glyma.01G231700	Temperature	;AT4G10180.1;ATDET1,DET1,FUS2;light-mediated development protein 1 / deetiolated1 (DET1)	_
Glyma.15G140000	Temperature	GO:0006355,GO:0005515,GO:0018298,GO:0009584;AT2G18790.1;HY3,OOP1,PHYB;phytochrome B	_
Glyma.15G162300	Temperature	GO:0005515;AT5G57360.1;ADO1,FKL2,LKP1,ZTL;Galactose oxidase/kelch repeat superfamily protein	_
Glyma.15G169800	Temperature	GO:0005515;AT2G19520.1;ACG1,ATMSI4,FVE,MSI4,NFC04,NFC4;Transducin family protein / WD-40 repeat family protein	_
Glyma.15G023966	Temperature	;AT2G19520.1;ACG1,ATMSI4,FVE,MSI4,NFC04,NFC4;Transducin family protein / WD-40 repeat family protein	_
Glyma.11G014600	Temperature	;AT4G10180.1;ATDET1,DET1,FUS2;light-mediated development protein 1 / deetiolated1 (DET1)	_
Glyma.09G056100	Temperature	GO:0005515;AT5G57360.1;ADO1,FKL2,LKP1,ZTL;Galactose oxidase/kelch repeat superfamily protein	_
Glyma.09G063100	Temperature	GO:0005515;AT2G19520.1;ACG1,ATMSI4,FVE,MSI4,NFC04,NFC4;Transducin family protein / WD-40 repeat family protein	_
Glyma.09G273300	Temperature	GO:0006468,GO:0004672;AT3G51550.1;FER;Malectin/receptor-like protein kinase family protein	_
Glyma.09G035500	Temperature	GO:0006355,GO:0005515,GO:0018298,GO:0009584;AT2G18790.1;HY3,OOP1,PHYB;phytochrome B	_
Glyma.13G350500	Temperature	GO:0005515;AT2G19520.1;ACG1,ATMSI4,FVE,MSI4,NFC04,NFC4;Transducin family protein / WD-40 repeat family protein	_
Glyma.13G309200	Temperature	;AT2G32460.1;ATM1,ATMYB101,MYB101;myb domain protein 101	MYB;TF;MYB-
Glyma.13G060400	Temperature	;AT3G01090.2;AKIN10,KIN10,SNRK1.1;SNF1 kinase homolog 10	_
Glyma.13G097600	Temperature	GO:0005515;AT5G57360.1;ADO1,FKL2,LKP1,ZTL;Galactose oxidase/kelch repeat superfamily protein	_
Glyma.13G089200	Temperature	;AT4G08920.1;ATCRY1,BLU1,CRY1,HY4,OOP2;cryptochrome 1	_
Glyma.05G239400	Temperature	GO:0005515,GO:0042752;AT1G68050.1;ADO3,FKF1;flavin-binding, kelch repeat, f box 1	_
Glyma.05G194400	Temperature	;AT5G63860.1;UVR8;Regulator of chromosome condensation (RCC1) family protein	_
Glyma.14G049700	Temperature	GO:0046872,GO:0005515;AT2G32950.1;ATCOP1,COP1,DET340,EMB168,FUS1;Transducin/WD40 repeat-like superfamily protein	_
Glyma.14G098600	Temperature	GO:0005515;AT2G26330.1;ER,QRP1;Leucine-rich receptor-like protein kinase family protein	_
Glyma.14G174200	Temperature	;AT4G08920.1;ATCRY1,BLU1,CRY1,HY4,OOP2;cryptochrome 1	_
Glyma.14G039200	Temperature	;AT5G55020.1;ATMYB120,MYB120;myb domain protein 120	MYB;TF;MYB-
Glyma.06G156400	Temperature	;AT5G63860.1;UVR8;Regulator of chromosome condensation (RCC1) family protein	_
Glyma.06G056400	Temperature	GO:0005515,GO:0006468,GO:0005524,GO:0004672;AT2G26330.1;ER,QRP1;Leucine-rich receptor-like protein kinase family protein	_
Glyma.06G205800	Temperature	GO:0046983,GO:0003677,GO:0006355,GO:0005634,GO:0003700;AT5G60910.1;AGL8,FUL;AGAMOUS-like 8	MADS-MIKC;TF;MADS-
Glyma.06G103200	Temperature	;AT4G08920.1;ATCRY1,BLU1,CRY1,HY4,OOP2;cryptochrome 1	_
Glyma.06G155300	Temperature	GO:0008408,GO:0003677,GO:0000166;AT5G63960.1;EMB2780;DNA binding;nucleotide binding;nucleic acid binding;DNA-directed DNA polymerases;DNA-directed DNA polymerases	_
Glyma.03G019300	Temperature	GO:0006355,GO:0005634,GO:0003700,GO:0046983,GO:0003677;AT2G45660.1;AGL20,ATSOC1,SOC1;AGAMOUS-like 20	MADS-MIKC;TF;MADS-
Glyma.19G026100	Temperature	;AT3G01090.2;AKIN10,KIN10,SNRK1.1;SNF1 kinase homolog 10	_
Glyma.19G108100	Temperature	GO:0048573,GO:0009909,GO:0008429;AT1G65480.1;FT;PEBP (phosphatidylethanolamine-binding protein) family protein	_
Glyma.18G095600	Temperature	;AT2G32460.1;ATM1,ATMYB101,MYB101;myb domain protein 101	MYB;TF;MYB-
Glyma.18G215800	Temperature	GO:0006468,GO:0004672;AT3G51550.1;FER;Malectin/receptor-like protein kinase family protein	_
Glyma.18G262900	Temperature	;AT3G01090.2;AKIN10,KIN10,SNRK1.1;SNF1 kinase homolog 10	_
Glyma.16G044200	Vernalization	GO:0048573,GO:0009909,GO:0008429;AT1G65480.1;FT;PEBP (phosphatidylethanolamine-binding protein) family protein	_
Glyma.16G150700	Vernalization	GO:0048573,GO:0009909,GO:0008429;AT1G65480.1;FT;PEBP (phosphatidylethanolamine-binding protein) family protein	_
Glyma.16G029600	Vernalization	GO:0005515;AT3G61600.1;ATPOB1,POB1;POZ/BTB containin G-protein 1	_
Glyma.16G091300	Vernalization	GO:0046983,GO:0003677,GO:0006355,GO:0005634,GO:0003700;AT1G69120.1;AGL7,AP1;K-box region and MADS-box transcription factor family protein	MADS-MIKC;TF;MADS-
Glyma.16G070900	Vernalization	GO:0003676;AT5G40490.1;;RNA-binding (RRM/RBD/RNP motifs) family protein	_
Glyma.16G151000	Vernalization	GO:0048573,GO:0009909,GO:0008429;AT1G65480.1;FT;PEBP (phosphatidylethanolamine-binding protein) family protein	_
Glyma.04G202002	Vernalization	GO:0006355,GO:0003677;AT5G61850.1;LFY,LFY3;floral meristem identity control protein LEAFY (LFY)	LFY;TF;LFY
Glyma.04G074200	Vernalization	GO:0008168,GO:0006479,GO:0035246;AT4G31120.1;ATPRMT5,PRMT5,SKB1;SHK1 binding protein 1	_
Glyma.04G149600	Vernalization	GO:0008168,GO:0006479;AT1G04870.2;ATPRMT10,PRMT10;protein arginine methyltransferase 10	_
Glyma.04G159300	Vernalization	GO:0046983,GO:0003677,GO:0006355,GO:0005634,GO:0003700;AT5G60910.1;AGL8,FUL;AGAMOUS-like 8	MADS-MIKC;TF;MADS-
Glyma.17G170300	Vernalization	GO:0006355,GO:0003700,GO:0007275;AT4G36920.2;AP2,FL1,FLO2;Integrase-type DNA-binding superfamily protein	AP2/ERF-AP2;TF;AP2/ERF-
Glyma.17G025400	Vernalization	GO:0005515;AT3G49660.1;;Transducin/WD40 repeat-like superfamily protein	_
Glyma.17G052100	Vernalization	GO:0005515;AT4G29830.1;VIP3;Transducin/WD40 repeat-like superfamily protein	_
Glyma.20G048000	Vernalization	GO:0006468,GO:0004672;AT5G10270.1;CDKC;1;cyclin-dependent kinase C;1	_
Glyma.02G041500	Vernalization	GO:0006355,GO:0005634,GO:0003700,GO:0046983,GO:0003677;AT2G22540.1;AGL22,SVP;K-box region and MADS-box transcription factor family protein	MADS-MIKC;TF;MADS-
Glyma.02G106500	Vernalization	GO:0031625,GO:0006511;AT1G26830.1;ATCUL3,ATCUL3A,CUL3,CUL3A;cullin 3	_
Glyma.02G152200	Vernalization	GO:0005515;AT3G20740.1;FIE,FIE1,FIS3;Transducin/WD40 repeat-like superfamily protein	_
Glyma.02G276000	Vernalization	GO:0006468,GO:0005524,GO:0004672;AT5G10270.1;CDKC;1;cyclin-dependent kinase C;1	_
Glyma.12G073300	Vernalization	GO:0006355,GO:0003700,GO:0007275;AT2G28550.1;RAP2.7,TOE1;related to AP2.7	AP2/ERF-AP2;TF;AP2/ERF-
Glyma.10G022000	Vernalization	GO:0005515;AT3G20740.1;FIE,FIE1,FIS3;Transducin/WD40 repeat-like superfamily protein	_
Glyma.10G065702	Vernalization	;AT3G52940.1;ELL1,FK,HYD2;Ergosterol biosynthesis ERG4/ERG24 family	_
Glyma.08G300100	Vernalization	GO:0031625,GO:0006511;AT1G26830.1;ATCUL3,ATCUL3A,CUL3,CUL3A;cullin 3	_
Glyma.01G023500	Vernalization	GO:0006355,GO:0005634,GO:0003700,GO:0046983,GO:0003677;AT2G22540.1;AGL22,SVP;K-box region and MADS-box transcription factor family protein	MADS-MIKC;TF;MADS-
Glyma.15G176400	Vernalization	GO:0005515;AT2G06210.1;ELF8,VIP6;binding	_
Glyma.15G160500	Vernalization	;AT2G22370.1	_
Glyma.07G061000	Vernalization	GO:0005515;AT3G61600.1;ATPOB1,POB1;POZ/BTB containin G-protein 1	_
Glyma.07G248900	Vernalization	GO:0005515;AT3G49660.1;;Transducin/WD40 repeat-like superfamily protein	_
Glyma.11G149825	Vernalization	GO:0006355,GO:0003700,GO:0007275;AT2G28550.1;RAP2.7,TOE1;related to AP2.7	AP2/ERF-AP2;TF;AP2/ERF-
Glyma.11G117300	Vernalization	GO:0003676;AT2G21660.1;ATGRP7,CCR2,GR-RBP7,GRP7;cold, circadian rhythm, and rna binding 2	_
Glyma.11G170100	Vernalization	;AT1G01040.2;ASU1,ATDCL1,CAF,DCL1,EMB60,EMB76,SIN1,SUS1;dicer-like 1	_
Glyma.09G054300	Vernalization	;AT2G22370.1	_
Glyma.09G068600	Vernalization	GO:0005515;AT2G06210.1;ELF8,VIP6;binding	_
Glyma.13G150900	Vernalization	;AT3G52940.1;ELL1,FK,HYD2;Ergosterol biosynthesis ERG4/ERG24 family	_
Glyma.13G063600	Vernalization	GO:0031625,GO:0006511;AT1G26830.1;ATCUL3,ATCUL3A,CUL3,CUL3A;cullin 3	_
Glyma.13G107300	Vernalization	GO:0005515;AT4G29830.1;VIP3;Transducin/WD40 repeat-like superfamily protein	_
Glyma.13G287200	Vernalization	GO:0005515;AT3G20740.1;FIE,FIE1,FIS3;Transducin/WD40 repeat-like superfamily protein	_
Glyma.13G329700	Vernalization	GO:0006355,GO:0003700,GO:0007275;AT2G28550.1;RAP2.7,TOE1;related to AP2.7	AP2/ERF-AP2;TF;AP2/ERF-
Glyma.05G003400	Vernalization	GO:0003676;AT5G40490.1;;RNA-binding (RRM/RBD/RNP motifs) family protein	_
Glyma.05G091200	Vernalization	GO:0006355,GO:0003700,GO:0007275;AT4G36920.2;AP2,FL1,FLO2;Integrase-type DNA-binding superfamily protein	AP2/ERF-AP2;TF;AP2/ERF-
Glyma.14G039900	Vernalization	GO:0006468,GO:0005524,GO:0004672;AT5G10270.1;CDKC;1;cyclin-dependent kinase C;1	_
Glyma.06G205800	Vernalization	GO:0046983,GO:0003677,GO:0006355,GO:0005634,GO:0003700;AT5G60910.1;AGL8,FUL;AGAMOUS-like 8	MADS-MIKC;TF;MADS-
Glyma.06G075300	Vernalization	GO:0008168,GO:0006479,GO:0035246;AT4G31120.1;ATPRMT5,PRMT5,SKB1;SHK1 binding protein 1	_
Glyma.06G215400	Vernalization	GO:0008168,GO:0006479;AT1G04870.2;ATPRMT10,PRMT10;protein arginine methyltransferase 10	_
Glyma.03G177500	Vernalization	GO:0006355,GO:0003700,GO:0007275;AT2G28550.3;RAP2.7,TOE1;related to AP2.7	AP2/ERF-AP2;TF;AP2/ERF-
Glyma.03G254800	Vernalization	GO:0005515;AT3G61600.1;ATPOB1,POB1;POZ/BTB containin G-protein 1	_
Glyma.03G019300	Vernalization	GO:0006355,GO:0005634,GO:0003700,GO:0046983,GO:0003677;AT2G45660.1;AGL20,ATSOC1,SOC1;AGAMOUS-like 20	MADS-MIKC;TF;MADS-
Glyma.03G262100	Vernalization	GO:0016787,GO:0005524,GO:0003677,GO:0016891,GO:0005515,GO:0006396,GO:0004525,GO:0003723;AT1G01040.1;ASU1,ATDCL1,CAF,DCL1,EMB60,EMB76,SIN1,SUS1;dicer-like 1	_
Glyma.19G061100	Vernalization	GO:0003676;AT5G40490.1;;RNA-binding (RRM/RBD/RNP motifs) family protein	_
Glyma.19G003900	Vernalization	GO:0003676;AT5G40490.1;;RNA-binding (RRM/RBD/RNP motifs) family protein	_
Glyma.19G252500	Vernalization	GO:0005515;AT3G61600.1;ATPOB1,POB1;POZ/BTB containin G-protein 1	_
Glyma.19G021600	Vernalization	GO:0031625,GO:0006511;AT1G26830.1;ATCUL3,ATCUL3A,CUL3,CUL3A;cullin 3	_
Glyma.19G261200	Vernalization	GO:0016787,GO:0005524,GO:0003677,GO:0016891,GO:0005515,GO:0006396,GO:0004525,GO:0003723;AT1G01040.1;ASU1,ATDCL1,CAF,DCL1,EMB60,EMB76,SIN1,SUS1;dicer-like 1	_
Glyma.19G108100	Vernalization	GO:0048573,GO:0009909,GO:0008429;AT1G65480.1;FT;PEBP (phosphatidylethanolamine-binding protein) family protein	_
Glyma.18G135700	Vernalization	;AT2G22370.1	_
Glyma.18G120300	Vernalization	GO:0031625,GO:0006511;AT1G26830.1;ATCUL3,ATCUL3A,CUL3,CUL3A;cullin 3	_
Glyma.01G007200	Aging	GO:0016773,GO:0005975,GO:0005524,GO:0046835,GO:0005536,GO:0004396,GO:0001678;AT2G19860.1;ATHXK2,HXK2;hexokinase 2	_
Glyma.01G007300	Aging	GO:0016773,GO:0005975,GO:0005524,GO:0046835,GO:0005536,GO:0004396,GO:0001678;AT2G19860.1;ATHXK2,HXK2;hexokinase 2	_
Glyma.01G023500	Aging	GO:0006355,GO:0005634,GO:0003700,GO:0046983,GO:0003677;AT2G22540.1;AGL22,SVP;K-box region and MADS-box transcription factor family protein	MADS-MIKC;TF;MADS-
Glyma.02G041500	Aging	GO:0006355,GO:0005634,GO:0003700,GO:0046983,GO:0003677;AT2G22540.1;AGL22,SVP;K-box region and MADS-box transcription factor family protein	MADS-MIKC;TF;MADS-
Glyma.02G151100	Aging	;AT3G63010.1;ATGID1B,GID1B;alpha/beta-Hydrolases superfamily protein	_
Glyma.02G270300	Aging	GO:0008601,GO:0007165,GO:0000159;AT4G15415.2;ATB\' GAMMA;Protein phosphatase 2A regulatory B subunit family protein	_
Glyma.03G019300	Aging	GO:0006355,GO:0005634,GO:0003700,GO:0046983,GO:0003677;AT2G45660.1;AGL20,ATSOC1,SOC1;AGAMOUS-like 20	MADS-MIKC;TF;MADS-
Glyma.03G148300	Aging	GO:0016787,GO:0008152;AT3G63010.1;ATGID1B,GID1B;alpha/beta-Hydrolases superfamily protein	_
Glyma.03G177500	Aging	GO:0006355,GO:0003700,GO:0007275;AT2G28550.3;RAP2.7,TOE1;related to AP2.7	AP2/ERF-AP2;TF;AP2/ERF-
Glyma.04G159300	Aging	GO:0046983,GO:0003677,GO:0006355,GO:0005634,GO:0003700;AT5G60910.1;AGL8,FUL;AGAMOUS-like 8	MADS-MIKC;TF;MADS-
Glyma.04G202002	Aging	GO:0006355,GO:0003677;AT5G61850.1;LFY,LFY3;floral meristem identity control protein LEAFY (LFY)	LFY;TF;LFY
Glyma.05G091200	Aging	GO:0006355,GO:0003700,GO:0007275;AT4G36920.2;AP2,FL1,FLO2;Integrase-type DNA-binding superfamily protein	AP2/ERF-AP2;TF;AP2/ERF-
Glyma.05G163600	Aging	GO:0005992,GO:0003824;AT1G78580.1;ATTPS1,TPS1;trehalose-6-phosphate synthase	_
Glyma.05G226600	Aging	GO:0016773,GO:0005975,GO:0005524,GO:0046835,GO:0005536,GO:0004396,GO:0001678;AT4G29130.1;ATHXK1,GIN2,HXK1;hexokinase 1	_
Glyma.06G205800	Aging	GO:0046983,GO:0003677,GO:0006355,GO:0005634,GO:0003700;AT5G60910.1;AGL8,FUL;AGAMOUS-like 8	MADS-MIKC;TF;MADS-
Glyma.07G028000	Aging	GO:0005515;AT1G15750.1;TPL,WSIP1;Transducin family protein / WD-40 repeat family protein	_
Glyma.07G124500	Aging	GO:0016773,GO:0005975,GO:0005524,GO:0046835,GO:0005536,GO:0004396,GO:0001678;AT4G29130.1;ATHXK1,GIN2,HXK1;hexokinase 1	_
Glyma.08G033300	Aging	GO:0016773,GO:0005975,GO:0005524,GO:0046835,GO:0005536,GO:0004396,GO:0001678;AT4G29130.1;ATHXK1,GIN2,HXK1;hexokinase 1	_
Glyma.08G120800	Aging	GO:0005992,GO:0003824;AT1G78580.1;ATTPS1,TPS1;trehalose-6-phosphate synthase	_
Glyma.08G214600	Aging	GO:0005515;AT1G15750.3;TPL,WSIP1;Transducin family protein / WD-40 repeat family protein	_
Glyma.10G022900	Aging	;AT3G63010.1;ATGID1B,GID1B;alpha/beta-Hydrolases superfamily protein	_
Glyma.10G158000	Aging	;AT5G27320.1;ATGID1C,GID1C;alpha/beta-Hydrolases superfamily protein	_
Glyma.10G221500	Aging	;AT1G22770.1;FB,GI;gigantea protein (GI)	_
Glyma.11G149825	Aging	GO:0006355,GO:0003700,GO:0007275;AT2G28550.1;RAP2.7,TOE1;related to AP2.7	AP2/ERF-AP2;TF;AP2/ERF-
Glyma.11G208366	Aging	;AT3G16830.1;TPR2;TOPLESS-related 2	_
Glyma.12G073300	Aging	GO:0006355,GO:0003700,GO:0007275;AT2G28550.1;RAP2.7,TOE1;related to AP2.7	AP2/ERF-AP2;TF;AP2/ERF-
Glyma.12G234200	Aging	GO:0005992,GO:0003824;AT1G78580.1;ATTPS1,TPS1;trehalose-6-phosphate synthase	_
Glyma.13G158800	Aging	GO:0005515;AT3G15880.2;TPR4,WSIP2;WUS-interacting protein 2	_
Glyma.13G264600	Aging	GO:0005992,GO:0003824;AT1G78580.1;ATTPS1,TPS1;trehalose-6-phosphate synthase	_
Glyma.13G329700	Aging	GO:0006355,GO:0003700,GO:0007275;AT2G28550.1;RAP2.7,TOE1;related to AP2.7	AP2/ERF-AP2;TF;AP2/ERF-
Glyma.13G367300	Aging	GO:0005515;AT1G80490.2;TPR1;TOPLESS-related 1	_
Glyma.14G046800	Aging	GO:0008601,GO:0007165,GO:0000159;AT4G15415.1;ATB\' GAMMA;Protein phosphatase 2A regulatory B subunit family protein	_
Glyma.15G006100	Aging	GO:0005515;AT1G80490.2;TPR1;TOPLESS-related 1	_
Glyma.15G044400	Aging	GO:0006355,GO:0003700,GO:0007275;AT2G28550.1;RAP2.7,TOE1;related to AP2.7	AP2/ERF-AP2;TF;AP2/ERF-
Glyma.15G210100	Aging	GO:0005992,GO:0003824;AT1G78580.1;ATTPS1,TPS1;trehalose-6-phosphate synthase	_
Glyma.16G044200	Aging	GO:0048573,GO:0009909,GO:0008429;AT1G65480.1;FT;PEBP (phosphatidylethanolamine-binding protein) family protein	_
Glyma.16G091300	Aging	GO:0046983,GO:0003677,GO:0006355,GO:0005634,GO:0003700;AT1G69120.1;AGL7,AP1;K-box region and MADS-box transcription factor family protein	MADS-MIKC;TF;MADS-
Glyma.16G150700	Aging	GO:0048573,GO:0009909,GO:0008429;AT1G65480.1;FT;PEBP (phosphatidylethanolamine-binding protein) family protein	_
Glyma.16G151000	Aging	GO:0048573,GO:0009909,GO:0008429;AT1G65480.1;FT;PEBP (phosphatidylethanolamine-binding protein) family protein	_
Glyma.16G163200	Aging	;AT1G22770.1;FB,GI;gigantea protein (GI)	_
Glyma.17G112500	Aging	GO:0005515;AT3G15880.2;TPR4,WSIP2;WUS-interacting protein 2	_
Glyma.17G170300	Aging	GO:0006355,GO:0003700,GO:0007275;AT4G36920.2;AP2,FL1,FLO2;Integrase-type DNA-binding superfamily protein	AP2/ERF-AP2;TF;AP2/ERF-
Glyma.19G108100	Aging	GO:0048573,GO:0009909,GO:0008429;AT1G65480.1;FT;PEBP (phosphatidylethanolamine-binding protein) family protein	_
Glyma.20G170000	Aging	;AT1G22770.1;FB,GI;gigantea protein (GI)	_
Glyma.20G230600	Aging	;AT5G27320.1;ATGID1C,GID1C;alpha/beta-Hydrolases superfamily protein	_
Glyma.01G043600	Autonomous	;AT2G02760.1;ATUBC2,UBC2;ubiquiting-conjugating enzyme 2	_
Glyma.01G136100	Autonomous	;AT3G28730.1;ATHMG,HMG,NFD,SSRP1;high mobility group	HMG;TR;HMG
Glyma.01G231700	Autonomous	;AT4G10180.1;ATDET1,DET1,FUS2;light-mediated development protein 1 / deetiolated1 (DET1)	_
Glyma.02G020000	Autonomous	;AT1G14400.2;ATUBC1,UBC1;ubiquitin carrier protein 1	_
Glyma.02G143200	Autonomous	GO:0003677;AT3G54560.1;HTA11;histone H2A 11	_
Glyma.02G152200	Autonomous	GO:0005515;AT3G20740.1;FIE,FIE1,FIS3;Transducin/WD40 repeat-like superfamily protein	_
Glyma.02G159100	Autonomous	GO:0005515;AT3G10390.1;FLD;Flavin containing amine oxidoreductase family protein	SWI/SNF-SWI3;TR;SWI/SNF-SWI3
Glyma.02G256800	Autonomous	GO:0055114,GO:0020037,GO:0016705,GO:0005506;AT5G05690.1;CBB3,CPD,CYP90,CYP90A,CYP90A1,DWF3;Cytochrome P450 superfamily protein	_
Glyma.02G271500	Autonomous	GO:0005515;AT5G06600.1;UBP12;ubiquitin-specific protease 12	_
Glyma.02G276000	Autonomous	GO:0006468,GO:0005524,GO:0004672;AT5G10270.1;CDKC;1;cyclin-dependent kinase C;1	_
Glyma.02G285500	Autonomous	;AT2G42940.1;;Predicted AT-hook DNA-binding family protein	_
Glyma.03G031900	Autonomous	;AT3G28730.1;ATHMG,HMG,NFD,SSRP1;high mobility group	HMG;TR;HMG
Glyma.03G107300	Autonomous	;AT1G18450.1;ARP4,ATARP4;actin-related protein 4	_
Glyma.03G116600	Autonomous	GO:0051082,GO:0031072;AT5G22060.1;ATJ2,J2;DNAJ homologue 2	_
Glyma.03G158100	Autonomous	GO:0003677;AT3G54560.1;HTA11;histone H2A 11	_
Glyma.03G227267	Autonomous	GO:0005515,GO:0006355;AT1G09570.1;FHY2,FRE1,HY8,PHYA;phytochrome A	_
Glyma.03G248200	Autonomous	GO:0003723;AT3G04610.1;FLK;RNA-binding KH domain-containing protein	_
Glyma.03G262100	Autonomous	GO:0016787,GO:0005524,GO:0003677,GO:0016891,GO:0005515,GO:0006396,GO:0004525,GO:0003723;AT1G01040.1;ASU1,ATDCL1,CAF,DCL1,EMB60,EMB76,SIN1,SUS1;dicer-like 1	_
Glyma.04G009500	Autonomous	GO:0005515,GO:0003682;AT4G39100.1;SHL1;PHD finger family protein / bromo-adjacent homology (BAH) domain-containing protein	PHD;TR;PHD
Glyma.04G074200	Autonomous	GO:0008168,GO:0006479,GO:0035246;AT4G31120.1;ATPRMT5,PRMT5,SKB1;SHK1 binding protein 1	_
Glyma.04G130300	Autonomous	GO:0016747,GO:0006355;AT5G64610.1;HAM1;histone acetyltransferase of the MYST family 1	_
Glyma.04G149200	Autonomous	GO:0003677;AT1G52740.1;HTA9;histone H2A protein 9	_
Glyma.04G149600	Autonomous	GO:0008168,GO:0006479;AT1G04870.2;ATPRMT10,PRMT10;protein arginine methyltransferase 10	_
Glyma.04G173300	Autonomous	;AT2G02760.1;ATUBC2,UBC2;ubiquiting-conjugating enzyme 2	_
Glyma.04G187000	Autonomous	;AT5G63110.1;ATHDA6,AXE1,HDA6,RPD3B,RTS1,SIL1;histone deacetylase 6	_
Glyma.04G209600	Autonomous	;AT5G63860.1;UVR8;Regulator of chromosome condensation (RCC1) family protein	_
Glyma.04G210700	Autonomous	GO:0008408,GO:0003677,GO:0000166;AT5G63960.1;EMB2780;DNA binding;nucleotide binding;nucleic acid binding;DNA-directed DNA polymerases;DNA-directed DNA polymerases	_
Glyma.05G003400	Autonomous	GO:0003676;AT5G40490.1;;RNA-binding (RRM/RBD/RNP motifs) family protein	_
Glyma.05G028800	Autonomous	;AT2G02760.1;ATUBC2,UBC2;ubiquiting-conjugating enzyme 2	_
Glyma.05G040600	Autonomous	;AT5G63110.1;ATHDA6,AXE1,HDA6,RPD3B,RTS1,SIL1;histone deacetylase 6	_
Glyma.05G077800	Autonomous	GO:0005515;AT5G14170.1;CHC1;SWIB/MDM2 domain superfamily protein	SWI/SNF-BAF60b;TR;SWI/SNF-BAF60b
Glyma.05G111500	Autonomous	;AT4G17800.1;;Predicted AT-hook DNA-binding family protein	_
Glyma.05G131200	Autonomous	GO:0005515;AT5G58230.1;ATMSI1,MEE70,MSI1;Transducin/WD40 repeat-like superfamily protein	_
Glyma.05G140800	Autonomous	GO:0031625,GO:0006511;AT5G46210.1;ATCUL4,CUL4;cullin4	_
Glyma.05G194400	Autonomous	;AT5G63860.1;UVR8;Regulator of chromosome condensation (RCC1) family protein	_
Glyma.05G207600	Autonomous	GO:0042398,GO:0004357;AT4G23100.1;ATECS1,CAD2,GSH1,GSHA,PAD2,RML1;glutamate-cysteine ligase	_
Glyma.06G009400	Autonomous	GO:0005515,GO:0003682;AT4G39100.1;SHL1;PHD finger family protein / bromo-adjacent homology (BAH) domain-containing protein	PHD;TR;PHD
Glyma.06G071500	Autonomous	GO:0003677;AT1G52740.1;HTA9;histone H2A protein 9	_
Glyma.06G075300	Autonomous	GO:0008168,GO:0006479,GO:0035246;AT4G31120.1;ATPRMT5,PRMT5,SKB1;SHK1 binding protein 1	_
Glyma.06G155300	Autonomous	GO:0008408,GO:0003677,GO:0000166;AT5G63960.1;EMB2780;DNA binding;nucleotide binding;nucleic acid binding;DNA-directed DNA polymerases;DNA-directed DNA polymerases	_
Glyma.06G156400	Autonomous	;AT5G63860.1;UVR8;Regulator of chromosome condensation (RCC1) family protein	_
Glyma.06G178700	Autonomous	;AT5G63110.1;ATHDA6,AXE1,HDA6,RPD3B,RTS1,SIL1;histone deacetylase 6	_
Glyma.06G178800	Autonomous	;AT5G63110.1;ATHDA6,AXE1,HDA6,RPD3B,RTS1,SIL1;histone deacetylase 6	_
Glyma.06G190900	Autonomous	;AT2G02760.1;ATUBC2,UBC2;ubiquiting-conjugating enzyme 2	_
Glyma.06G214900	Autonomous	GO:0003677;AT1G52740.1;HTA9;histone H2A protein 9	_
Glyma.06G215400	Autonomous	GO:0008168,GO:0006479;AT1G04870.2;ATPRMT10,PRMT10;protein arginine methyltransferase 10	_
Glyma.06G316400	Autonomous	GO:0016747,GO:0006355;AT5G64610.1;HAM1;histone acetyltransferase of the MYST family 1	_
Glyma.07G090100	Autonomous	GO:0005515,GO:0051568,GO:0016575,GO:0005634;AT1G62830.1;ATLSD1,ATSWP1,LDL1,LSD1,SWP1;LSD1-like 1	SWI/SNF-SWI3;TR;SWI/SNF-SWI3
Glyma.07G110200	Autonomous	GO:0051082,GO:0031072;AT5G22060.1;ATJ2,J2;DNAJ homologue 2	_
Glyma.07G118800	Autonomous	;AT1G18450.1;ARP4,ATARP4;actin-related protein 4	_
Glyma.07G247300	Autonomous	GO:0008168,GO:0006479;AT3G06930.1;ATPRMT4B,PRMT4B;protein arginine methyltransferase 4B	_
Glyma.08G014300	Autonomous	GO:0042398,GO:0004357;AT4G23100.3;ATECS1,CAD2,GSH1,GSHA,PAD2,RML1;glutamate-cysteine ligase	_
Glyma.08G040300	Autonomous	;AT1G18450.1;ARP4,ATARP4;actin-related protein 4	_
Glyma.08G085900	Autonomous	GO:0005515;AT5G58230.1;ATMSI1,MEE70,MSI1;Transducin/WD40 repeat-like superfamily protein	_
Glyma.08G096100	Autonomous	GO:0031625,GO:0006511;AT5G46210.1;ATCUL4,CUL4;cullin4	_
Glyma.08G297300	Autonomous	;AT2G02760.1;ATUBC2,UBC2;ubiquiting-conjugating enzyme 2	_
Glyma.09G044700	Autonomous	GO:0008168,GO:0006479;AT3G06930.1;ATPRMT4B,PRMT4B;protein arginine methyltransferase 4B	_
Glyma.09G054300	Autonomous	;AT2G22370.1	_
Glyma.09G063100	Autonomous	GO:0005515;AT2G19520.1;ACG1,ATMSI4,FVE,MSI4,NFC04,NFC4;Transducin family protein / WD-40 repeat family protein	_
Glyma.09G068600	Autonomous	GO:0005515;AT2G06210.1;ELF8,VIP6;binding	_
Glyma.09G185800	Autonomous	GO:0005515,GO:0051568,GO:0016575,GO:0005634;AT1G62830.1;ATLSD1,ATSWP1,LDL1,LSD1,SWP1;LSD1-like 1	SWI/SNF-SWI3;TR;SWI/SNF-SWI3
Glyma.09G222100	Autonomous	GO:0006355;AT5G45600.2;GAS41,TAF14B;YEATS family protein	_
Glyma.10G022000	Autonomous	GO:0005515;AT3G20740.1;FIE,FIE1,FIS3;Transducin/WD40 repeat-like superfamily protein	_
Glyma.10G031200	Autonomous	GO:0003677;AT3G54560.1;HTA11;histone H2A 11	_
Glyma.10G120900	Autonomous	GO:0005515;AT5G06600.1;UBP12;ubiquitin-specific protease 12	_
Glyma.10G141400	Autonomous	GO:0005515,GO:0006355,GO:0018298,GO:0009584;AT1G09570.1;FHY2,FRE1,HY8,PHYA;phytochrome A	_
Glyma.11G014600	Autonomous	;AT4G10180.1;ATDET1,DET1,FUS2;light-mediated development protein 1 / deetiolated1 (DET1)	_
Glyma.11G023632	Autonomous	GO:0042398,GO:0004357;AT4G23100.3;ATECS1,CAD2,GSH1,GSHA,PAD2,RML1;glutamate-cysteine ligase	_
Glyma.11G117300	Autonomous	GO:0003676;AT2G21660.1;ATGRP7,CCR2,GR-RBP7,GRP7;cold, circadian rhythm, and rna binding 2	_
Glyma.11G164100	Autonomous	;AT5G37055.1;ATSWC6,SEF;HIT-type Zinc finger family protein	_
Glyma.11G170100	Autonomous	;AT1G01040.2;ASU1,ATDCL1,CAF,DCL1,EMB60,EMB76,SIN1,SUS1;dicer-like 1	_
Glyma.11G172401	Autonomous	GO:0051082,GO:0031072;AT3G44110.1;ATJ,ATJ3;DNAJ homologue 3	_
Glyma.11G187800	Autonomous	;AT3G44680.1;HDA09,HDA9;histone deacetylase 9	_
Glyma.11G210335	Autonomous	;AT4G10710.1;SPT16;global transcription factor C	_
Glyma.11G210662	Autonomous	;AT4G10710.1;SPT16;global transcription factor C	_
Glyma.11G228900	Autonomous	GO:0055114,GO:0020037,GO:0016705,GO:0005506;AT5G05690.1;CBB3,CPD,CYP90,CYP90A,CYP90A1,DWF3;Cytochrome P450 superfamily protein	_
Glyma.11G237700	Autonomous	GO:0008270,GO:0006260,GO:0005634,GO:0003887,GO:0003677,GO:0000166,GO:0008408;AT1G08260.1;ABO4,EMB142,EMB2284,EMB529,ESD7,POL2A,TIL1;DNA polymerase epsilon catalytic subunit	_
Glyma.12G035600	Autonomous	GO:0006355;AT5G45600.1;GAS41,TAF14B;YEATS family protein	_
Glyma.12G086700	Autonomous	;AT3G44680.1;HDA09,HDA9;histone deacetylase 9	_
Glyma.12G087000	Autonomous	GO:0003677,GO:0000166,GO:0008408,GO:0008270,GO:0006260,GO:0005634,GO:0003887;AT1G08260.1;ABO4,EMB142,EMB2284,EMB529,ESD7,POL2A,TIL1;DNA polymerase epsilon catalytic subunit	_
Glyma.12G095700	Autonomous	GO:0051082,GO:0031072;AT5G22060.1;ATJ2,J2;DNAJ homologue 2	_
Glyma.12G190100	Autonomous	GO:0051082,GO:0031072;AT5G22060.1;ATJ2,J2;DNAJ homologue 2	_
Glyma.12G206400	Autonomous	GO:0003676,GO:0045292,GO:0005846,GO:0000339;AT5G44200.2;ATCBP20,CBP20;CAP-binding protein 20	_
Glyma.13G027600	Autonomous	GO:0005515;AT5G06600.2;UBP12;ubiquitin-specific protease 12	_
Glyma.13G027800	Autonomous	;AT3G11910.1;UBP13;ubiquitin-specific protease 13	_
Glyma.13G033700	Autonomous	GO:0003677,GO:0000166;AT2G27120.1;POL2B,TIL2;DNA polymerase epsilon catalytic subunit	_
Glyma.13G064800	Autonomous	;AT3G28730.1;ATHMG,HMG,NFD,SSRP1;high mobility group	HMG;TR;HMG
Glyma.13G107300	Autonomous	GO:0005515;AT4G29830.1;VIP3;Transducin/WD40 repeat-like superfamily protein	_
Glyma.13G181200	Autonomous	;AT4G04920.2;SFR6;sensitive to freezing 6	_
Glyma.13G218500	Autonomous	GO:0031625,GO:0006511;AT5G46210.1;ATCUL4,CUL4;cullin4	_
Glyma.13G218600	Autonomous	GO:0031625,GO:0006511;AT5G46210.1;ATCUL4,CUL4;cullin4	_
Glyma.13G241100	Autonomous	;AT4G04920.2;SFR6;sensitive to freezing 6	_
Glyma.13G287200	Autonomous	GO:0005515;AT3G20740.1;FIE,FIE1,FIS3;Transducin/WD40 repeat-like superfamily protein	_
Glyma.13G294500	Autonomous	GO:0003676,GO:0045292,GO:0005846,GO:0000339;AT5G44200.1;ATCBP20,CBP20;CAP-binding protein 20	_
Glyma.13G311600	Autonomous	GO:0051082,GO:0031072;AT5G22060.1;ATJ2,J2;DNAJ homologue 2	_
Glyma.13G350500	Autonomous	GO:0005515;AT2G19520.1;ACG1,ATMSI4,FVE,MSI4,NFC04,NFC4;Transducin family protein / WD-40 repeat family protein	_
Glyma.13G366100	Autonomous	GO:0005515,GO:0003723,GO:0030623,GO:0000398,GO:0017070,GO:0005681;AT1G80070.1;EMB14,EMB177,EMB33,SUS2;Pre-mRNA-processing-splicing factor	_
Glyma.14G028600	Autonomous	;AT2G42940.1;;Predicted AT-hook DNA-binding family protein	_
Glyma.14G039900	Autonomous	GO:0006468,GO:0005524,GO:0004672;AT5G10270.1;CDKC;1;cyclin-dependent kinase C;1	_
Glyma.14G044500	Autonomous	GO:0005515;AT5G06600.1;UBP12;ubiquitin-specific protease 12	_
Glyma.14G059900	Autonomous	GO:0055114,GO:0020037,GO:0016705,GO:0005506;AT5G05690.1;CBB3,CPD,CYP90,CYP90A,CYP90A1,DWF3;Cytochrome P450 superfamily protein	_
Glyma.14G126700	Autonomous	GO:0003677;AT1G52740.1;HTA9;histone H2A protein 9	_
Glyma.15G007100	Autonomous	GO:0005515,GO:0003723,GO:0030623,GO:0000398,GO:0017070,GO:0005681;AT1G80070.1;EMB14,EMB177,EMB33,SUS2;Pre-mRNA-processing-splicing factor	_
Glyma.15G023966	Autonomous	;AT2G19520.1;ACG1,ATMSI4,FVE,MSI4,NFC04,NFC4;Transducin family protein / WD-40 repeat family protein	_
Glyma.15G072332	Autonomous	;AT4G04920.1;SFR6;sensitive to freezing 6	_
Glyma.15G093600	Autonomous	GO:0031625,GO:0006511;AT5G46210.1;ATCUL4,CUL4;cullin4	_
Glyma.15G148200	Autonomous	GO:0008168,GO:0006479;AT3G06930.1;ATPRMT4B,PRMT4B;protein arginine methyltransferase 4B	_
Glyma.15G160500	Autonomous	;AT2G22370.1	_
Glyma.15G169800	Autonomous	GO:0005515;AT2G19520.1;ACG1,ATMSI4,FVE,MSI4,NFC04,NFC4;Transducin family protein / WD-40 repeat family protein	_
Glyma.15G176400	Autonomous	GO:0005515;AT2G06210.1;ELF8,VIP6;binding	_
Glyma.15G249700	Autonomous	GO:0031625,GO:0006511;AT5G46210.1;ATCUL4,CUL4;cullin4	_
Glyma.16G044200	Autonomous	GO:0048573,GO:0009909,GO:0008429;AT1G65480.1;FT;PEBP (phosphatidylethanolamine-binding protein) family protein	_
Glyma.16G070900	Autonomous	GO:0003676;AT5G40490.1;;RNA-binding (RRM/RBD/RNP motifs) family protein	_
Glyma.16G150700	Autonomous	GO:0048573,GO:0009909,GO:0008429;AT1G65480.1;FT;PEBP (phosphatidylethanolamine-binding protein) family protein	_
Glyma.16G151000	Autonomous	GO:0048573,GO:0009909,GO:0008429;AT1G65480.1;FT;PEBP (phosphatidylethanolamine-binding protein) family protein	_
Glyma.17G026500	Autonomous	GO:0008168,GO:0006479;AT3G06930.1;ATPRMT4B,PRMT4B;protein arginine methyltransferase 4B	_
[truncated: 454 more rows]
