# Supplementary material for: Genome-wide characterization of the GmLUX binding preferences and its epigenic features in the soybean genome
Source: Front Plant Sci. 2025 Jun 30;16:1607224. doi: 10.3389/fpls.2025.1607224 (PMC12256510; doi:10.3389/fpls.2025.1607224)
Supplement: Supplementary file 8 [file DataSheet3.xlsx]

## Sheet: Sheet1
GO ID	Term_type	Term	P value	FDR	Entries
GO:0006355	P	regulation of transcription	1.1e-19	6e-17	// Glyma.18G091600 // Glyma.15G110300 // Glyma.04G064100 // Glyma.10G186800 // Glyma.11G149825 // Glyma.02G303800 // Glyma.17G104800 // Glyma.10G274600 // Glyma.06G138100 // Glyma.16G196200 // Glyma.14G205600 // Glyma.20G115300 // Glyma.04G084900 // Glyma.11G114800 // Glyma.19G199500 // Glyma.08G124200 // Glyma.16G029000 // Glyma.19G256800 // Glyma.08G311300 // Glyma.04G200600 // Glyma.01G179900 …
GO:1903506	P	regulation of nucleic acid-templated transcription	1.1e-19	6e-17	// Glyma.18G091600 // Glyma.15G110300 // Glyma.04G064100 // Glyma.10G186800 // Glyma.11G149825 // Glyma.02G303800 // Glyma.17G104800 // Glyma.10G274600 // Glyma.06G138100 // Glyma.16G196200 // Glyma.14G205600 // Glyma.20G115300 // Glyma.04G084900 // Glyma.11G114800 // Glyma.19G199500 // Glyma.08G124200 // Glyma.16G029000 // Glyma.19G256800 // Glyma.08G311300 // Glyma.04G200600 // Glyma.01G179900 …
GO:0050794	P	regulation of cellular process	2.8e-19	7.4e-17	// Glyma.11G035900 // Glyma.18G091600 // Glyma.15G110300 // Glyma.17G145300 // Glyma.14G020100 // Glyma.12G221500 // Glyma.04G064100 // Glyma.10G186800 // Glyma.17G037900 // Glyma.13G233800 // Glyma.11G149825 // Glyma.02G303800 // Glyma.08G049000 // Glyma.10G274600 // Glyma.06G138100 // Glyma.16G196200 // Glyma.14G205600 // Glyma.20G115300 // Glyma.14G101000 // Glyma.12G132400 // Glyma.04G084900 …
GO:0009889	P	regulation of biosynthetic process	3.7e-19	7.4e-17	// Glyma.18G091600 // Glyma.15G110300 // Glyma.04G064100 // Glyma.10G186800 // Glyma.11G149825 // Glyma.02G303800 // Glyma.17G104800 // Glyma.10G274600 // Glyma.06G138100 // Glyma.16G196200 // Glyma.14G205600 // Glyma.20G115300 // Glyma.04G084900 // Glyma.11G114800 // Glyma.19G199500 // Glyma.08G124200 // Glyma.16G029000 // Glyma.19G256800 // Glyma.08G311300 // Glyma.04G200600 // Glyma.01G179900 …
GO:0010468	P	regulation of gene expression	4e-19	7.4e-17	// Glyma.18G091600 // Glyma.15G110300 // Glyma.04G064100 // Glyma.10G186800 // Glyma.11G149825 // Glyma.02G303800 // Glyma.17G104800 // Glyma.10G274600 // Glyma.06G138100 // Glyma.16G196200 // Glyma.14G205600 // Glyma.20G115300 // Glyma.04G084900 // Glyma.11G114800 // Glyma.19G199500 // Glyma.08G124200 // Glyma.16G029000 // Glyma.19G256800 // Glyma.08G311300 // Glyma.04G200600 // Glyma.01G179900 …
GO:0019219	P	regulation of nucleobase-containing compound metabolic process	2.8e-19	7.4e-17	// Glyma.18G091600 // Glyma.15G110300 // Glyma.04G064100 // Glyma.10G186800 // Glyma.11G149825 // Glyma.02G303800 // Glyma.17G104800 // Glyma.10G274600 // Glyma.06G138100 // Glyma.16G196200 // Glyma.14G205600 // Glyma.20G115300 // Glyma.04G084900 // Glyma.11G114800 // Glyma.19G199500 // Glyma.08G124200 // Glyma.16G029000 // Glyma.19G256800 // Glyma.08G311300 // Glyma.04G200600 // Glyma.01G179900 …
GO:0031323	P	regulation of cellular metabolic process	4.8e-19	8.1e-17	// Glyma.18G091600 // Glyma.15G110300 // Glyma.04G064100 // Glyma.10G186800 // Glyma.11G149825 // Glyma.02G303800 // Glyma.17G104800 // Glyma.10G274600 // Glyma.06G138100 // Glyma.16G196200 // Glyma.14G205600 // Glyma.20G115300 // Glyma.04G084900 // Glyma.11G114800 // Glyma.19G199500 // Glyma.08G124200 // Glyma.16G029000 // Glyma.19G256800 // Glyma.08G311300 // Glyma.04G200600 // Glyma.01G179900 …
GO:0065007	P	biological regulation	5.5e-19	8.7e-17	// Glyma.11G035900 // Glyma.18G091600 // Glyma.15G110300 // Glyma.17G145300 // Glyma.14G020100 // Glyma.12G221500 // Glyma.04G064100 // Glyma.17G225700 // Glyma.17G037900 // Glyma.13G233800 // Glyma.11G149825 // Glyma.02G303800 // Glyma.08G049000 // Glyma.10G274600 // Glyma.06G138100 // Glyma.16G196200 // Glyma.14G205600 // Glyma.20G115300 // Glyma.14G101000 // Glyma.12G132400 // Glyma.04G084900 …
GO:0051171	P	regulation of nitrogen compound metabolic process	6.4e-19	9.3e-17	// Glyma.18G091600 // Glyma.15G110300 // Glyma.04G064100 // Glyma.10G186800 // Glyma.11G149825 // Glyma.02G303800 // Glyma.17G104800 // Glyma.10G274600 // Glyma.06G138100 // Glyma.16G196200 // Glyma.14G205600 // Glyma.20G115300 // Glyma.04G084900 // Glyma.11G114800 // Glyma.19G199500 // Glyma.08G124200 // Glyma.16G029000 // Glyma.19G256800 // Glyma.08G311300 // Glyma.04G200600 // Glyma.01G179900 …
GO:0019222	P	regulation of metabolic process	9.6e-19	1.3e-16	// Glyma.18G091600 // Glyma.15G110300 // Glyma.04G064100 // Glyma.10G186800 // Glyma.11G149825 // Glyma.02G303800 // Glyma.17G104800 // Glyma.10G274600 // Glyma.06G138100 // Glyma.16G196200 // Glyma.14G205600 // Glyma.20G115300 // Glyma.04G084900 // Glyma.11G114800 // Glyma.19G199500 // Glyma.08G124200 // Glyma.16G029000 // Glyma.19G256800 // Glyma.08G311300 // Glyma.04G200600 // Glyma.01G179900 …
GO:0050789	P	regulation of biological process	1.6e-18	2e-16	// Glyma.11G035900 // Glyma.18G091600 // Glyma.15G110300 // Glyma.17G145300 // Glyma.14G020100 // Glyma.12G221500 // Glyma.04G064100 // Glyma.10G186800 // Glyma.17G037900 // Glyma.13G233800 // Glyma.11G149825 // Glyma.02G303800 // Glyma.08G049000 // Glyma.10G274600 // Glyma.06G138100 // Glyma.16G196200 // Glyma.14G205600 // Glyma.20G115300 // Glyma.14G101000 // Glyma.12G132400 // Glyma.04G084900 …
GO:0080090	P	regulation of primary metabolic process	2.9e-18	3.5e-16	// Glyma.18G091600 // Glyma.15G110300 // Glyma.04G064100 // Glyma.10G186800 // Glyma.11G149825 // Glyma.02G303800 // Glyma.17G104800 // Glyma.10G274600 // Glyma.06G138100 // Glyma.16G196200 // Glyma.14G205600 // Glyma.20G115300 // Glyma.04G084900 // Glyma.11G114800 // Glyma.19G199500 // Glyma.08G124200 // Glyma.16G029000 // Glyma.19G256800 // Glyma.08G311300 // Glyma.04G200600 // Glyma.01G179900 …
GO:0060255	P	regulation of macromolecule metabolic process	3.3e-18	3.7e-16	// Glyma.18G091600 // Glyma.15G110300 // Glyma.04G064100 // Glyma.10G186800 // Glyma.11G149825 // Glyma.02G303800 // Glyma.17G104800 // Glyma.10G274600 // Glyma.06G138100 // Glyma.16G196200 // Glyma.14G205600 // Glyma.20G115300 // Glyma.04G084900 // Glyma.11G114800 // Glyma.19G199500 // Glyma.08G124200 // Glyma.16G029000 // Glyma.19G256800 // Glyma.08G311300 // Glyma.04G200600 // Glyma.01G179900 …
GO:0097659	P	nucleic acid-templated transcription	4.3e-17	4.4e-15	// Glyma.18G091600 // Glyma.15G110300 // Glyma.13G070500 // Glyma.04G064100 // Glyma.10G186800 // Glyma.04G180100 // Glyma.11G149825 // Glyma.02G303800 // Glyma.17G104800 // Glyma.10G274600 // Glyma.06G138100 // Glyma.16G196200 // Glyma.14G205600 // Glyma.20G115300 // Glyma.15G083900 // Glyma.04G084900 // Glyma.11G114800 // Glyma.19G199500 // Glyma.08G124200 // Glyma.16G029000 // Glyma.19G256800 …
GO:0006351	P	transcription, DNA-templated	4.3e-17	4.4e-15	// Glyma.18G091600 // Glyma.15G110300 // Glyma.13G070500 // Glyma.04G064100 // Glyma.10G186800 // Glyma.04G180100 // Glyma.11G149825 // Glyma.02G303800 // Glyma.17G104800 // Glyma.10G274600 // Glyma.06G138100 // Glyma.16G196200 // Glyma.14G205600 // Glyma.20G115300 // Glyma.15G083900 // Glyma.04G084900 // Glyma.11G114800 // Glyma.19G199500 // Glyma.08G124200 // Glyma.16G029000 // Glyma.19G256800 …
GO:0032774	P	RNA biosynthetic process	5.3e-17	5.2e-15	// Glyma.18G091600 // Glyma.15G110300 // Glyma.13G070500 // Glyma.04G064100 // Glyma.10G186800 // Glyma.04G180100 // Glyma.11G149825 // Glyma.02G303800 // Glyma.17G104800 // Glyma.10G274600 // Glyma.06G138100 // Glyma.16G196200 // Glyma.14G205600 // Glyma.20G115300 // Glyma.15G083900 // Glyma.04G084900 // Glyma.11G114800 // Glyma.19G199500 // Glyma.08G124200 // Glyma.16G029000 // Glyma.19G256800 …
GO:0034654	P	nucleobase-containing compound biosynthetic process	2e-16	1.9e-14	// Glyma.18G091600 // Glyma.15G110300 // Glyma.04G010800 // Glyma.17G185600 // Glyma.13G070500 // Glyma.04G064100 // Glyma.10G186800 // Glyma.04G180100 // Glyma.11G149825 // Glyma.02G303800 // Glyma.17G104800 // Glyma.10G274600 // Glyma.06G138100 // Glyma.16G196200 // Glyma.14G205600 // Glyma.20G115300 // Glyma.14G101000 // Glyma.04G084900 // Glyma.11G114800 // Glyma.19G199500 // Glyma.08G124200 …
GO:1901362	P	organic cyclic compound biosynthetic process	5.6e-16	5e-14	// Glyma.18G091600 // Glyma.15G110300 // Glyma.04G010800 // Glyma.17G185600 // Glyma.13G070500 // Glyma.04G064100 // Glyma.10G186800 // Glyma.04G180100 // Glyma.11G149825 // Glyma.02G303800 // Glyma.17G104800 // Glyma.10G274600 // Glyma.06G138100 // Glyma.16G196200 // Glyma.14G205600 // Glyma.20G115300 // Glyma.04G247700 // Glyma.14G101000 // Glyma.17G069600 // Glyma.04G084900 // Glyma.06G008800 …
GO:0019438	P	aromatic compound biosynthetic process	3.1e-15	2.7e-13	// Glyma.18G091600 // Glyma.15G110300 // Glyma.04G010800 // Glyma.17G185600 // Glyma.13G070500 // Glyma.04G064100 // Glyma.10G186800 // Glyma.04G180100 // Glyma.11G149825 // Glyma.02G303800 // Glyma.17G104800 // Glyma.10G274600 // Glyma.06G138100 // Glyma.16G196200 // Glyma.14G205600 // Glyma.20G115300 // Glyma.04G247700 // Glyma.14G101000 // Glyma.04G084900 // Glyma.06G008800 // Glyma.11G114800 …
GO:0018130	P	heterocycle biosynthetic process	8.1e-15	6.6e-13	// Glyma.18G091600 // Glyma.15G110300 // Glyma.04G010800 // Glyma.17G185600 // Glyma.13G070500 // Glyma.04G064100 // Glyma.10G186800 // Glyma.04G180100 // Glyma.11G149825 // Glyma.02G303800 // Glyma.17G104800 // Glyma.10G274600 // Glyma.06G138100 // Glyma.16G196200 // Glyma.14G205600 // Glyma.20G115300 // Glyma.04G247700 // Glyma.14G101000 // Glyma.04G084900 // Glyma.11G114800 // Glyma.19G199500 …
GO:0016070	P	RNA metabolic process	2.7e-10	2.1e-08	// Glyma.18G091600 // Glyma.15G110300 // Glyma.12G221500 // Glyma.13G070500 // Glyma.04G064100 // Glyma.10G186800 // Glyma.04G180100 // Glyma.17G037900 // Glyma.11G149825 // Glyma.02G303800 // Glyma.17G104800 // Glyma.10G274600 // Glyma.06G138100 // Glyma.16G196200 // Glyma.14G205600 // Glyma.20G115300 // Glyma.15G083900 // Glyma.02G221100 // Glyma.04G084900 // Glyma.17G020700 // Glyma.11G114800 …
GO:0034645	P	cellular macromolecule biosynthetic process	9.9e-08	7.5e-06	// Glyma.18G091600 // Glyma.15G110300 // Glyma.12G221500 // Glyma.13G070500 // Glyma.04G064100 // Glyma.10G186800 // Glyma.04G180100 // Glyma.11G149825 // Glyma.02G303800 // Glyma.17G104800 // Glyma.10G274600 // Glyma.06G138100 // Glyma.16G196200 // Glyma.14G205600 // Glyma.20G115300 // Glyma.04G084900 // Glyma.11G114800 // Glyma.13G239300 // Glyma.19G199500 // Glyma.08G124200 // Glyma.16G029000 …
GO:0009059	P	macromolecule biosynthetic process	1e-07	7.7e-06	// Glyma.18G091600 // Glyma.15G110300 // Glyma.12G221500 // Glyma.13G070500 // Glyma.04G064100 // Glyma.10G186800 // Glyma.04G180100 // Glyma.11G149825 // Glyma.02G303800 // Glyma.17G104800 // Glyma.10G274600 // Glyma.06G138100 // Glyma.16G196200 // Glyma.14G205600 // Glyma.20G115300 // Glyma.04G084900 // Glyma.11G114800 // Glyma.13G239300 // Glyma.19G199500 // Glyma.08G124200 // Glyma.16G029000 …
GO:0044271	P	cellular nitrogen compound biosynthetic process	2.5e-07	1.8e-05	// Glyma.18G091600 // Glyma.15G110300 // Glyma.04G010800 // Glyma.17G185600 // Glyma.12G221500 // Glyma.13G070500 // Glyma.04G064100 // Glyma.10G186800 // Glyma.04G180100 // Glyma.11G149825 // Glyma.02G303800 // Glyma.17G104800 // Glyma.10G274600 // Glyma.06G138100 // Glyma.16G196200 // Glyma.14G205600 // Glyma.20G115300 // Glyma.04G247700 // Glyma.14G101000 // Glyma.04G084900 // Glyma.11G114800 …
GO:1901576	P	organic substance biosynthetic process	3.2e-07	2.2e-05	// Glyma.18G091600 // Glyma.15G110300 // Glyma.04G010800 // Glyma.17G185600 // Glyma.12G221500 // Glyma.13G070500 // Glyma.04G064100 // Glyma.07G057400 // Glyma.06G275600 // Glyma.08G016900 // Glyma.11G149825 // Glyma.02G303800 // Glyma.17G104800 // Glyma.10G274600 // Glyma.06G138100 // Glyma.04G001600 // Glyma.14G205600 // Glyma.20G115300 // Glyma.04G247700 // Glyma.14G101000 // Glyma.17G069600 …
GO:0009058	P	biosynthetic process	4.6e-07	3e-05	// Glyma.18G091600 // Glyma.11G110700 // Glyma.11G149825 // Glyma.02G120900 // Glyma.10G274600 // Glyma.13G298600 // Glyma.10G011300 // Glyma.05G221300 // Glyma.11G014800 // Glyma.13G175200 // Glyma.06G190200 // Glyma.17G145300 // Glyma.01G185800 // Glyma.03G042700 // Glyma.06G022300 // Glyma.15G077100 // Glyma.01G188400 // Glyma.04G008900 // Glyma.05G175000 // Glyma.13G041200 // Glyma.18G041100 …
GO:0044249	P	cellular biosynthetic process	6.3e-07	4e-05	// Glyma.18G091600 // Glyma.15G110300 // Glyma.04G010800 // Glyma.17G185600 // Glyma.12G221500 // Glyma.13G070500 // Glyma.04G064100 // Glyma.07G057400 // Glyma.06G275600 // Glyma.08G016900 // Glyma.11G149825 // Glyma.02G303800 // Glyma.17G104800 // Glyma.10G274600 // Glyma.06G138100 // Glyma.04G001600 // Glyma.14G205600 // Glyma.20G115300 // Glyma.04G247700 // Glyma.14G101000 // Glyma.04G084900 …
GO:0090304	P	nucleic acid metabolic process	7.4e-07	4.6e-05	// Glyma.18G091600 // Glyma.15G110300 // Glyma.08G363700 // Glyma.13G070500 // Glyma.04G064100 // Glyma.10G186800 // Glyma.04G180100 // Glyma.17G037900 // Glyma.11G149825 // Glyma.02G303800 // Glyma.17G104800 // Glyma.10G274600 // Glyma.06G138100 // Glyma.16G196200 // Glyma.14G205600 // Glyma.20G115300 // Glyma.02G221100 // Glyma.04G084900 // Glyma.17G020700 // Glyma.11G114800 // Glyma.19G199500 …
GO:0006139	P	nucleobase-containing compound metabolic process	2.9e-06	0.00018	// Glyma.18G091600 // Glyma.15G110300 // Glyma.04G010800 // Glyma.17G185600 // Glyma.08G363700 // Glyma.13G070500 // Glyma.04G064100 // Glyma.10G186800 // Glyma.04G180100 // Glyma.17G037900 // Glyma.11G149825 // Glyma.02G303800 // Glyma.17G104800 // Glyma.10G274600 // Glyma.06G138100 // Glyma.16G196200 // Glyma.14G205600 // Glyma.20G115300 // Glyma.14G101000 // Glyma.02G221100 // Glyma.04G084900 …
GO:1901360	P	organic cyclic compound metabolic process	3.5e-06	0.00021	// Glyma.18G091600 // Glyma.15G110300 // Glyma.04G010800 // Glyma.17G185600 // Glyma.08G363700 // Glyma.13G070500 // Glyma.04G064100 // Glyma.10G186800 // Glyma.04G180100 // Glyma.17G037900 // Glyma.11G149825 // Glyma.02G303800 // Glyma.17G104800 // Glyma.10G274600 // Glyma.06G138100 // Glyma.16G196200 // Glyma.14G205600 // Glyma.20G115300 // Glyma.04G247700 // Glyma.14G101000 // Glyma.17G069600 …
GO:0010467	P	gene expression	4.1e-06	0.00023	// Glyma.18G091600 // Glyma.15G110300 // Glyma.12G221500 // Glyma.13G070500 // Glyma.04G064100 // Glyma.10G186800 // Glyma.04G180100 // Glyma.17G037900 // Glyma.11G149825 // Glyma.02G303800 // Glyma.17G104800 // Glyma.10G274600 // Glyma.06G138100 // Glyma.16G196200 // Glyma.14G205600 // Glyma.20G115300 // Glyma.02G221100 // Glyma.04G084900 // Glyma.17G020700 // Glyma.11G114800 // Glyma.19G199500 …
GO:0006725	P	cellular aromatic compound metabolic process	6.6e-06	0.00036	// Glyma.18G091600 // Glyma.15G110300 // Glyma.04G010800 // Glyma.17G185600 // Glyma.08G363700 // Glyma.13G070500 // Glyma.04G064100 // Glyma.17G225700 // Glyma.04G180100 // Glyma.17G037900 // Glyma.11G149825 // Glyma.02G303800 // Glyma.17G104800 // Glyma.10G274600 // Glyma.06G138100 // Glyma.16G196200 // Glyma.14G205600 // Glyma.20G115300 // Glyma.04G247700 // Glyma.14G101000 // Glyma.02G221100 …
GO:0046483	P	heterocycle metabolic process	1.2e-05	0.00067	// Glyma.18G091600 // Glyma.15G110300 // Glyma.04G010800 // Glyma.17G185600 // Glyma.08G363700 // Glyma.13G070500 // Glyma.04G064100 // Glyma.17G225700 // Glyma.04G180100 // Glyma.17G037900 // Glyma.11G149825 // Glyma.02G303800 // Glyma.17G104800 // Glyma.10G274600 // Glyma.06G138100 // Glyma.16G196200 // Glyma.14G205600 // Glyma.20G115300 // Glyma.04G247700 // Glyma.14G101000 // Glyma.02G221100 …
GO:0043170	P	macromolecule metabolic process	2.6e-05	0.0013	// Glyma.18G091600 // Glyma.17G122500 // Glyma.07G201700 // Glyma.11G149825 // Glyma.02G120900 // Glyma.10G274600 // Glyma.11G018000 // Glyma.12G071300 // Glyma.13G056200 // Glyma.08G152600 // Glyma.07G044300 // Glyma.10G011300 // Glyma.05G221300 // Glyma.11G014800 // Glyma.01G182400 // Glyma.02G098000 // Glyma.08G062700 // Glyma.20G232300 // Glyma.11G110700 // Glyma.06G190200 // Glyma.17G145300 …
GO:0015979	P	photosynthesis	3.5e-05	0.0018	// Glyma.03G262300 // Glyma.12G200200 // Glyma.11G168010 // Glyma.10G042100 // Glyma.06G299100 // Glyma.05G074900 // Glyma.01G115900 // Glyma.15G243100 // Glyma.01G180800 // Glyma.03G060300 // Glyma.06G055500 // Glyma.11G061300 // Glyma.09G250800 // Glyma.09G087700 // Glyma.08G363500 // Glyma.11G228800 // Glyma.12G232900 // Glyma.15G194300 // Glyma.16G016100 // Glyma.18G028400 // Glyma.05G000300 …
GO:0009987	P	cellular process	3.9e-05	0.0019	// Glyma.18G091600 // Glyma.12G221500 // Glyma.17G122500 // Glyma.07G201700 // Glyma.17G225700 // Glyma.11G149825 // Glyma.02G120900 // Glyma.05G014900 // Glyma.10G274600 // Glyma.11G018000 // Glyma.02G232100 // Glyma.13G056200 // Glyma.08G152600 // Glyma.14G094700 // Glyma.07G044300 // Glyma.19G257900 // Glyma.02G074200 // Glyma.07G213700 // Glyma.17G138800 // Glyma.05G221300 // Glyma.13G228000 …
GO:0006470	P	protein dephosphorylation	8.8e-05	0.0042	// Glyma.11G222600 // Glyma.05G227100 // Glyma.17G038000 // Glyma.11G018000 // Glyma.14G082200 // Glyma.14G195200 // Glyma.14G162100 // Glyma.02G228200 // Glyma.13G106800 // Glyma.07G233000 // Glyma.19G069200 // Glyma.08G033800 // Glyma.18G035000 // Glyma.17G144900 // Glyma.12G063100 // Glyma.04G016100 // Glyma.09G031700 // Glyma.11G243900 // Glyma.07G248000 // Glyma.02G144500 // Glyma.02G250200 …
GO:0016311	P	dephosphorylation	8.8e-05	0.0042	// Glyma.11G222600 // Glyma.05G227100 // Glyma.17G038000 // Glyma.11G018000 // Glyma.14G082200 // Glyma.14G195200 // Glyma.14G162100 // Glyma.02G228200 // Glyma.13G106800 // Glyma.07G233000 // Glyma.19G069200 // Glyma.08G033800 // Glyma.18G035000 // Glyma.17G144900 // Glyma.12G063100 // Glyma.04G016100 // Glyma.09G031700 // Glyma.11G243900 // Glyma.07G248000 // Glyma.02G144500 // Glyma.02G250200 …
GO:0044237	P	cellular metabolic process	0.00013	0.0061	// Glyma.18G091600 // Glyma.17G122500 // Glyma.07G201700 // Glyma.17G225700 // Glyma.11G149825 // Glyma.02G120900 // Glyma.10G274600 // Glyma.11G018000 // Glyma.12G071300 // Glyma.13G056200 // Glyma.08G152600 // Glyma.14G094700 // Glyma.07G044300 // Glyma.19G257900 // Glyma.10G011300 // Glyma.17G138800 // Glyma.05G221300 // Glyma.11G014800 // Glyma.14G030400 // Glyma.01G182400 // Glyma.08G363500 …
GO:0019684	P	photosynthesis, light reaction	0.00017	0.0077	// Glyma.06G299100 // Glyma.03G262300 // Glyma.05G074900 // Glyma.08G363500 // Glyma.11G228800 // Glyma.12G202500 // Glyma.03G060300 // Glyma.01G180800 // Glyma.16G016100 // Glyma.12G200200 // Glyma.11G061300 // Glyma.18G028400 // Glyma.13G028200 // Glyma.01G115900
GO:0044260	P	cellular macromolecule metabolic process	0.00026	0.011	// Glyma.18G091600 // Glyma.17G122500 // Glyma.07G201700 // Glyma.11G149825 // Glyma.02G120900 // Glyma.10G274600 // Glyma.11G018000 // Glyma.12G071300 // Glyma.13G056200 // Glyma.08G152600 // Glyma.07G044300 // Glyma.10G011300 // Glyma.05G221300 // Glyma.11G014800 // Glyma.01G182400 // Glyma.08G062700 // Glyma.20G232300 // Glyma.11G110700 // Glyma.06G190200 // Glyma.17G145300 // Glyma.01G185800 …
GO:0006487	P	protein N-linked glycosylation	0.00029	0.013	// Glyma.18G014100 // Glyma.05G175000 // Glyma.12G045400 // Glyma.19G003100 // Glyma.08G132300 // Glyma.17G112400 // Glyma.11G243000
GO:0000272	P	polysaccharide catabolic process	0.0012	0.05	// Glyma.18G232400 // Glyma.15G098100 // Glyma.05G068000 // Glyma.09G260100 // Glyma.01G203400 // Glyma.09G168300 // Glyma.16G217900
GO:0044238	P	primary metabolic process	0.0013	0.055	// Glyma.18G091600 // Glyma.10G211300 // Glyma.17G122500 // Glyma.07G201700 // Glyma.11G149825 // Glyma.02G120900 // Glyma.10G274600 // Glyma.11G018000 // Glyma.12G071300 // Glyma.13G056200 // Glyma.08G152600 // Glyma.14G094700 // Glyma.07G044300 // Glyma.19G257900 // Glyma.17G096700 // Glyma.10G011300 // Glyma.17G138800 // Glyma.05G221300 // Glyma.11G014800 // Glyma.01G182400 // Glyma.02G098000 …
GO:0071704	P	organic substance metabolic process	0.0032	0.13	// Glyma.18G091600 // Glyma.10G211300 // Glyma.17G122500 // Glyma.07G201700 // Glyma.17G225700 // Glyma.11G149825 // Glyma.02G120900 // Glyma.10G274600 // Glyma.11G018000 // Glyma.12G071300 // Glyma.13G056200 // Glyma.08G152600 // Glyma.14G094700 // Glyma.07G044300 // Glyma.19G257900 // Glyma.17G096700 // Glyma.07G213700 // Glyma.17G138800 // Glyma.05G221300 // Glyma.11G014800 // Glyma.14G030400 …
GO:0032446	P	protein modification by small protein conjugation	0.0044	0.18	// Glyma.02G102900 // Glyma.04G179300 // Glyma.05G189600 // Glyma.19G250700 // Glyma.19G013500 // Glyma.16G138300 // Glyma.07G214300 // Glyma.13G225900 // Glyma.01G131800 // Glyma.15G086200 // Glyma.18G042100 // Glyma.08G147200 // Glyma.11G140100 // Glyma.17G016000 // Glyma.13G069300 // Glyma.02G034200 // Glyma.11G214500 // Glyma.12G071300 // Glyma.17G023400 // Glyma.17G090900 // Glyma.11G129000
GO:0034637	P	cellular carbohydrate biosynthetic process	0.0056	0.22	// Glyma.01G031900 // Glyma.04G237900 // Glyma.17G067800 // Glyma.13G239300 // Glyma.11G238800 // Glyma.09G252600 // Glyma.02G033500 // Glyma.18G018600 // Glyma.06G104800 // Glyma.06G275600 // Glyma.12G192100 // Glyma.05G187300 // Glyma.02G120900 // Glyma.12G129800 // Glyma.05G180600 // Glyma.08G145600 // Glyma.09G231400
GO:0005992	P	trehalose biosynthetic process	0.0067	0.26	// Glyma.01G031900 // Glyma.02G033500 // Glyma.17G067800 // Glyma.04G237900 // Glyma.06G104800 // Glyma.06G275600 // Glyma.12G129800 // Glyma.09G231400
GO:0006091	P	generation of precursor metabolites and energy	0.007	0.27	// Glyma.03G262300 // Glyma.17G186100 // Glyma.02G222400 // Glyma.06G088600 // Glyma.12G200200 // Glyma.06G299100 // Glyma.05G074900 // Glyma.01G115900 // Glyma.10G205500 // Glyma.01G180800 // Glyma.03G060300 // Glyma.11G061300 // Glyma.04G008300 // Glyma.13G028200 // Glyma.07G126400 // Glyma.08G363500 // Glyma.11G228800 // Glyma.08G165500 // Glyma.03G094400 // Glyma.16G016100 // Glyma.05G106100 …
GO:0005991	P	trehalose metabolic process	0.0077	0.29	// Glyma.01G031900 // Glyma.02G033500 // Glyma.17G067800 // Glyma.04G237900 // Glyma.06G104800 // Glyma.06G275600 // Glyma.12G129800 // Glyma.09G231400
GO:0046351	P	disaccharide biosynthetic process	0.0087	0.32	// Glyma.01G031900 // Glyma.02G033500 // Glyma.17G067800 // Glyma.04G237900 // Glyma.06G104800 // Glyma.06G275600 // Glyma.12G129800 // Glyma.09G231400
GO:0070647	P	protein modification by small protein conjugation or removal	0.012	0.4	// Glyma.02G102900 // Glyma.04G179300 // Glyma.05G189600 // Glyma.19G250700 // Glyma.19G013500 // Glyma.16G138300 // Glyma.07G214300 // Glyma.13G225900 // Glyma.01G131800 // Glyma.15G086200 // Glyma.18G042100 // Glyma.08G147200 // Glyma.11G140100 // Glyma.17G016000 // Glyma.13G069300 // Glyma.02G034200 // Glyma.11G214500 // Glyma.12G071300 // Glyma.17G023400 // Glyma.17G090900 // Glyma.11G129000
GO:0016567	P	protein ubiquitination	0.011	0.4	// Glyma.02G102900 // Glyma.04G179300 // Glyma.05G189600 // Glyma.19G250700 // Glyma.19G013500 // Glyma.16G138300 // Glyma.07G214300 // Glyma.13G225900 // Glyma.01G131800 // Glyma.15G086200 // Glyma.18G042100 // Glyma.08G147200 // Glyma.11G140100 // Glyma.13G069300 // Glyma.02G034200 // Glyma.11G214500 // Glyma.17G023400 // Glyma.17G090900 // Glyma.11G129000
GO:0008152	P	metabolic process	0.012	0.4	// Glyma.11G046200 // Glyma.18G091600 // Glyma.10G211300 // Glyma.17G122500 // Glyma.07G201700 // Glyma.17G225700 // Glyma.11G149825 // Glyma.02G120900 // Glyma.10G274600 // Glyma.11G018000 // Glyma.12G071300 // Glyma.13G056200 // Glyma.08G152600 // Glyma.14G094700 // Glyma.07G044300 // Glyma.19G257900 // Glyma.07G044400 // Glyma.14G077500 // Glyma.02G074200 // Glyma.07G213700 // Glyma.13G200400 …
GO:0022900	P	electron transport chain	0.012	0.41	// Glyma.05G074900 // Glyma.17G186100 // Glyma.12G155300 // Glyma.05G092000 // Glyma.05G106100 // Glyma.13G028200
GO:0006694	P	steroid biosynthetic process	0.012	0.42	// Glyma.08G063800 // Glyma.12G234300 // Glyma.06G020700 // Glyma.10G018400 // Glyma.17G069600 // Glyma.04G020600 // Glyma.12G084100 // Glyma.05G204700 // Glyma.12G180300 // Glyma.19G006900
GO:0016051	P	carbohydrate biosynthetic process	0.013	0.42	// Glyma.01G031900 // Glyma.04G237900 // Glyma.17G067800 // Glyma.13G239300 // Glyma.11G238800 // Glyma.09G252600 // Glyma.02G033500 // Glyma.18G018600 // Glyma.06G104800 // Glyma.06G275600 // Glyma.12G192100 // Glyma.05G187300 // Glyma.02G120900 // Glyma.12G129800 // Glyma.05G180600 // Glyma.09G203500 // Glyma.08G145600 // Glyma.09G231400
GO:0034641	P	cellular nitrogen compound metabolic process	0.014	0.46	// Glyma.18G091600 // Glyma.15G110300 // Glyma.04G010800 // Glyma.17G185600 // Glyma.08G363700 // Glyma.13G070500 // Glyma.04G064100 // Glyma.10G186800 // Glyma.04G180100 // Glyma.17G037900 // Glyma.11G149825 // Glyma.02G303800 // Glyma.17G104800 // Glyma.10G274600 // Glyma.06G138100 // Glyma.04G001600 // Glyma.14G205600 // Glyma.20G115300 // Glyma.04G247700 // Glyma.14G101000 // Glyma.02G221100 …
GO:0001071	F	nucleic acid binding transcription factor activity	6.5e-20	3.1e-17	// Glyma.18G091600 // Glyma.15G110300 // Glyma.10G186800 // Glyma.11G149825 // Glyma.02G303800 // Glyma.14G183800 // Glyma.10G274600 // Glyma.16G196200 // Glyma.14G205600 // Glyma.06G022300 // Glyma.11G114800 // Glyma.16G029000 // Glyma.19G256800 // Glyma.10G011300 // Glyma.06G086400 // Glyma.15G180000 // Glyma.15G077100 // Glyma.11G014800 // Glyma.05G179900 // Glyma.10G013300 // Glyma.13G289400 …
GO:0003700	F	transcription factor activity, sequence-specific DNA binding	6.5e-20	3.1e-17	// Glyma.18G091600 // Glyma.15G110300 // Glyma.10G186800 // Glyma.11G149825 // Glyma.02G303800 // Glyma.14G183800 // Glyma.10G274600 // Glyma.16G196200 // Glyma.14G205600 // Glyma.06G022300 // Glyma.11G114800 // Glyma.16G029000 // Glyma.19G256800 // Glyma.10G011300 // Glyma.06G086400 // Glyma.15G180000 // Glyma.15G077100 // Glyma.11G014800 // Glyma.05G179900 // Glyma.10G013300 // Glyma.13G289400 …
GO:0043565	F	sequence-specific DNA binding	3.5e-14	1.1e-11	// Glyma.15G110300 // Glyma.16G196200 // Glyma.06G022300 // Glyma.11G114800 // Glyma.16G029000 // Glyma.10G011300 // Glyma.06G086400 // Glyma.10G013300 // Glyma.13G289400 // Glyma.06G190200 // Glyma.07G060400 // Glyma.12G033000 // Glyma.02G232600 // Glyma.01G185800 // Glyma.03G042700 // Glyma.04G084900 // Glyma.04G008900 // Glyma.17G055200 // Glyma.10G066100 // Glyma.11G080000 // Glyma.19G126800 …
GO:0003677	F	DNA binding	1.8e-11	4.2e-09	// Glyma.03G117600 // Glyma.15G110300 // Glyma.12G188800 // Glyma.10G009200 // Glyma.13G070500 // Glyma.04G064100 // Glyma.04G180100 // Glyma.08G016900 // Glyma.17G104800 // Glyma.06G138100 // Glyma.16G196200 // Glyma.11G132000 // Glyma.04G084900 // Glyma.11G114800 // Glyma.19G199500 // Glyma.06G079800 // Glyma.13G366700 // Glyma.10G011300 // Glyma.09G143700 // Glyma.04G200600 // Glyma.01G179900 …
GO:0003676	F	nucleic acid binding	5.9e-05	0.0094	// Glyma.03G117600 // Glyma.15G110300 // Glyma.12G188800 // Glyma.10G009200 // Glyma.13G030900 // Glyma.13G070500 // Glyma.04G064100 // Glyma.17G058900 // Glyma.16G029000 // Glyma.04G180100 // Glyma.08G016900 // Glyma.17G104800 // Glyma.06G138100 // Glyma.11G150034 // Glyma.08G152600 // Glyma.11G132000 // Glyma.01G153400 // Glyma.04G084900 // Glyma.06G008800 // Glyma.11G114800 // Glyma.19G199500 …
GO:0004721	F	phosphoprotein phosphatase activity	0.0001	0.014	// Glyma.11G222600 // Glyma.05G227100 // Glyma.17G038000 // Glyma.11G018000 // Glyma.14G082200 // Glyma.14G195200 // Glyma.14G162100 // Glyma.02G228200 // Glyma.13G106800 // Glyma.07G233000 // Glyma.19G069200 // Glyma.08G033800 // Glyma.18G035000 // Glyma.17G144900 // Glyma.12G063100 // Glyma.04G016100 // Glyma.09G031700 // Glyma.11G243900 // Glyma.07G248000 // Glyma.02G144500 // Glyma.02G250200 …
GO:0003830	F	beta-1,4-mannosylglycoprotein 4-beta-N-acetylglucosaminyltransferase activity	0.00012	0.015	// Glyma.18G014100 // Glyma.05G175000 // Glyma.19G003100 // Glyma.08G132300 // Glyma.17G112400 // Glyma.11G243000
GO:0016791	F	phosphatase activity	0.00028	0.029	// Glyma.11G222600 // Glyma.05G227100 // Glyma.17G038000 // Glyma.11G018000 // Glyma.14G082200 // Glyma.14G195200 // Glyma.03G166500 // Glyma.02G228200 // Glyma.13G106800 // Glyma.07G233000 // Glyma.19G069200 // Glyma.08G033800 // Glyma.18G035000 // Glyma.17G144900 // Glyma.12G063100 // Glyma.04G016100 // Glyma.09G031700 // Glyma.14G162100 // Glyma.11G243900 // Glyma.14G062600 // Glyma.02G144500 …
GO:0000785	C	chromatin	0.00012	0.039	// Glyma.15G043500 // Glyma.11G241800 // Glyma.18G015300 // Glyma.16G147800 // Glyma.12G065400 // Glyma.19G173400 // Glyma.14G217100 // Glyma.13G132100 // Glyma.17G255602 // Glyma.18G015200 // Glyma.11G075500 // Glyma.11G142100 // Glyma.13G330500 // Glyma.11G241702 // Glyma.11G141600 // Glyma.02G066700 // Glyma.11G216300
GO:0009579	C	thylakoid	0.0004	0.045	// Glyma.10G042100 // Glyma.06G055500 // Glyma.12G232500 // Glyma.08G363500 // Glyma.15G273300 // Glyma.05G074900 // Glyma.08G173700 // Glyma.05G092100 // Glyma.04G035900 // Glyma.12G199400 // Glyma.15G194300 // Glyma.01G180800 // Glyma.09G087700 // Glyma.13G302900 // Glyma.11G168010 // Glyma.12G232900 // Glyma.10G208900 // Glyma.11G061300 // Glyma.09G250800
GO:0034357	C	photosynthetic membrane	0.001	0.073	// Glyma.10G042100 // Glyma.06G055500 // Glyma.09G087700 // Glyma.08G363500 // Glyma.15G273300 // Glyma.05G074900 // Glyma.08G173700 // Glyma.12G232900 // Glyma.12G199400 // Glyma.15G194300 // Glyma.01G180800 // Glyma.05G092100 // Glyma.13G302900 // Glyma.11G168010 // Glyma.10G208900 // Glyma.11G061300 // Glyma.09G250800
GO:0000786	C	nucleosome	0.0013	0.073	// Glyma.11G241800 // Glyma.18G015300 // Glyma.12G065400 // Glyma.19G173400 // Glyma.14G217100 // Glyma.13G132100 // Glyma.17G255602 // Glyma.18G015200 // Glyma.11G075500 // Glyma.11G142100 // Glyma.11G241702 // Glyma.11G141600 // Glyma.11G216300
GO:0032993	C	protein-DNA complex	0.0013	0.073	// Glyma.11G241800 // Glyma.18G015300 // Glyma.12G065400 // Glyma.19G173400 // Glyma.14G217100 // Glyma.13G132100 // Glyma.17G255602 // Glyma.18G015200 // Glyma.11G075500 // Glyma.11G142100 // Glyma.11G241702 // Glyma.11G141600 // Glyma.11G216300
