# Supplementary material for: Genome-wide characterization of the GmLUX binding preferences and its epigenic features in the soybean genome
Source: Front Plant Sci. 2025 Jun 30;16:1607224. doi: 10.3389/fpls.2025.1607224 (PMC12256510; doi:10.3389/fpls.2025.1607224)
Supplement: Supplementary file 9 [file DataSheet4.xlsx]

## Sheet: GmLUX1 coexpression partners
GeneID1	GmeID2	PCC	p value
GmLUX Glyma.11G136600	Glyma.01G002501	0.792516	0.0108634
	Glyma.01G004200	0.906677	0.000745443
	Glyma.01G004800	0.792948	0.0107893
	Glyma.01G004900	0.794064	0.0105995
	Glyma.01G006000	0.775176	0.0141267
	Glyma.01G007500	0.813212	0.00768491
	Glyma.01G010600	0.705825	0.0336093
	Glyma.01G010700	0.936292	0.00020184
	Glyma.01G011600	0.928426	0.000301005
	Glyma.01G014900	0.706933	0.0332081
	Glyma.01G017400	0.865414	0.00257513
	Glyma.01G019100	0.724824	0.0271579
	Glyma.01G019200	0.932868	0.000241601
	Glyma.01G019800	0.734115	0.0243237
	Glyma.01G021600	0.855993	0.00323187
	Glyma.01G025800	0.940579	0.000158844
	Glyma.01G025900	0.926535	0.000329144
	Glyma.01G027800	-0.839723	0.00462274
	Glyma.01G029250	0.926535	0.000329144
	Glyma.01G036050	0.704796	0.0339844
	Glyma.01G036100	0.826496	0.00601854
	Glyma.01G036900	0.855216	0.00329071
	Glyma.01G037200	0.731598	0.0250712
	Glyma.01G038100	0.7876	0.0117306
	Glyma.01G039100	0.737141	0.0234443
	Glyma.01G041000	0.888909	0.00134757
	Glyma.01G042100	0.70025	0.0356752
	Glyma.01G043600	0.924917	0.000354642
	Glyma.01G046000	-0.797181	0.0100815
	Glyma.01G048500	0.752602	0.0192784
	Glyma.01G056100	0.899759	0.000950825
	Glyma.01G058300	-0.7119	0.0314486
	Glyma.01G059450	0.915477	0.000531752
	Glyma.01G069300	0.759138	0.0176765
	Glyma.01G069500	0.901667	0.000890671
	Glyma.01G074600	0.804791	0.00888898
	Glyma.01G074800	0.794408	0.0105415
	Glyma.01G076000	0.926535	0.000329144
	Glyma.01G076200	0.752595	0.0192803
	Glyma.01G078700	0.744874	0.0212934
	Glyma.01G087000	0.848735	0.00381036
	Glyma.01G087100	0.775964	0.0139658
	Glyma.01G087500	0.838658	0.00472592
	Glyma.01G089100	0.879787	0.00175991
	Glyma.01G093650	0.877902	0.00185481
	Glyma.01G095000	0.926535	0.000329144
	Glyma.01G095900	0.707731	0.0329212
	Glyma.01G095966	0.7429	0.0218296
	Glyma.01G096900	0.927901	0.00030864
	Glyma.01G105400	0.940811	0.00015672
	Glyma.01G105600	0.956786	5.29463e-05
	Glyma.01G107100	0.820011	0.00679752
	Glyma.01G107700	0.935031	0.000215895
	Glyma.01G108200	0.823378	0.00638511
	Glyma.01G108300	0.895067	0.00111063
	Glyma.01G109100	0.787549	0.0117398
	Glyma.01G110800	0.863581	0.00269493
	Glyma.01G117000	0.919829	0.000443859
	Glyma.01G119500	0.939507	0.000168923
	Glyma.01G122000	0.920165	0.000437532
	Glyma.01G127200	0.852293	0.00351859
	Glyma.01G127400	-0.73534	0.0239652
	Glyma.01G128100	0.778889	0.0133791
	Glyma.01G129400	0.797855	0.00997183
	Glyma.01G132800	0.818624	0.00697253
	Glyma.01G133100	0.919796	0.00044449
	Glyma.01G134600	0.928654	0.000297719
	Glyma.01G139666	0.910095	0.000656442
	Glyma.01G143000	0.926535	0.000329144
	Glyma.01G144700	0.890308	0.00129094
	Glyma.01G144900	0.730249	0.025478
	Glyma.01G148800	0.788322	0.0116005
	Glyma.01G153500	0.748044	0.0204508
	Glyma.01G154300	0.863241	0.00271756
	Glyma.01G155150	0.867373	0.00245121
	Glyma.01G161200	0.798064	0.0099379
	Glyma.01G161300	0.784057	0.0123836
	Glyma.01G161500	0.910202	0.000653781
	Glyma.01G164000	0.809001	0.00827219
	Glyma.01G170502	0.911701	0.000617293
	Glyma.01G173200	0.820143	0.00678097
	Glyma.01G173800	0.785547	0.0121061
	Glyma.01G174102	0.976683	6.23006e-06
	Glyma.01G178800	0.903424	0.000837673
	Glyma.01G179100	0.83748	0.00484197
	Glyma.01G179400	0.797416	0.0100432
	Glyma.01G180432	0.812172	0.0078273
	Glyma.01G181900	0.785157	0.0121783
	Glyma.01G183700	0.910713	0.000641181
	Glyma.01G185800	0.853695	0.00340799
	Glyma.01G186700	0.865857	0.00254672
	Glyma.01G188300	0.911392	0.0006247
	Glyma.01G188500	0.786043	0.0120146
	Glyma.01G197300	0.82551	0.00613289
	Glyma.01G197700	0.779995	0.0131618
	Glyma.01G202100	0.848789	0.0038058
	Glyma.01G202500	0.847659	0.00390171
	Glyma.01G203500	0.915764	0.000525612
	Glyma.01G210400	0.917277	0.000494052
	Glyma.01G214100	0.800541	0.00954248
	Glyma.01G215300	0.912574	0.000596727
	Glyma.01G216600	0.71296	0.0310811
	Glyma.01G216966	0.968242	1.82193e-05
	Glyma.01G217000	0.97145	1.25908e-05
	Glyma.01G219900	0.930839	0.000267603
	Glyma.01G221300	0.847328	0.00393014
	Glyma.01G224800	0.926911	0.000323411
	Glyma.01G224900	0.793678	0.0106649
	Glyma.01G225000	0.810527	0.00805594
	Glyma.01G225100	0.726244	0.0267114
	Glyma.01G228700	0.700881	0.0354373
	Glyma.01G229000	0.865918	0.00254284
	Glyma.01G229066	0.712721	0.0311637
	Glyma.01G230600	0.753463	0.0190622
	Glyma.01G233400	0.897041	0.00104127
	Glyma.01G234100	-0.724082	0.0273933
	Glyma.01G234200	0.752213	0.0193768
	Glyma.01G236700	0.931149	0.00026351
	Glyma.01G238800	0.941138	0.000153755
	Glyma.01G240800	0.854305	0.00336061
	Glyma.01G242000	0.794878	0.0104626
	Glyma.01G243100	0.859973	0.00294189
	Glyma.01G244000	0.851994	0.00354246
	Glyma.01G244132	0.737864	0.0232373
	Glyma.01G244300	0.821509	0.0066118
	Glyma.02G000200	0.866796	0.00248725
	Glyma.02G000300	0.771255	0.0149459
	Glyma.02G001300	0.797369	0.0100508
	Glyma.02G005600	0.879383	0.00177993
	Glyma.02G006200	0.923247	0.000382392
	Glyma.02G006300	0.91355	0.000574288
	Glyma.02G007700	0.756591	0.0182897
	Glyma.02G010900	0.846255	0.0040232
	Glyma.02G013300	0.806883	0.0085788
	Glyma.02G014800	0.750557	0.0197987
	Glyma.02G018300	0.893921	0.00115234
	Glyma.02G018450	0.825443	0.00614069
	Glyma.02G018500	0.945886	0.000115095
	Glyma.02G018700	0.930013	0.000278715
	Glyma.02G023900	0.817481	0.00711911
	Glyma.02G026600	0.879428	0.0017777
	Glyma.02G026900	-0.820965	0.00667892
	Glyma.02G028600	0.874884	0.00201412
	Glyma.02G028700	0.700014	0.0357644
	Glyma.02G029700	0.776831	0.0137902
	Glyma.02G031501	0.913395	0.000577819
	Glyma.02G034000	0.777212	0.0137133
	Glyma.02G034051	0.826391	0.00603068
	Glyma.02G035650	0.812475	0.00778561
	Glyma.02G036600	0.797102	0.0100944
	Glyma.02G039000	0.882554	0.0016267
	Glyma.02G042500	0.929849	0.000280975
	Glyma.02G052300	0.733072	0.0246316
	Glyma.02G053600	0.803242	0.00912351
	Glyma.02G059500	0.800416	0.00956225
	Glyma.02G060002	0.708972	0.0324783
	Glyma.02G063300	0.826931	0.0059686
	Glyma.02G065200	0.861704	0.00282157
	Glyma.02G071800	0.815416	0.00738909
	Glyma.02G072700	0.905953	0.000765339
	Glyma.02G080200	0.844343	0.00419283
	Glyma.02G083000	0.859154	0.00300006
	Glyma.02G088050	0.978152	4.96844e-06
	Glyma.02G098200	0.966078	2.28989e-05
	Glyma.02G099500	0.910976	0.000634774
	Glyma.02G100300	0.772289	0.0147269
	Glyma.02G100400	0.781779	0.012816
	Glyma.02G104300	0.919153	0.000456795
	Glyma.02G104500	0.799489	0.00970913
	Glyma.02G109500	0.918045	0.000478552
	Glyma.02G110600	0.947714	0.000102237
	Glyma.02G116900	0.892448	0.00120753
	Glyma.02G119100	-0.745116	0.0212283
	Glyma.02G121000	0.812824	0.00773781
	Glyma.02G124700	0.931973	0.000252842
	Glyma.02G126300	0.916336	0.000513511
	Glyma.02G128800	0.724058	0.0274008
	Glyma.02G131500	0.707757	0.0329117
	Glyma.02G131600	0.889977	0.00130415
	Glyma.02G131800	0.790148	0.0112756
	Glyma.02G132900	0.869212	0.00233865
	Glyma.02G133500	0.718808	0.0291041
	Glyma.02G136000	0.770265	0.0151575
	Glyma.02G136700	0.915536	0.000530483
	Glyma.02G137000	0.751738	0.0194971
	Glyma.02G141800	0.775322	0.0140967
	Glyma.02G142700	0.756492	0.0183139
	Glyma.02G145300	0.877796	0.00186027
	Glyma.02G148400	0.71157	0.0315633
	Glyma.02G155550	0.926535	0.000329144
	Glyma.02G155600	0.854589	0.00333872
	Glyma.02G155800	0.927012	0.000321881
	Glyma.02G157800	0.753872	0.0189601
	Glyma.02G160600	0.926535	0.000329144
	Glyma.02G160700	0.926535	0.000329144
	Glyma.02G162500	0.909817	0.000663397
	Glyma.02G164148	0.828511	0.0057895
	Glyma.02G165400	0.739201	0.0228579
	Glyma.02G166500	0.899604	0.00095581
	Glyma.02G167700	0.839795	0.00461583
	Glyma.02G168200	0.847055	0.00395366
	Glyma.02G172300	0.859013	0.00301011
	Glyma.02G175700	0.882491	0.00162966
	Glyma.02G178400	0.828114	0.00583423
	Glyma.02G179401	0.789012	0.0114769
	Glyma.02G182502	0.926535	0.000329144
	Glyma.02G183500	0.75593	0.0184513
	Glyma.02G184200	0.959099	4.37741e-05
	Glyma.02G185900	0.82095	0.00668075
	Glyma.02G187100	0.747953	0.0204747
	Glyma.02G188200	0.79653	0.0101883
	Glyma.02G195300	0.841592	0.00444532
	Glyma.02G203700	0.786087	0.0120065
	Glyma.02G203800	0.891363	0.00124933
	Glyma.02G205600	0.936907	0.000195225
	Glyma.02G208500	0.81955	0.00685537
	Glyma.02G210300	0.836315	0.00495852
	Glyma.02G212400	0.885591	0.00148877
	Glyma.02G213500	0.926249	0.000333553
	Glyma.02G213700	0.897335	0.00103121
	Glyma.02G215100	0.783612	0.0124672
	Glyma.02G217400	0.793643	0.0106709
	Glyma.02G219600	0.904487	0.000806722
	Glyma.02G221600	0.70919	0.0324008
	Glyma.02G224300	0.78404	0.0123868
	Glyma.02G227000	0.798396	0.00988429
	Glyma.02G228700	0.770703	0.0150636
	Glyma.02G230800	0.882852	0.00161281
	Glyma.02G230900	0.752796	0.0192296
	Glyma.02G233600	0.846619	0.00399146
	Glyma.02G239500	0.81091	0.00800231
	Glyma.02G239800	0.925333	0.000347955
	Glyma.02G242400	0.839015	0.00469118
	Glyma.02G242900	0.871582	0.002199
	Glyma.02G243300	0.882697	0.00162
	Glyma.02G245300	0.869221	0.00233812
	Glyma.02G248100	0.916725	0.000505411
	Glyma.02G252500	0.774174	0.014333
	Glyma.02G254300	0.808043	0.00840993
	Glyma.02G255200	0.914199	0.000559705
	Glyma.02G259600	0.793943	0.01062
	Glyma.02G260100	-0.722982	0.0277443
	Glyma.02G260800	0.814271	0.00754186
	Glyma.02G261700	0.916671	0.000506535
	Glyma.02G263600	0.899585	0.00095643
	Glyma.02G276300	0.733324	0.024557
	Glyma.02G276400	0.816215	0.00728383
	Glyma.02G277150	0.900758	0.000918986
	Glyma.02G279500	0.802764	0.00919677
	Glyma.02G280200	-0.727074	0.0264525
	Glyma.02G284300	0.881551	0.00167414
	Glyma.02G284500	0.917852	0.000482424
	Glyma.02G286000	0.717096	0.029674
	Glyma.02G288700	0.904283	0.0008126
	Glyma.02G290100	0.749955	0.0199536
	Glyma.02G291800	0.849349	0.00375883
	Glyma.02G292400	0.932116	0.000251016
	Glyma.02G294100	0.729795	0.0256159
	Glyma.02G294800	0.865702	0.00255667
	Glyma.02G295500	0.704982	0.0339163
	Glyma.02G297100	0.923442	0.000379074
	Glyma.02G298500	0.721379	0.0282615
	Glyma.02G298600	0.919862	0.000443245
	Glyma.02G299100	0.705514	0.0337222
	Glyma.02G299902	0.80627	0.00866891
	Glyma.02G300300	0.866267	0.00252062
	Glyma.02G300500	0.858391	0.00305491
	Glyma.02G301700	0.725103	0.0270698
	Glyma.02G305300	0.802219	0.00928077
	Glyma.02G306100	0.709384	0.032332
	Glyma.02G307400	0.712586	0.0312104
	Glyma.02G309700	0.885627	0.00148717
	Glyma.02G310500	0.926535	0.000329144
	Glyma.03G015066	0.732398	0.024832
	Glyma.03G015132	0.916257	0.000515169
	Glyma.03G020100	0.723078	0.0277138
	Glyma.03G026600	0.913256	0.000580996
	Glyma.03G026700	0.778279	0.0135001
	Glyma.03G028100	0.868029	0.00241067
	Glyma.03G029300	0.730832	0.0253018
	Glyma.03G030900	0.911881	0.000613019
	Glyma.03G032800	0.876069	0.00195048
	Glyma.03G033200	0.758232	0.0178931
	Glyma.03G040400	0.759656	0.0175536
	Glyma.03G040600	0.817386	0.00713133
	Glyma.03G040700	0.91278	0.000591953
	Glyma.03G040900	0.737864	0.0232375
	Glyma.03G042400	0.85741	0.00312644
	Glyma.03G042700	0.8755	0.0019809
	Glyma.03G043200	0.769611	0.0152985
	Glyma.03G043625	0.855682	0.00325535
	Glyma.03G044175	0.846023	0.00404353
	Glyma.03G044900	0.914565	0.000551604
	Glyma.03G050850	0.847915	0.00387988
	Glyma.03G056000	0.81037	0.00807805
	Glyma.03G056400	0.719345	0.0289265
	Glyma.03G058000	0.868114	0.00240544
	Glyma.03G060902	0.850214	0.00368715
	Glyma.03G062800	-0.705586	0.0336963
	Glyma.03G073744	0.926535	0.000329144
	Glyma.03G073752	0.911254	0.000628038
	Glyma.03G073778	0.815006	0.00744357
	Glyma.03G074600	0.784563	0.0122888
	Glyma.03G074700	0.900072	0.000940754
	Glyma.03G078400	-0.750594	0.0197893
	Glyma.03G080200	0.770069	0.0151997
	Glyma.03G081200	0.926027	0.000337004
	Glyma.03G082900	0.924227	0.000365934
	Glyma.03G084100	0.727464	0.0263316
	Glyma.03G085900	0.715636	0.0301659
	Glyma.03G086000	0.853141	0.00345136
	Glyma.03G094400	0.826747	0.00598976
	Glyma.03G099950	0.765637	0.016174
	Glyma.03G100500	0.744194	0.021477
	Glyma.03G100800	0.792858	0.0108048
	Glyma.03G102800	0.841665	0.00443854
	Glyma.03G104300	0.749175	0.0201558
	Glyma.03G106567	0.87258	0.00214191
	Glyma.03G106633	0.908311	0.000701915
	Glyma.03G106902	0.740442	0.0225095
	Glyma.03G107900	0.820601	0.00672395
	Glyma.03G108000	0.912062	0.000608738
	Glyma.03G113100	0.921582	0.000411534
	Glyma.03G113200	0.772528	0.0146765
	Glyma.03G116600	0.725159	0.027052
	Glyma.03G119100	0.729033	0.0258485
	Glyma.03G122500	0.720788	0.0284538
	Glyma.03G123300	0.746224	0.0209318
	Glyma.03G124801	0.926535	0.000329144
	Glyma.03G126800	0.929591	0.00028453
	Glyma.03G130900	0.862884	0.00274145
	Glyma.03G131100	0.827476	0.00590644
	Glyma.03G132900	0.914751	0.000547517
	Glyma.03G136000	0.812273	0.00781337
	Glyma.03G136401	0.909666	0.000667178
	Glyma.03G142100	0.865727	0.00255507
	Glyma.03G144400	0.961	3.71267e-05
	Glyma.03G147700	0.81697	0.00718534
	Glyma.03G147800	0.929542	0.000285207
	Glyma.03G147900	0.884909	0.00151899
	Glyma.03G148800	0.845221	0.00411437
	Glyma.03G152400	0.791989	0.0109542
	Glyma.03G160466	0.926535	0.000329144
	Glyma.03G163467	0.926535	0.000329144
	Glyma.03G163533	0.928126	0.000305343
	Glyma.03G169500	-0.813956	0.00758422
	Glyma.03G169801	0.926535	0.000329144
	Glyma.03G172700	0.870713	0.00224954
	Glyma.03G172900	0.779035	0.0133503
	Glyma.03G173100	0.798953	0.00979481
	Glyma.03G175100	-0.831525	0.0054582
	Glyma.03G175600	0.909171	0.000679735
	Glyma.03G176900	0.850597	0.00365569
	Glyma.03G181400	0.761108	0.0172117
	Glyma.03G187700	0.801798	0.00934601
	Glyma.03G189200	0.928873	0.000294601
	Glyma.03G190100	0.887709	0.0013975
	Glyma.03G191100	0.93378	0.000230522
	Glyma.03G191300	0.779108	0.0133359
	Glyma.03G191601	0.735724	0.0238534
	Glyma.03G197200	0.802561	0.00922798
	Glyma.03G200100	0.77139	0.0149172
	Glyma.03G201100	0.915928	0.000522128
	Glyma.03G204400	0.72819	0.0261073
	Glyma.03G206800	0.898008	0.00100843
	Glyma.03G207250	0.926535	0.000329144
	Glyma.03G208700	0.748704	0.0202782
	Glyma.03G209800	0.956368	5.47362e-05
	Glyma.03G210200	0.895457	0.00109669
	Glyma.03G214800	0.906425	0.000752339
	Glyma.03G215500	0.935178	0.000214229
	Glyma.03G219900	0.941287	0.00015242
	Glyma.03G225500	0.870491	0.00226254
	Glyma.03G228100	0.75371	0.0190005
	Glyma.03G231200	0.890563	0.00128077
	Glyma.03G231500	0.878556	0.00182149
	Glyma.03G231700	0.869868	0.0022994
	Glyma.03G235700	0.707696	0.0329338
	Glyma.03G239700	0.918663	0.000466334
	Glyma.03G247100	0.719469	0.0288857
	Glyma.03G247500	0.928473	0.000300326
	Glyma.03G247900	0.879522	0.00177304
	Glyma.03G248200	0.899773	0.000950361
	Glyma.03G249100	0.928853	0.000294889
	Glyma.03G250100	0.90343	0.0008375
	Glyma.03G251800	0.880803	0.00171017
	Glyma.03G253600	0.926008	0.0003373
	Glyma.03G253900	0.883788	0.00156961
	Glyma.03G255400	0.861498	0.00283566
	Glyma.03G257401	0.8483	0.00384713
	Glyma.03G258600	0.794085	0.010596
	Glyma.03G264700	0.776434	0.0138703
	Glyma.04G000176	0.884583	0.00153362
	Glyma.04G000700	0.840622	0.00453678
	Glyma.04G003100	0.864507	0.00263395
	Glyma.04G006300	0.855814	0.0032454
	Glyma.04G009200	0.924777	0.000356915
	Glyma.04G009900	0.97257	1.09573e-05
	Glyma.04G012700	0.712401	0.0312744
	Glyma.04G017700	0.77878	0.0134007
	Glyma.04G018700	0.803081	0.00914811
	Glyma.04G019600	0.847494	0.00391591
	Glyma.04G030900	0.931735	0.000255892
	Glyma.04G031500	0.926535	0.000329144
	Glyma.04G037700	0.907523	0.000722692
	Glyma.04G038400	0.867901	0.00241851
	Glyma.04G038702	0.873488	0.00209092
	Glyma.04G039500	0.874998	0.00200796
	Glyma.04G041200	0.753603	0.019027
	Glyma.04G041600	0.853312	0.00343792
	Glyma.04G041700	0.730813	0.0253075
	Glyma.04G041900	0.713825	0.0307831
	Glyma.04G045200	0.720008	0.0287086
	Glyma.04G046000	0.780571	0.0130494
	Glyma.04G050200	0.875526	0.00197948
	Glyma.04G051300	0.940236	0.000162017
	Glyma.04G052700	0.771218	0.0149537
	Glyma.04G052900	0.705424	0.033755
	Glyma.04G055801	0.801367	0.00941308
	Glyma.04G056500	0.704843	0.0339672
	Glyma.04G057900	0.834393	0.00515511
	Glyma.04G061400	0.858418	0.00305292
	Glyma.04G064000	0.925291	0.000348631
	Glyma.04G064100	0.814142	0.00755918
	Glyma.04G064400	0.920881	0.00042426
	Glyma.04G067500	0.875936	0.00195759
	Glyma.04G068000	0.886096	0.00146662
	Glyma.04G068600	0.930649	0.000270133
	Glyma.04G071500	0.878937	0.00180227
	Glyma.04G075600	0.91954	0.000449369
	Glyma.04G076900	0.880575	0.00172121
	Glyma.04G077500	0.816451	0.00725299
	Glyma.04G078000	0.931426	0.000259883
	Glyma.04G078100	0.927809	0.000309995
	Glyma.04G079300	0.700281	0.0356634
	Glyma.04G082800	0.810663	0.0080369
	Glyma.04G088800	0.795345	0.0103845
	Glyma.04G089000	0.886789	0.00143664
	Glyma.04G089700	0.830849	0.00553133
	Glyma.04G089851	0.734971	0.0240728
	Glyma.04G091600	0.878531	0.00182275
	Glyma.04G098600	0.749653	0.0200317
	Glyma.04G098900	0.833368	0.00526202
	Glyma.04G101500	0.74186	0.0221156
	Glyma.04G102800	0.851393	0.00359086
	Glyma.04G103966	0.857038	0.00315391
	Glyma.04G111550	0.701477	0.0352136
	Glyma.04G112100	0.915264	0.000536342
	Glyma.04G112402	0.923366	0.000380359
	Glyma.04G114800	-0.732638	0.0247604
	Glyma.04G115300	0.845437	0.00409518
	Glyma.04G116700	0.892012	0.00122421
	Glyma.04G121700	0.928379	0.000301672
	Glyma.04G130200	0.848481	0.00383179
	Glyma.04G134200	0.92105	0.000421169
	Glyma.04G137900	0.775101	0.014142
	Glyma.04G140066	0.824344	0.00626988
	Glyma.04G141800	0.75414	0.0188931
	Glyma.04G143400	0.842493	0.00436153
	Glyma.04G144600	0.833795	0.0052173
	Glyma.04G147100	0.703915	0.034308
	Glyma.04G148100	-0.726881	0.0265126
	Glyma.04G160301	0.712204	0.0313428
	Glyma.04G161200	0.869041	0.00234898
	Glyma.04G163400	0.753072	0.0191603
	Glyma.04G164500	-0.718063	0.0293511
	Glyma.04G165400	0.940181	0.000162534
	Glyma.04G166300	0.732022	0.0249442
	Glyma.04G167300	0.700941	0.0354145
	Glyma.04G176200	0.773163	0.0145434
	Glyma.04G178300	0.922286	0.000399024
	Glyma.04G180500	0.926535	0.000329144
	Glyma.04G182000	0.836827	0.00490709
	Glyma.04G185700	0.831457	0.00546554
	Glyma.04G188000	0.770749	0.0150539
	Glyma.04G188100	0.79956	0.00969772
	Glyma.04G189600	0.729048	0.0258438
	Glyma.04G189700	0.882897	0.00161073
	Glyma.04G191500	0.79299	0.0107822
	Glyma.04G194600	0.764148	0.0165105
	Glyma.04G195300	0.888429	0.00136741
	Glyma.04G197300	0.839672	0.00462767
	Glyma.04G198100	0.925392	0.000347023
	Glyma.04G204200	0.825066	0.00618483
	Glyma.04G207100	0.926535	0.000329144
	Glyma.04G207700	0.722013	0.0280564
	Glyma.04G211700	0.891413	0.00124737
	Glyma.04G214300	0.909243	0.000677894
	Glyma.04G217100	0.865517	0.00256851
	Glyma.04G217400	0.926374	0.000331625
	Glyma.04G219800	0.700787	0.0354724
	Glyma.04G222500	0.789099	0.0114615
	Glyma.04G222600	0.85303	0.00346012
	Glyma.04G225100	0.79969	0.00967709
	Glyma.04G226600	0.73044	0.0254202
	Glyma.04G228400	0.842501	0.00436075
	Glyma.04G229600	0.751992	0.0194327
	Glyma.04G230100	0.722632	0.0278567
	Glyma.04G230301	0.841996	0.00440762
	Glyma.04G230400	0.889385	0.0013281
	Glyma.04G230500	0.793219	0.010743
	Glyma.04G231900	0.772945	0.0145889
	Glyma.04G233500	0.714092	0.0306917
	Glyma.04G234000	0.775873	0.0139842
	Glyma.04G234300	0.745699	0.0210719
	Glyma.04G239950	0.763904	0.0165659
	Glyma.04G243000	0.811336	0.0079429
	Glyma.04G245800	0.851591	0.00357488
	Glyma.04G246900	0.704883	0.0339527
	Glyma.04G248500	0.71808	0.0293456
	Glyma.04G248951	0.766521	0.0159763
	Glyma.04G249400	0.79839	0.00988529
	Glyma.04G249500	0.783233	0.0125389
	Glyma.04G249800	0.844602	0.00416961
	Glyma.04G251502	0.769421	0.0153397
	Glyma.04G252100	0.720193	0.0286481
	Glyma.04G253100	-0.70499	0.0339136
	Glyma.04G256700	-0.769681	0.0152833
	Glyma.05G000650	0.959928	4.0778e-05
	Glyma.05G004300	0.719098	0.029008
	Glyma.05G005000	0.959511	4.22653e-05
	Glyma.05G006300	-0.765563	0.0161905
	Glyma.05G006600	0.849818	0.00371987
	Glyma.05G008800	0.84876	0.00380826
	Glyma.05G009500	0.712301	0.031309
	Glyma.05G010600	0.780634	0.0130372
	Glyma.05G013000	0.802758	0.00919767
	Glyma.05G019900	0.869065	0.00234753
	Glyma.05G021200	0.721415	0.0282498
	Glyma.05G021300	0.859355	0.0029857
	Glyma.05G021900	0.722701	0.0278347
	Glyma.05G022100	0.915796	0.000524937
	Glyma.05G022600	0.828239	0.00582012
	Glyma.05G024000	0.848315	0.00384581
	Glyma.05G025000	0.827667	0.0058847
	Glyma.05G031700	0.838836	0.00470861
	Glyma.05G033600	0.804645	0.00891088
	Glyma.05G037400	0.851563	0.00357716
	Glyma.05G039300	0.849406	0.00375412
	Glyma.05G040300	0.850958	0.00362616
	Glyma.05G041100	0.854215	0.00336757
	Glyma.05G041202	0.932464	0.000246626
	Glyma.05G041700	0.770803	0.0150422
	Glyma.05G042600	0.918448	0.000470547
	Glyma.05G045600	0.808882	0.00828921
	Glyma.05G045700	0.726381	0.0266685
	Glyma.05G059200	0.746833	0.0207701
	Glyma.05G059300	0.761956	0.0170142
	Glyma.05G059400	0.840748	0.00452489
	Glyma.05G060701	0.94856	9.66406e-05
	Glyma.05G061300	0.781198	0.012928
	Glyma.05G063000	0.864065	0.00266293
	Glyma.05G063300	0.701933	0.0350431
	Glyma.05G064000	0.965238	2.49252e-05
	Glyma.05G065700	0.927346	0.00031685
	Glyma.05G066700	0.806047	0.00870189
	Glyma.05G067200	0.824687	0.00622944
	Glyma.05G068101	0.926535	0.000329144
	Glyma.05G069150	0.828583	0.00578147
	Glyma.05G069200	0.875563	0.00197749
	Glyma.05G069466	0.712149	0.031362
	Glyma.05G069532	0.86632	0.00251731
	Glyma.05G077200	0.763504	0.0166573
	Glyma.05G077300	0.8562	0.00321636
	Glyma.05G079651	0.8058	0.00873837
	Glyma.05G080200	0.865978	0.00253904
	Glyma.05G081900	0.778451	0.0134659
	Glyma.05G086850	0.969271	1.62524e-05
	Glyma.05G088902	0.926535	0.000329144
	Glyma.05G091200	0.785098	0.0121892
	Glyma.05G094900	0.899416	0.000961925
	Glyma.05G096800	0.962306	3.29977e-05
	Glyma.05G097100	0.709043	0.0324528
	Glyma.05G099300	0.916706	0.000505808
	Glyma.05G099700	0.826854	0.00597743
	Glyma.05G101200	0.721411	0.0282511
	Glyma.05G101300	0.957455	5.01654e-05
	Glyma.05G101800	0.812722	0.00775173
	Glyma.05G104800	0.93443	0.00022284
	Glyma.05G108200	0.919213	0.000455639
	Glyma.05G108400	0.848486	0.00383137
	Glyma.05G111200	0.812566	0.00777308
	Glyma.05G111400	0.759373	0.0176207
	Glyma.05G112000	0.881914	0.00165685
	Glyma.05G113300	0.886089	0.00146693
	Glyma.05G114800	0.90864	0.000693369
	Glyma.05G117801	0.926535	0.000329144
	Glyma.05G117900	0.708141	0.0327745
	Glyma.05G120100	-0.713375	0.0309379
	Glyma.05G121500	0.888007	0.001385
	Glyma.05G123100	0.72184	0.0281122
	Glyma.05G124900	0.910893	0.000636784
	Glyma.05G125900	0.73364	0.0244636
	Glyma.05G127000	0.843702	0.00425077
	Glyma.05G127100	0.908724	0.000691211
	Glyma.05G129100	0.891619	0.00123937
	Glyma.05G131300	-0.7136	0.0308606
	Glyma.05G133000	0.917979	0.000479866
	Glyma.05G133302	0.789668	0.0113604
	Glyma.05G133700	0.717653	0.0294878
	Glyma.05G137500	0.831321	0.00548014
	Glyma.05G139200	0.736696	0.0235723
	Glyma.05G141300	0.798338	0.00989364
	Glyma.05G142500	0.973641	9.54161e-06
	Glyma.05G144200	0.807431	0.00849864
	Glyma.05G144300	0.776742	0.013808
	Glyma.05G144500	0.752423	0.0193236
	Glyma.05G147000	0.927155	0.000319722
	Glyma.05G147100	0.811125	0.00797235
	Glyma.05G147200	0.930195	0.000276245
	Glyma.05G149951	0.714437	0.0305736
	Glyma.05G151800	0.717017	0.0297004
	Glyma.05G152800	0.876676	0.00191846
	Glyma.05G156400	-0.702902	0.0346824
	Glyma.05G160700	0.840078	0.00458867
	Glyma.05G164400	0.751797	0.0194822
	Glyma.05G165200	0.742113	0.0220459
	Glyma.05G166600	0.831464	0.00546476
	Glyma.05G167500	0.926535	0.000329144
	Glyma.05G176900	0.898162	0.00100326
	Glyma.05G177400	0.716703	0.0298058
	Glyma.05G180100	0.766301	0.0160255
	Glyma.05G182100	0.834956	0.00509699
	Glyma.05G182800	0.930237	0.000275675
	Glyma.05G184500	0.913328	0.000579345
	Glyma.05G187900	0.91901	0.00045957
	Glyma.05G188500	0.908943	0.000685552
	Glyma.05G188900	0.827502	0.00590348
	Glyma.05G190300	0.825278	0.00616
	Glyma.05G199300	0.950513	8.45597e-05
	Glyma.05G199800	0.731569	0.0250798
	Glyma.05G204600	0.753022	0.0191728
	Glyma.05G204800	0.928268	0.000303287
	Glyma.05G205200	0.768893	0.0154543
	Glyma.05G208200	0.736484	0.0236333
	Glyma.05G208600	0.710755	0.0318484
	Glyma.05G210300	0.895811	0.00108413
	Glyma.05G211600	0.788939	0.0114899
	Glyma.05G212900	0.908174	0.000705501
	Glyma.05G213500	0.881627	0.00167054
	Glyma.05G216000	0.868472	0.00238354
	Glyma.05G217200	0.906038	0.000762978
	Glyma.05G222600	0.742856	0.0218415
	Glyma.05G226700	0.902029	0.00087957
	Glyma.05G233000	0.853089	0.0034555
	Glyma.05G233400	0.709195	0.032399
	Glyma.05G234000	0.887723	0.0013969
	Glyma.05G234600	0.747403	0.0206193
	Glyma.05G236167	0.925296	0.000348556
	Glyma.05G236233	0.775863	0.0139862
	Glyma.05G236400	0.918885	0.000461992
	Glyma.05G236500	0.928081	0.000306008
	Glyma.05G236600	0.92679	0.00032524
	Glyma.05G237100	0.838813	0.00471086
	Glyma.05G237200	0.706613	0.0333235
	Glyma.05G237700	0.877514	0.0018748
	Glyma.05G239400	0.76051	0.0173518
	Glyma.05G240200	0.712321	0.0313021
	Glyma.05G240500	0.796291	0.0102277
	Glyma.05G242502	0.784895	0.012227
	Glyma.05G242800	0.780662	0.0130318
	Glyma.05G243950	0.835659	0.00502501
	Glyma.05G244500	0.926535	0.000329144
	Glyma.05G245200	0.846259	0.00402284
	Glyma.05G247202	0.868478	0.00238314
	Glyma.05G248000	0.753968	0.0189361
	Glyma.05G248100	0.922081	0.000402652
	Glyma.05G248600	0.947278	0.000105202
	Glyma.06G002700	0.826831	0.00598005
	Glyma.06G003050	0.933443	0.000234565
	Glyma.06G003100	0.720664	0.0284941
	Glyma.06G006000	0.914154	0.000560705
	Glyma.06G007300	0.751311	0.019606
	Glyma.06G011400	0.715746	0.0301286
	Glyma.06G012500	-0.769754	0.0152675
	Glyma.06G014200	0.792936	0.0107914
	Glyma.06G024600	0.818825	0.00694704
	Glyma.06G029000	0.832772	0.00532495
	Glyma.06G030300	0.726944	0.026493
	Glyma.06G031100	0.86196	0.00280405
	Glyma.06G031800	0.764099	0.0165215
	Glyma.06G034700	0.830509	0.0055684
	Glyma.06G035000	0.805028	0.00885342
	Glyma.06G037000	0.85075	0.00364313
	Glyma.06G038700	0.786047	0.0120139
	Glyma.06G039500	0.824896	0.00620478
	Glyma.06G042300	0.795575	0.0103463
	Glyma.06G043400	0.853843	0.00339646
	Glyma.06G050600	0.902115	0.000876946
	Glyma.06G053300	0.817346	0.00713656
	Glyma.06G058600	0.842563	0.0043551
	Glyma.06G061000	0.931048	0.000264833
	Glyma.06G061900	0.804024	0.00900455
	Glyma.06G062000	0.845878	0.00405626
	Glyma.06G062433	0.926535	0.000329144
	Glyma.06G065600	0.834378	0.00515661
	Glyma.06G065950	0.70966	0.0322344
	Glyma.06G066550	0.769114	0.0154062
	Glyma.06G069100	0.767384	0.0157852
	Glyma.06G069700	0.756724	0.0182574
	Glyma.06G076800	0.882995	0.00160615
	Glyma.06G077000	0.926535	0.000329144
	Glyma.06G078100	0.765659	0.016169
	Glyma.06G082100	0.766099	0.0160706
	Glyma.06G083900	0.876222	0.00194239
	Glyma.06G084000	0.826648	0.00600111
	Glyma.06G091100	0.870906	0.0022382
	Glyma.06G091600	0.843627	0.00425761
	Glyma.06G099800	0.841208	0.0044814
	Glyma.06G101500	-0.746191	0.0209406
	Glyma.06G102900	0.718846	0.0290915
	Glyma.06G105800	0.751579	0.0195377
	Glyma.06G106100	0.728762	0.0259316
	Glyma.06G109600	0.862884	0.00274147
	Glyma.06G113400	-0.774922	0.0141787
	Glyma.06G123700	0.925578	0.000344062
	Glyma.06G123800	0.972022	1.17365e-05
	Glyma.06G123900	0.93079	0.000268244
	Glyma.06G128100	0.836294	0.00496067
	Glyma.06G132900	0.745291	0.0211812
	Glyma.06G134600	0.738654	0.0230127
	Glyma.06G135100	0.838087	0.00478189
	Glyma.06G136500	0.77886	0.0133849
	Glyma.06G136600	0.823146	0.00641285
	Glyma.06G139200	0.769198	0.015388
	Glyma.06G141600	0.807716	0.00845726
	Glyma.06G142900	0.779576	0.0132437
	Glyma.06G148000	0.883414	0.00158677
	Glyma.06G148400	0.876717	0.00191631
	Glyma.06G148900	0.926535	0.000329144
	Glyma.06G149120	0.872818	0.00212848
	Glyma.06G154300	0.832262	0.00537914
	Glyma.06G154700	0.876793	0.00191229
	Glyma.06G157800	0.887074	0.00142443
	Glyma.06G158100	0.734222	0.0242922
	Glyma.06G164000	0.842692	0.00434317
	Glyma.06G164100	0.815424	0.00738807
	Glyma.06G164200	0.921526	0.00041255
	Glyma.06G165000	0.748851	0.02024
	Glyma.06G167500	0.926143	0.000335202
	Glyma.06G168300	0.756669	0.0182709
	Glyma.06G170700	0.891944	0.00122681
	Glyma.06G171800	0.824357	0.00626844
	Glyma.06G174900	-0.918554	0.000468476
	Glyma.06G175532	0.832152	0.00539092
	Glyma.06G176600	0.837419	0.00484801
	Glyma.06G176700	0.764653	0.0163957
	Glyma.06G179200	0.856804	0.00317128
	Glyma.06G184300	0.741927	0.0220971
	Glyma.06G185466	0.792981	0.0107837
	Glyma.06G186900	0.724534	0.0272496
	Glyma.06G195100	0.864478	0.00263584
	Glyma.06G195300	0.912141	0.000606865
	Glyma.06G195800	0.925304	0.00034842
	Glyma.06G197600	0.868359	0.00239041
	Glyma.06G198401	0.926535	0.000329144
	Glyma.06G200400	0.777957	0.0135643
	Glyma.06G200600	0.874361	0.00204269
	Glyma.06G201100	0.703985	0.0342822
	Glyma.06G207701	0.736306	0.0236848
	Glyma.06G217400	0.856823	0.00316985
	Glyma.06G219200	0.715285	0.0302848
	Glyma.06G220800	0.929062	0.000291934
	Glyma.06G221900	0.886724	0.00143946
	Glyma.06G226700	0.782644	0.0126507
	Glyma.06G233900	0.92051	0.000431111
	Glyma.06G234000	0.93632	0.000201531
	Glyma.06G234250	0.857557	0.00311571
	Glyma.06G235500	0.829091	0.00572479
	Glyma.06G238876	0.849035	0.00378512
	Glyma.06G239500	0.882352	0.00163617
	Glyma.06G242900	0.760417	0.0173737
	Glyma.06G247100	0.924517	0.000361165
	Glyma.06G248700	0.902933	0.000852258
	Glyma.06G249400	0.763072	0.0167563
	Glyma.06G253602	0.726584	0.0266052
	Glyma.06G255300	0.812645	0.00776235
	Glyma.06G259100	0.908342	0.000701113
	Glyma.06G259150	0.713661	0.0308394
	Glyma.06G260900	0.925661	0.00034276
	Glyma.06G261100	0.86408	0.00266194
	Glyma.06G261900	0.889772	0.00131244
	Glyma.06G262900	0.769594	0.0153023
	Glyma.06G266800	0.912934	0.000588387
	Glyma.06G269500	0.845377	0.00410052
	Glyma.06G270500	0.892978	0.00118745
	Glyma.06G272600	0.926535	0.000329144
	Glyma.06G272900	0.918758	0.000464469
	Glyma.06G273600	0.794268	0.0105652
	Glyma.06G276500	0.925849	0.000339796
	Glyma.06G277000	0.961532	3.5403e-05
	Glyma.06G277600	0.701023	0.0353839
	Glyma.06G277700	0.763176	0.0167324
	Glyma.06G283500	0.884762	0.00152556
	Glyma.06G283550	0.893187	0.00117962
	Glyma.06G283900	0.876336	0.00193633
	Glyma.06G284600	0.858608	0.00303924
	Glyma.06G285400	0.828419	0.00579988
	Glyma.06G291600	0.815665	0.00735626
	Glyma.06G293400	0.722641	0.027854
	Glyma.06G293500	0.830879	0.00552812
	Glyma.06G293700	0.864627	0.00262611
	Glyma.06G294000	0.917361	0.00049234
	Glyma.06G294100	0.723081	0.0277128
	Glyma.06G298400	0.910043	0.000657745
	Glyma.06G303100	0.729861	0.0255957
	Glyma.06G303200	0.928004	0.000307122
	Glyma.06G305700	0.781167	0.0129339
	Glyma.06G306500	0.716319	0.0299349
	Glyma.06G307900	0.930033	0.000278451
	Glyma.06G313000	0.847096	0.00395012
	Glyma.06G317100	0.922374	0.000397486
	Glyma.06G319400	0.926535	0.000329144
	Glyma.06G320100	0.936759	0.000196798
	Glyma.06G321300	0.892493	0.00120579
	Glyma.06G321500	0.926535	0.000329144
	Glyma.06G325100	0.82493	0.00620085
	Glyma.07G000700	0.883997	0.00156009
	Glyma.07G005600	0.702857	0.034699
	Glyma.07G005700	0.926535	0.000329144
	Glyma.07G006500	0.702395	0.0348705
	Glyma.07G008100	0.855648	0.0032579
	Glyma.07G008300	0.957761	4.89272e-05
	Glyma.07G008700	0.88276	0.0016171
	Glyma.07G010400	0.896782	0.0010502
	Glyma.07G011500	0.796214	0.0102404
	Glyma.07G012900	0.769914	0.0152331
	Glyma.07G013600	0.944212	0.000127832
	Glyma.07G013800	0.827823	0.00586707
	Glyma.07G015600	0.878401	0.00182939
	Glyma.07G017500	0.873438	0.0020937
	Glyma.07G018300	0.759902	0.0174954
	Glyma.07G020400	-0.709809	0.0321818
	Glyma.07G020700	0.741204	0.0222971
	Glyma.07G023300	0.782495	0.012679
	Glyma.07G026300	0.769021	0.0154266
	Glyma.07G030500	0.718422	0.029232
	Glyma.07G032000	0.909056	0.000682655
	Glyma.07G033100	0.91968	0.000446703
	Glyma.07G033200	0.934508	0.000221928
	Glyma.07G039300	0.815889	0.00732662
	Glyma.07G039500	0.908265	0.000703117
	Glyma.07G041500	0.718518	0.0292001
	Glyma.07G043100	0.797969	0.00995333
	Glyma.07G048800	0.927345	0.000316878
	Glyma.07G048900	0.731158	0.0252034
	Glyma.07G049100	0.732263	0.0248722
	Glyma.07G052200	0.737834	0.023246
	Glyma.07G053300	0.788438	0.0115795
	Glyma.07G057000	0.719542	0.0288618
	Glyma.07G061500	0.904475	0.000807061
	Glyma.07G064400	0.788668	0.0115383
	Glyma.07G066300	0.934247	0.000224987
	Glyma.07G066800	0.870557	0.00225869
	Glyma.07G070300	0.784913	0.0122235
	Glyma.07G070900	0.731822	0.0250041
	Glyma.07G073500	0.790042	0.0112942
	Glyma.07G073900	0.93174	0.000255817
	Glyma.07G074100	0.746422	0.0208792
	Glyma.07G074600	0.780055	0.01315
	Glyma.07G074900	0.857674	0.00310711
	Glyma.07G075000	0.944813	0.000123152
	Glyma.07G076200	0.711252	0.0316744
	Glyma.07G078300	0.784953	0.0122161
	Glyma.07G079600	0.841446	0.00445901
	Glyma.07G080400	0.824783	0.00621813
	Glyma.07G082100	0.755981	0.0184388
	Glyma.07G083900	0.928488	0.000300107
	Glyma.07G084400	-0.713884	0.0307631
	Glyma.07G085100	0.875298	0.00199173
	Glyma.07G088100	0.77122	0.0149533
	Glyma.07G089800	0.781312	0.0129059
	Glyma.07G090000	0.809791	0.00815984
	Glyma.07G091000	-0.722999	0.0277391
	Glyma.07G091800	0.865161	0.00259142
	Glyma.07G092200	0.707928	0.0328506
	Glyma.07G092300	0.709042	0.0324533
	Glyma.07G092800	0.708858	0.0325186
	Glyma.07G093700	0.972381	1.12211e-05
	Glyma.07G095200	0.844599	0.0041698
	Glyma.07G095301	0.922949	0.000387501
	Glyma.07G096950	0.92618	0.000334623
	Glyma.07G098700	0.858367	0.00305667
	Glyma.07G098802	0.926535	0.000329144
	Glyma.07G098900	0.735832	0.023822
	Glyma.07G098951	0.716965	0.0297178
	Glyma.07G100500	0.711641	0.0315387
	Glyma.07G102900	0.759604	0.0175657
	Glyma.07G104300	0.926535	0.000329144
	Glyma.07G104500	0.866333	0.00251646
	Glyma.07G104750	0.919005	0.000459657
	Glyma.07G105700	0.898899	0.000978826
	Glyma.07G108200	0.885716	0.00148325
	Glyma.07G108400	0.941337	0.000151978
	Glyma.07G108600	0.926535	0.000329144
	Glyma.07G110900	-0.794925	0.0104548
	Glyma.07G117400	0.718191	0.0293086
	Glyma.07G117600	0.726605	0.0265987
	Glyma.07G117900	0.926535	0.000329144
	Glyma.07G118132	0.886991	0.00142799
	Glyma.07G118200	0.895545	0.00109354
	Glyma.07G118501	0.745767	0.0210539
	Glyma.07G119700	0.845722	0.00407002
	Glyma.07G120900	0.844715	0.0041595
	Glyma.07G122000	0.743539	0.021655
	Glyma.07G123000	-0.71302	0.0310603
	Glyma.07G123500	0.718309	0.0292694
	Glyma.07G125500	0.889325	0.00133053
	Glyma.07G125600	0.807364	0.0085085
	Glyma.07G129400	0.747045	0.0207141
	Glyma.07G131200	-0.739355	0.0228146
	Glyma.07G132000	0.924565	0.000360377
	Glyma.07G135600	0.853497	0.00342345
	Glyma.07G135650	0.851411	0.00358942
	Glyma.07G139300	0.745429	0.0211443
	Glyma.07G140100	0.820935	0.00668252
	Glyma.07G140800	0.832205	0.00538522
	Glyma.07G143300	0.719845	0.0287621
	Glyma.07G147600	0.840618	0.00453723
	Glyma.07G150300	0.781707	0.0128298
	Glyma.07G151900	0.90569	0.000772659
	Glyma.07G152100	0.838879	0.0047044
	Glyma.07G154700	0.776361	0.0138852
	Glyma.07G156200	0.948482	9.71471e-05
	Glyma.07G157000	0.715709	0.0301411
	Glyma.07G159800	0.887588	0.00140262
	Glyma.07G160000	0.926535	0.000329144
	Glyma.07G164800	0.858921	0.00301669
	Glyma.07G166300	0.703552	0.0344417
	Glyma.07G166400	0.876723	0.001916
	Glyma.07G166850	0.857176	0.0031437
	Glyma.07G167600	0.961886	3.42855e-05
	Glyma.07G168600	0.783297	0.0125268
	Glyma.07G168700	0.818211	0.0070253
	Glyma.07G168900	0.862053	0.0027977
	Glyma.07G170900	0.837865	0.00480385
	Glyma.07G171100	0.734468	0.02422
	Glyma.07G177600	0.900227	0.000935801
	Glyma.07G178500	0.964156	2.77183e-05
	Glyma.07G179400	0.804676	0.00890623
	Glyma.07G179801	0.926535	0.000329144
	Glyma.07G180700	0.926535	0.000329144
	Glyma.07G184000	0.768959	0.01544
	Glyma.07G190100	0.718621	0.029166
	Glyma.07G190300	0.847415	0.00392266
	Glyma.07G196200	0.795716	0.0103229
	Glyma.07G198700	0.860863	0.00287957
	Glyma.07G199800	0.845449	0.00409411
	Glyma.07G200000	0.892242	0.00121536
	Glyma.07G200700	0.92697	0.000322505
	Glyma.07G202000	0.893608	0.00116392
	Glyma.07G204200	0.795189	0.0104106
	Glyma.07G204300	0.800629	0.00952857
	Glyma.07G205000	0.926535	0.000329144
	Glyma.07G205600	0.926535	0.000329144
	Glyma.07G208750	0.737761	0.0232669
	Glyma.07G208900	0.736305	0.0236851
	Glyma.07G210950	0.926535	0.000329144
	Glyma.07G213200	0.775035	0.0141556
	Glyma.07G226500	0.754404	0.0188276
	Glyma.07G226633	0.883805	0.00156887
	Glyma.07G228300	0.78219	0.0127373
	Glyma.07G229100	0.923959	0.000370387
	Glyma.07G229700	0.92519	0.000350253
	Glyma.07G231200	0.926535	0.000329144
	Glyma.07G235700	0.790908	0.0111421
	Glyma.07G236650	0.823348	0.00638866
	Glyma.07G237900	0.714866	0.0304273
	Glyma.07G238100	0.741307	0.0222688
	Glyma.07G239200	0.842362	0.00437369
	Glyma.07G240800	0.806161	0.00868498
	Glyma.07G242000	0.829652	0.00566251
	Glyma.07G243500	0.901327	0.000901198
	Glyma.07G243651	0.877914	0.00185422
	Glyma.07G243900	0.853004	0.00346219
	Glyma.07G244867	0.891826	0.00123135
	Glyma.07G246300	0.843975	0.004226
	Glyma.07G247000	0.867471	0.00244513
	Glyma.07G250900	0.790836	0.0111548
	Glyma.07G252600	0.873122	0.00211135
	Glyma.07G253500	0.882444	0.00163187
	Glyma.07G253600	0.947993	0.000100368
	Glyma.07G253700	0.895256	0.00110387
	Glyma.07G256900	-0.731049	0.0252364
	Glyma.07G257000	0.735636	0.0238789
	Glyma.07G257600	0.852283	0.00351939
	Glyma.07G258000	0.830657	0.0055522
	Glyma.07G260000	0.863198	0.00272042
	Glyma.07G262200	0.980554	3.3128e-06
	Glyma.07G265900	0.884573	0.00153405
	Glyma.07G267500	0.775974	0.0139636
	Glyma.07G268550	0.895347	0.0011006
	Glyma.07G273400	-0.847037	0.0039552
	Glyma.07G274000	0.840314	0.00456614
	Glyma.08G001000	0.912119	0.000607382
	Glyma.08G001700	0.781354	0.0128979
	Glyma.08G006600	0.758939	0.017724
	Glyma.08G010400	0.915369	0.000534082
	Glyma.08G011000	0.947929	0.000100795
	Glyma.08G011300	0.84666	0.00398794
	Glyma.08G011800	0.880614	0.00171931
	Glyma.08G012800	0.926535	0.000329144
	Glyma.08G016300	0.854933	0.00331233
	Glyma.08G023200	0.815064	0.0074358
	Glyma.08G029400	0.847902	0.00388094
	Glyma.08G033400	0.908362	0.000700591
	Glyma.08G035700	0.705603	0.0336899
	Glyma.08G037900	0.915908	0.000522551
	Glyma.08G040202	0.869838	0.00230118
	Glyma.08G043700	0.77975	0.0132097
	Glyma.08G043800	0.721154	0.0283345
	Glyma.08G044100	-0.781592	0.012852
	Glyma.08G044300	0.781442	0.0128809
	Glyma.08G044800	0.765348	0.0162389
	Glyma.08G045400	0.83813	0.00477768
	Glyma.08G047900	0.814684	0.00748657
	Glyma.08G049600	0.926535	0.000329144
	Glyma.08G050500	0.940336	0.000161088
	Glyma.08G051400	0.764738	0.0163766
	Glyma.08G055500	0.828861	0.00575042
	Glyma.08G055600	0.717378	0.0295796
	Glyma.08G056600	0.79096	0.0111331
	Glyma.08G056700	0.89188	0.00122926
	Glyma.08G058800	0.71844	0.0292258
	Glyma.08G059900	0.739187	0.0228619
	Glyma.08G060300	0.843642	0.0042562
	Glyma.08G065900	0.812447	0.0077894
	Glyma.08G067600	0.873906	0.00206773
	Glyma.08G068700	0.935834	0.000206864
	Glyma.08G068800	0.927106	0.000320455
	Glyma.08G069000	0.894644	0.00112589
	Glyma.08G070000	0.869452	0.00232427
	Glyma.08G074200	0.727515	0.0263159
	Glyma.08G075700	0.891959	0.00122622
	Glyma.08G076100	0.824869	0.00620794
	Glyma.08G079700	0.923199	0.000383209
	Glyma.08G080000	0.919298	0.000454005
	Glyma.08G082700	0.835794	0.00501132
	Glyma.08G083000	0.782414	0.0126946
	Glyma.08G085700	0.90008	0.000940493
	Glyma.08G087800	0.874417	0.00203957
	Glyma.08G091301	0.918388	0.000471745
	Glyma.08G091400	0.917054	0.000498616
	Glyma.08G091600	0.845811	0.0040622
	Glyma.08G093400	0.706009	0.0335423
	Glyma.08G094500	0.718989	0.029044
	Glyma.08G096600	0.855515	0.00326795
	Glyma.08G097900	0.78719	0.0118049
	Glyma.08G098000	0.772302	0.0147241
	Glyma.08G099800	0.812231	0.00781911
	Glyma.08G104200	0.863775	0.00268206
	Glyma.08G104400	0.854588	0.00333882
	Glyma.08G104900	0.792513	0.010864
	Glyma.08G107500	0.728753	0.0259343
	Glyma.08G108100	0.924499	0.000361453
	Glyma.08G109200	0.819989	0.00680028
	Glyma.08G109900	0.853508	0.00342256
	Glyma.08G116300	0.917382	0.000491922
	Glyma.08G117902	0.738167	0.0231511
	Glyma.08G118100	0.733331	0.0245547
	Glyma.08G118600	0.789005	0.0114781
	Glyma.08G118700	0.92748	0.00031486
	Glyma.08G118900	0.805147	0.00883566
	Glyma.08G119000	0.702972	0.0346565
	Glyma.08G125000	0.738822	0.0229651
	Glyma.08G125100	0.894536	0.00112983
	Glyma.08G128900	0.915022	0.000541597
	Glyma.08G130300	0.884571	0.00153416
	Glyma.08G133100	0.777544	0.0136468
	Glyma.08G134500	0.705631	0.0336797
	Glyma.08G138901	0.829675	0.00566002
	Glyma.08G140400	0.710803	0.0318319
	Glyma.08G140600	0.880158	0.0017416
	Glyma.08G143500	0.909868	0.000662121
	Glyma.08G145300	0.936429	0.000200356
	Glyma.08G148500	0.910837	0.000638161
	Glyma.08G151100	0.754328	0.0188465
	Glyma.08G153800	0.74726	0.0206573
	Glyma.08G157800	0.749128	0.0201678
	Glyma.08G158600	0.90024	0.000935384
	Glyma.08G159066	0.822475	0.0064939
	Glyma.08G160000	0.726706	0.026567
	Glyma.08G160800	0.936469	0.000199915
	Glyma.08G162000	0.829354	0.00569551
	Glyma.08G164100	0.826506	0.00601746
	Glyma.08G172700	0.876849	0.00190938
	Glyma.08G172800	0.774448	0.0142764
	Glyma.08G174700	0.845598	0.00408093
	Glyma.08G179700	0.756932	0.018207
	Glyma.08G180100	0.905067	0.000790164
	Glyma.08G180300	0.93161	0.000257501
	Glyma.08G180500	0.811538	0.00791491
	Glyma.08G186600	0.786056	0.0120121
	Glyma.08G187100	0.794629	0.0105044
	Glyma.08G188800	0.819593	0.00685001
	Glyma.08G191300	0.910106	0.000656171
	Glyma.08G193350	0.744588	0.0213705
	Glyma.08G193500	0.933767	0.00023067
	Glyma.08G196750	0.906412	0.000752677
	Glyma.08G197600	0.884501	0.00153728
	Glyma.08G201100	0.855876	0.0032407
	Glyma.08G201300	0.715325	0.0302711
	Glyma.08G207700	0.924967	0.000353835
	Glyma.08G208200	0.926535	0.000329144
	Glyma.08G209000	0.891054	0.0012614
	Glyma.08G209100	0.817386	0.00713137
	Glyma.08G209400	0.80905	0.00826525
	Glyma.08G212300	0.922513	0.00039506
	Glyma.08G213000	0.743789	0.0215871
	Glyma.08G214700	0.815798	0.00733861
	Glyma.08G217600	0.900241	0.00093535
	Glyma.08G219100	0.841142	0.00448767
	Glyma.08G220000	0.712806	0.0311343
	Glyma.08G222600	0.722951	0.0277543
	Glyma.08G222700	0.727559	0.0263023
	Glyma.08G224100	0.90783	0.00071454
	Glyma.08G224700	0.931295	0.000261591
	Glyma.08G232200	0.752816	0.0192246
	Glyma.08G234500	0.904177	0.000815662
	Glyma.08G235400	0.912477	0.000598988
	Glyma.08G237150	0.913787	0.000568948
	Glyma.08G239400	0.881461	0.00167844
	Glyma.08G239500	0.820009	0.0067978
	Glyma.08G241200	0.75533	0.0185986
	Glyma.08G242400	0.862124	0.00279289
	Glyma.08G247800	0.81943	0.0068705
	Glyma.08G249500	0.715468	0.0302226
	Glyma.08G250300	0.861064	0.00286566
	Glyma.08G251950	0.926535	0.000329144
	Glyma.08G252101	0.926535	0.000329144
	Glyma.08G253700	0.766083	0.016074
	Glyma.08G257400	0.737429	0.0233618
	Glyma.08G258000	0.760233	0.0174171
	Glyma.08G259500	0.808076	0.00840519
	Glyma.08G262600	0.762304	0.0169335
	Glyma.08G265400	0.802643	0.00921532
	Glyma.08G268500	0.926535	0.000329144
	Glyma.08G268900	0.834276	0.00516724
	Glyma.08G269432	0.972719	1.07509e-05
	Glyma.08G270500	0.849342	0.0037594
	Glyma.08G271800	0.926535	0.000329144
	Glyma.08G272200	0.712154	0.0313601
	Glyma.08G273200	0.834638	0.00512978
	Glyma.08G277000	0.802262	0.00927404
	Glyma.08G279700	-0.716265	0.0299532
	Glyma.08G283100	0.769934	0.0152287
	Glyma.08G285000	0.79657	0.0101817
	Glyma.08G285300	0.766689	0.0159391
	Glyma.08G285800	0.763455	0.0166685
	Glyma.08G293200	0.741394	0.0222446
	Glyma.08G294900	0.744187	0.0214791
	Glyma.08G303400	0.706004	0.033544
	Glyma.08G307400	0.883253	0.00159422
	Glyma.08G310900	0.811268	0.00795237
	Glyma.08G311600	-0.79227	0.0109057
	Glyma.08G314900	-0.701297	0.0352811
	Glyma.08G315600	0.879846	0.001757
	Glyma.08G315700	0.80674	0.00859978
	Glyma.08G315750	0.836932	0.00489652
	Glyma.08G316200	0.85321	0.00344599
	Glyma.08G320400	0.838312	0.00475981
	Glyma.08G323000	0.824874	0.00620739
	Glyma.08G325300	0.895892	0.00108127
	Glyma.08G327200	0.926955	0.000322734
	Glyma.08G330100	0.849871	0.00371546
	Glyma.08G330600	0.723891	0.0274538
	Glyma.08G333000	0.894092	0.00114606
	Glyma.08G334000	0.860755	0.00288707
	Glyma.08G335100	0.926535	0.000329144
	Glyma.08G336100	0.915251	0.000536621
	Glyma.08G336900	0.782246	0.0127265
	Glyma.08G340000	0.773524	0.0144679
	Glyma.08G341300	0.83481	0.00511196
	Glyma.08G341400	0.794869	0.0104641
	Glyma.08G341600	0.841572	0.00444723
	Glyma.08G341800	0.836005	0.00498991
	Glyma.08G344000	0.736242	0.0237032
	Glyma.08G352200	0.778587	0.013439
	Glyma.08G352400	0.830624	0.00555585
	Glyma.08G352451	0.838915	0.00470093
	Glyma.08G352500	0.784836	0.0122379
	Glyma.08G356600	0.892225	0.00121605
	Glyma.08G356700	-0.791446	0.0110483
	Glyma.08G358300	0.899898	0.000946349
	Glyma.08G361400	0.789078	0.0114651
	Glyma.08G363550	0.752815	0.0192249
	Glyma.09G002600	0.827981	0.00584923
	Glyma.09G003100	0.939832	0.000165816
	Glyma.09G006300	0.866892	0.00248126
	Glyma.09G013400	0.703613	0.0344192
	Glyma.09G013500	0.814305	0.0075372
	Glyma.09G015600	-0.786954	0.0118479
	Glyma.09G015800	0.846866	0.00397003
	Glyma.09G016251	0.927835	0.000309607
	Glyma.09G018400	0.747343	0.0206353
	Glyma.09G018900	0.711343	0.0316426
	Glyma.09G019800	0.847446	0.00392002
	Glyma.09G019900	0.825487	0.00613551
	Glyma.09G024400	0.934848	0.000218001
	Glyma.09G025100	0.749346	0.0201113
	Glyma.09G025200	0.92822	0.000303978
	Glyma.09G026100	-0.71217	0.0313547
	Glyma.09G034700	0.924142	0.000367337
	Glyma.09G035700	0.843077	0.00430775
	Glyma.09G036400	0.833653	0.00523218
	Glyma.09G037100	0.927737	0.000311043
	Glyma.09G040500	0.745813	0.0210416
	Glyma.09G042600	0.758167	0.0179087
	Glyma.09G045800	0.736828	0.0235342
	Glyma.09G048700	0.928993	0.000292908
	Glyma.09G049100	0.796895	0.0101282
	Glyma.09G049200	0.764719	0.0163808
	Glyma.09G050200	0.920185	0.000437163
	Glyma.09G050300	0.704687	0.0340243
	Glyma.09G050600	0.764342	0.0164663
	Glyma.09G051900	0.917457	0.00049039
	Glyma.09G058502	0.81211	0.00783585
	Glyma.09G058900	0.784526	0.0122957
	Glyma.09G059100	0.70066	0.0355205
	Glyma.09G061400	0.926535	0.000329144
	Glyma.09G063300	0.910728	0.000640824
	Glyma.09G064200	0.856137	0.00322103
	Glyma.09G067200	0.820419	0.00674661
	Glyma.09G067300	0.811033	0.00798517
	Glyma.09G067750	0.891933	0.00122725
	Glyma.09G068800	0.776391	0.013879
	Glyma.09G068866	0.87908	0.00179509
	Glyma.09G069401	0.813591	0.00763354
	Glyma.09G069500	0.721387	0.0282588
	Glyma.09G075000	0.777451	0.0136654
	Glyma.09G080100	0.812881	0.00772999
	Glyma.09G080300	0.926535	0.000329144
	Glyma.09G086900	0.754621	0.0187738
	Glyma.09G089600	0.815888	0.0073268
	Glyma.09G090550	0.83269	0.00533359
	Glyma.09G092050	0.926535	0.000329144
	Glyma.09G092100	0.864754	0.00261785
	Glyma.09G094000	0.865919	0.00254276
	Glyma.09G098400	-0.713645	0.0308451
	Glyma.09G098900	0.73773	0.0232757
	Glyma.09G101400	0.789057	0.0114689
	Glyma.09G101666	0.960537	3.86734e-05
	Glyma.09G102400	0.916299	0.000514293
	Glyma.09G105500	0.789989	0.0113036
	Glyma.09G107200	0.749508	0.0200694
	Glyma.09G110700	0.892586	0.00120228
	Glyma.09G113000	0.849835	0.00371841
	Glyma.09G116300	0.897852	0.00101368
	Glyma.09G118500	0.868757	0.00236619
	Glyma.09G120400	0.822964	0.00643485
	Glyma.09G125500	0.926535	0.000329144
	Glyma.09G129400	0.851867	0.00355266
	Glyma.09G129500	0.818034	0.00704798
	Glyma.09G130400	0.73455	0.024196
	Glyma.09G137350	0.926535	0.000329144
	Glyma.09G139600	0.98128	2.90182e-06
	Glyma.09G142200	0.78534	0.0121443
	Glyma.09G142500	0.926535	0.000329144
	Glyma.09G143000	0.722254	0.0279783
	Glyma.09G143500	0.933819	0.000230051
	Glyma.09G145600	0.917317	0.00049323
	Glyma.09G151400	0.744063	0.0215126
	Glyma.09G158100	0.733115	0.0246188
	Glyma.09G159900	0.802191	0.00928507
	Glyma.09G160500	0.936116	0.000203761
	Glyma.09G170400	0.780271	0.0131078
	Glyma.09G170700	0.848844	0.00380118
	Glyma.09G172500	0.729444	0.025723
	Glyma.09G173200	0.901014	0.000910954
	Glyma.09G174500	0.938152	0.00018229
	Glyma.09G180100	0.828293	0.00581401
	Glyma.09G182400	0.806314	0.00866246
	Glyma.09G185251	0.7397	0.0227173
	Glyma.09G185500	0.900245	0.000935247
	Glyma.09G186200	0.775104	0.0141414
	Glyma.09G188667	0.720793	0.0284522
	Glyma.09G188800	0.703551	0.0344424
	Glyma.09G190000	0.787002	0.0118391
	Glyma.09G195300	0.916278	0.000514745
	Glyma.09G200000	0.846151	0.00403232
	Glyma.09G200100	0.729493	0.0257079
	Glyma.09G202500	0.810238	0.0080967
	Glyma.09G202766	0.733018	0.0246475
	Glyma.09G203500	0.92705	0.000321296
	Glyma.09G203600	0.928467	0.000300405
	Glyma.09G205800	0.897109	0.00103894
	Glyma.09G207900	0.876882	0.00190764
	Glyma.09G212600	0.863825	0.00267879
	Glyma.09G214600	0.923281	0.000381807
	Glyma.09G216400	0.729808	0.025612
	Glyma.09G217400	0.926535	0.000329144
	Glyma.09G222700	0.904625	0.000802748
	Glyma.09G224400	0.871238	0.0022189
	Glyma.09G224500	0.902349	0.000869839
	Glyma.09G229000	0.789406	0.0114068
	Glyma.09G236000	0.83986	0.00460956
	Glyma.09G240200	0.767181	0.0158299
	Glyma.09G241900	-0.808815	0.00829876
	Glyma.09G250001	0.719741	0.0287965
	Glyma.09G251600	0.92868	0.000297355
	Glyma.09G253200	0.83404	0.00519177
	Glyma.09G254500	0.853267	0.0034415
	Glyma.09G259300	0.814193	0.00755227
	Glyma.09G264600	0.877077	0.0018975
	Glyma.09G264700	0.708866	0.0325158
	Glyma.09G269400	0.923697	0.000374778
	Glyma.09G269600	0.91209	0.00060808
	Glyma.09G273100	0.784263	0.0123449
	Glyma.09G273700	0.747064	0.0207088
	Glyma.09G277800	0.79437	0.010548
	Glyma.09G279600	0.704154	0.03422
	Glyma.09G280200	0.855851	0.00324259
	Glyma.09G281300	0.938851	0.000175305
	Glyma.09G281800	0.928799	0.000295653
	Glyma.09G281900	0.810607	0.00804472
	Glyma.09G283400	0.831573	0.00545296
	Glyma.09G286300	0.741978	0.0220829
	Glyma.10G001500	0.872836	0.00212745
	Glyma.10G003200	0.770795	0.015044
	Glyma.10G006000	0.70272	0.0347499
	Glyma.10G006600	0.841108	0.00449084
	Glyma.10G007000	0.922558	0.000394265
	Glyma.10G007400	-0.784712	0.012261
	Glyma.10G008600	0.78955	0.0113812
	Glyma.10G011300	0.838167	0.00477408
	Glyma.10G013700	0.833855	0.00521105
	Glyma.10G022900	0.730255	0.0254762
	Glyma.10G023200	-0.730052	0.0255378
	Glyma.10G024800	0.926535	0.000329144
	Glyma.10G025000	0.773571	0.0144582
	Glyma.10G034351	0.926535	0.000329144
	Glyma.10G037100	0.926535	0.000329144
	Glyma.10G038200	0.744975	0.0212662
	Glyma.10G039400	0.774684	0.0142277
	Glyma.10G042100	0.700119	0.0357244
	Glyma.10G043200	0.706307	0.0334343
	Glyma.10G044000	-0.784686	0.0122659
	Glyma.10G046100	0.89063	0.00127813
	Glyma.10G053000	0.795675	0.0103296
	Glyma.10G053200	0.910634	0.000643116
	Glyma.10G053800	0.80529	0.00881431
	Glyma.10G058500	0.884536	0.0015357
	Glyma.10G060800	0.825792	0.00610001
	Glyma.10G061000	0.926535	0.000329144
	Glyma.10G061800	0.767546	0.0157494
	Glyma.10G064400	0.950163	8.66416e-05
	Glyma.10G070200	0.929471	0.00028619
	Glyma.10G074600	0.815154	0.00742384
	Glyma.10G074900	0.763767	0.0165972
	Glyma.10G078900	0.704982	0.0339164
	Glyma.10G081500	0.825857	0.00609245
	Glyma.10G090500	-0.718312	0.0292683
	Glyma.10G091300	0.700223	0.0356854
	Glyma.10G093100	0.818142	0.00703417
	Glyma.10G098400	0.750136	0.019907
	Glyma.10G099800	0.700048	0.0357514
	Glyma.10G105200	0.713723	0.0308182
	Glyma.10G106100	0.709526	0.0322819
	Glyma.10G107900	0.938861	0.000175206
	Glyma.10G111500	0.926535	0.000329144
	Glyma.10G112700	0.832835	0.00531825
	Glyma.10G116600	0.738777	0.0229779
	Glyma.10G121518	0.887613	0.00140158
	Glyma.10G121524	0.961488	3.55418e-05
	Glyma.10G122100	0.783178	0.0125493
	Glyma.10G124700	0.833091	0.00529116
	Glyma.10G126600	0.87525	0.0019943
	Glyma.10G129100	0.708297	0.0327189
	Glyma.10G132701	0.78106	0.0129546
	Glyma.10G132800	-0.709336	0.0323491
	Glyma.10G140500	0.799343	0.00973245
	Glyma.10G141400	0.788743	0.0115249
	Glyma.10G145300	0.734371	0.0242484
	Glyma.10G149200	0.840173	0.00457957
	Glyma.10G151000	0.815995	0.00731271
	Glyma.10G153000	0.897481	0.00102624
	Glyma.10G154600	0.873974	0.00206395
	Glyma.10G156300	0.761966	0.0170118
	Glyma.10G156400	0.805518	0.0087804
	Glyma.10G158400	-0.722138	0.028016
	Glyma.10G158700	-0.73019	0.0254961
	Glyma.10G159100	-0.703414	0.0344927
	Glyma.10G161500	0.926037	0.000336848
	Glyma.10G162100	0.838957	0.00469682
	Glyma.10G169702	0.928019	0.000306904
	Glyma.10G170300	0.749422	0.0200916
	Glyma.10G170900	0.931176	0.000263151
	Glyma.10G174600	0.930071	0.000277928
	Glyma.10G176400	0.757055	0.018177
	Glyma.10G176766	0.814887	0.00745941
	Glyma.10G177400	0.925818	0.000340279
	Glyma.10G180800	0.751881	0.0194608
	Glyma.10G181000	0.787524	0.0117443
	Glyma.10G184600	0.801281	0.00942637
	Glyma.10G184700	0.931458	0.000259466
	Glyma.10G186500	0.746999	0.0207262
	Glyma.10G186800	0.73502	0.0240585
	Glyma.10G189900	0.963813	2.8647e-05
	Glyma.10G190700	0.74739	0.0206228
	Glyma.10G191650	0.919918	0.000442186
	Glyma.10G192900	0.758763	0.0177659
	Glyma.10G194600	0.774561	0.0142531
	Glyma.10G195900	0.808936	0.00828148
	Glyma.10G200100	0.819116	0.00691008
	Glyma.10G201500	0.778534	0.0134494
	Glyma.10G203900	0.919325	0.00045349
	Glyma.10G204200	-0.711087	0.0317323
	Glyma.10G204400	0.833856	0.00521097
	Glyma.10G205900	0.916269	0.000514931
	Glyma.10G207100	0.945141	0.000120642
	Glyma.10G213000	0.763445	0.0166708
	Glyma.10G214400	0.787515	0.0117459
	Glyma.10G215300	0.755581	0.0185369
	Glyma.10G215600	0.926535	0.000329144
	Glyma.10G224100	0.720592	0.0285177
	Glyma.10G232300	0.811573	0.00790999
	Glyma.10G233100	0.833732	0.00522385
	Glyma.10G233700	0.725431	0.0269664
	Glyma.10G236500	0.865092	0.00259591
	Glyma.10G237100	0.730492	0.0254045
	Glyma.10G238800	0.75953	0.0175834
	Glyma.10G239100	0.880924	0.00170428
	Glyma.10G246300	0.928748	0.000296389
	Glyma.10G246500	0.938061	0.000183215
	Glyma.10G247850	0.778754	0.0134059
	Glyma.10G249700	0.849967	0.00370751
	Glyma.10G250100	0.72449	0.0272636
	Glyma.10G251200	0.885256	0.00150355
	Glyma.10G252300	0.756213	0.018382
	Glyma.10G253700	0.928831	0.000295196
	Glyma.10G253800	0.937647	0.000187461
	Glyma.10G262850	0.897853	0.00101366
	Glyma.10G263300	0.720242	0.028632
	Glyma.10G264100	0.706466	0.033377
	Glyma.10G264900	0.860231	0.00292375
	Glyma.10G267300	0.913306	0.000579859
	Glyma.10G267500	0.839892	0.00460654
	Glyma.10G267600	0.717522	0.0295315
	Glyma.10G274300	0.865231	0.00258693
	Glyma.10G276600	0.911554	0.000620815
	Glyma.10G281300	0.889103	0.00133962
	Glyma.10G283900	0.747868	0.0204971
	Glyma.10G284900	0.89366	0.001162
	Glyma.10G285200	0.840077	0.00458882
	Glyma.10G286000	0.814885	0.00745973
	Glyma.10G290102	0.86195	0.00280469
	Glyma.10G290200	0.903483	0.000835959
	Glyma.10G291800	0.808361	0.00836399
	Glyma.10G294100	0.836192	0.00497096
	Glyma.10G295200	0.962635	3.20103e-05
	Glyma.10G297900	0.884865	0.00152098
	Glyma.10G298700	0.834957	0.00509687
	Glyma.11G001200	0.727204	0.0264124
	Glyma.11G001700	0.948464	9.72659e-05
	Glyma.11G008100	0.71901	0.0290372
	Glyma.11G009100	0.762277	0.0169396
	Glyma.11G009800	0.976916	6.01675e-06
	Glyma.11G013700	0.860689	0.00289168
	Glyma.11G015200	0.931673	0.000256686
	Glyma.11G016000	0.726447	0.0266479
	Glyma.11G018000	0.880003	0.00174922
	Glyma.11G018100	0.754415	0.0188248
	Glyma.11G021500	0.881488	0.00167718
	Glyma.11G022800	0.876967	0.00190321
	Glyma.11G025600	0.894484	0.00113171
	Glyma.11G025800	0.845015	0.00413268
	Glyma.11G027800	0.882517	0.00162843
	Glyma.11G030000	-0.722362	0.0279438
	Glyma.11G031000	0.75867	0.0177881
	Glyma.11G031900	0.76656	0.0159677
	Glyma.11G034500	0.928891	0.000294342
	Glyma.11G034600	0.762837	0.0168104
	Glyma.11G040700	0.906404	0.000752915
	Glyma.11G041300	-0.725539	0.0269325
	Glyma.11G041902	0.751551	0.0195448
	Glyma.11G043900	0.83642	0.00494795
	Glyma.11G051800	0.928489	0.000300095
	Glyma.11G053700	0.794595	0.0105102
	Glyma.11G054600	0.799828	0.00965516
	Glyma.11G055300	0.914186	0.000559991
	Glyma.11G060800	0.78522	0.0121666
	Glyma.11G061100	0.865149	0.0025922
	Glyma.11G062300	0.87755	0.00187297
	Glyma.11G062500	0.910733	0.00064068
	Glyma.11G062700	0.929468	0.000286232
	Glyma.11G063200	0.859635	0.00296581
	Glyma.11G063400	0.914705	0.000548515
	Glyma.11G065000	0.750475	0.0198198
	Glyma.11G068100	0.850868	0.0036335
	Glyma.11G069702	0.795609	0.0103405
	Glyma.11G070400	0.930697	0.000269485
	Glyma.11G070600	0.829874	0.00563804
	Glyma.11G071150	0.84745	0.00391969
	Glyma.11G073100	-0.918335	0.000472779
	Glyma.11G074900	-0.795491	0.0103603
	Glyma.11G081800	0.901429	0.000898011
	Glyma.11G082300	0.913603	0.000573096
	Glyma.11G082500	0.822486	0.00649265
	Glyma.11G090300	0.917894	0.000481569
	Glyma.11G091400	0.863405	0.00270664
	Glyma.11G094700	0.773264	0.0145223
	Glyma.11G095100	0.925246	0.000349355
	Glyma.11G095200	0.715998	0.0300434
	Glyma.11G097500	0.834126	0.00518282
	Glyma.11G106400	-0.78658	0.011916
	Glyma.11G106900	0.910635	0.000643085
	Glyma.11G113800	0.709018	0.032462
	Glyma.11G114500	0.734414	0.0242356
	Glyma.11G117000	0.900864	0.000915637
	Glyma.11G117600	0.940804	0.000156783
	Glyma.11G118000	0.719466	0.0288867
	Glyma.11G118100	0.854365	0.00335596
	Glyma.11G118300	-0.792215	0.0109153
	Glyma.11G120800	0.815543	0.00737231
	Glyma.11G121000	0.782916	0.012599
	Glyma.11G122800	0.783617	0.0124664
	Glyma.11G123200	0.792894	0.0107986
	Glyma.11G123300	0.89768	0.00101949
	Glyma.11G124500	0.875975	0.00195548
	Glyma.11G124700	0.908265	0.000703127
	Glyma.11G128800	0.934257	0.000224858
	Glyma.11G129900	0.861854	0.00281129
	Glyma.11G130100	0.714941	0.0304016
	Glyma.11G133600	0.702325	0.0348967
	Glyma.11G134200	0.80777	0.0084494
	Glyma.11G134900	0.766458	0.0159904
	Glyma.11G136100	0.912832	0.00059074
	Glyma.11G136200	0.84724	0.00393775
	Glyma.11G137066	0.782598	0.0126594
	Glyma.11G138000	0.759055	0.0176964
	Glyma.11G138502	0.777451	0.0136654
	Glyma.11G139300	0.894753	0.00112195
	Glyma.11G140900	0.766871	0.0158986
	Glyma.11G143350	0.926535	0.000329144
	Glyma.11G143700	0.730581	0.0253775
	Glyma.11G146063	0.928728	0.000296666
	Glyma.11G149407	0.861543	0.0028326
	Glyma.11G149600	0.789414	0.0114053
	Glyma.11G149900	0.818167	0.00703095
	Glyma.11G151100	0.766825	0.0159088
	Glyma.11G151700	0.834989	0.00509353
	Glyma.11G152333	0.892243	0.00121535
	Glyma.11G153500	0.700202	0.035693
	Glyma.11G154005	0.798885	0.00980573
	Glyma.11G155400	0.912186	0.00060581
	Glyma.11G155677	0.873022	0.002117
	Glyma.11G155901	0.926535	0.000329144
	Glyma.11G156001	0.926535	0.000329144
	Glyma.11G156900	0.926535	0.000329144
	Glyma.11G157200	0.888204	0.00137675
	Glyma.11G163300	0.828261	0.00581767
	Glyma.11G166600	0.8246	0.00623969
	Glyma.11G167601	0.929546	0.000285148
	Glyma.11G167801	0.919146	0.000456933
	Glyma.11G169700	0.746867	0.0207611
	Glyma.11G170100	0.963889	2.84407e-05
	Glyma.11G170300	0.933198	0.000237548
	Glyma.11G170800	0.917969	0.000480064
	Glyma.11G171001	0.750879	0.0197164
	Glyma.11G171002	0.926535	0.000329144
	Glyma.11G171300	0.746723	0.0207992
	Glyma.11G171400	0.924718	0.000357878
	Glyma.11G172700	0.806575	0.00862397
	Glyma.11G172900	0.833733	0.0052238
	Glyma.11G174910	0.818089	0.00704094
	Glyma.11G175119	0.888543	0.00136268
	Glyma.11G176309	0.716193	0.0299775
	Glyma.11G178046	0.932005	0.000252425
	Glyma.11G178255	0.818534	0.00698406
	Glyma.11G178700	0.926535	0.000329144
	Glyma.11G181200	0.761511	0.0171176
	Glyma.11G182400	0.715037	0.0303691
	Glyma.11G185000	0.827381	0.0059173
	Glyma.11G185600	0.792102	0.0109347
	Glyma.11G189000	0.798833	0.00981399
	Glyma.11G189700	0.922444	0.000396255
	Glyma.11G193900	0.791636	0.0110154
	Glyma.11G197900	0.709367	0.0323382
	Glyma.11G200700	0.82545	0.00613991
	Glyma.11G203700	0.787267	0.0117909
	Glyma.11G204500	0.738722	0.0229936
	Glyma.11G204900	0.925885	0.000339231
	Glyma.11G207500	0.713822	0.0307844
	Glyma.11G208700	0.908639	0.000693391
	Glyma.11G216900	0.75004	0.0199318
	Glyma.11G218400	0.926535	0.000329144
	Glyma.11G221200	0.749019	0.0201963
	Glyma.11G234300	0.917244	0.000494732
	Glyma.11G235400	0.711022	0.0317549
	Glyma.11G239000	0.798312	0.00989791
	Glyma.11G246300	0.926535	0.000329144
	Glyma.11G249500	0.810755	0.008024
	Glyma.11G250900	0.770467	0.0151143
	Glyma.11G251400	0.793365	0.0107183
	Glyma.11G252200	0.88885	0.00135
	Glyma.11G252700	0.839642	0.00463048
	Glyma.11G253300	0.926644	0.000327466
	Glyma.11G253700	0.920746	0.00042674
	Glyma.11G254100	0.929148	0.000290715
	Glyma.12G000700	0.73096	0.0252631
	Glyma.12G001600	0.983024	2.06426e-06
	Glyma.12G003500	0.742707	0.0218825
	Glyma.12G009900	-0.780068	0.0131475
	Glyma.12G012600	0.931128	0.000263784
	Glyma.12G013200	0.910205	0.000653699
	Glyma.12G014100	0.715221	0.0303067
	Glyma.12G021100	0.706752	0.0332734
	Glyma.12G023100	0.909567	0.000669675
	Glyma.12G026000	0.775697	0.0140201
	Glyma.12G030100	0.892011	0.00122423
	Glyma.12G031900	0.947489	0.000103762
	Glyma.12G033200	0.908368	0.000700432
	Glyma.12G041200	0.882909	0.00161014
	Glyma.12G041500	0.926535	0.000329144
	Glyma.12G043100	0.908134	0.000706535
	Glyma.12G043400	0.764494	0.0164318
	Glyma.12G043500	0.759521	0.0175855
	Glyma.12G048400	0.894079	0.00114652
	Glyma.12G049000	0.925102	0.000351657
	Glyma.12G049350	0.926535	0.000329144
	Glyma.12G053100	0.833936	0.00520257
	Glyma.12G053300	0.763087	0.016753
	Glyma.12G054600	0.91174	0.000616384
	Glyma.12G057600	0.761343	0.0171567
	Glyma.12G059100	0.774996	0.0141637
	Glyma.12G059800	0.804504	0.00893215
	Glyma.12G059900	0.748298	0.0203842
	Glyma.12G062000	0.76444	0.0164441
	Glyma.12G062900	0.867081	0.00246941
	Glyma.12G063500	0.882953	0.00160811
	Glyma.12G070300	0.876482	0.00192867
	Glyma.12G071300	0.777626	0.0136303
	Glyma.12G083650	0.773305	0.0145136
	Glyma.12G084000	0.953126	7.01181e-05
	Glyma.12G084500	0.725173	0.0270477
	Glyma.12G087700	0.713633	0.0308492
	Glyma.12G088300	0.915161	0.000538584
	Glyma.12G088900	0.74049	0.022496
	Glyma.12G092300	0.859953	0.00294325
	Glyma.12G093300	0.800211	0.00959456
	Glyma.12G095700	0.858899	0.00301826
	Glyma.12G097300	0.904217	0.000814512
	Glyma.12G098300	0.76291	0.0167937
	Glyma.12G100500	0.928197	0.000304318
	Glyma.12G106900	0.716132	0.029998
	Glyma.12G109600	0.747982	0.020467
	Glyma.12G110100	0.899346	0.000964199
	Glyma.12G111700	0.700882	0.0354367
	Glyma.12G112000	0.803953	0.00901532
	Glyma.12G112100	0.809038	0.00826693
	Glyma.12G112400	0.926535	0.000329144
	Glyma.12G116900	0.967013	2.07833e-05
	Glyma.12G120300	0.912656	0.000594811
	Glyma.12G121400	0.774095	0.0143494
	Glyma.12G128600	0.746443	0.0208737
	Glyma.12G129100	0.819007	0.00692393
	Glyma.12G129200	0.798461	0.00987379
	Glyma.12G134400	0.769914	0.0152331
	Glyma.12G137001	0.720635	0.0285038
	Glyma.12G137750	0.884753	0.00152596
	Glyma.12G139000	0.891788	0.00123283
	Glyma.12G140300	0.726159	0.0267379
	Glyma.12G142100	0.928941	0.000293642
	Glyma.12G142200	0.916162	0.000517172
	Glyma.12G144100	0.908217	0.000704367
	Glyma.12G144600	0.891695	0.00123641
	Glyma.12G146150	0.92456	0.000360462
	Glyma.12G147600	0.746358	0.0208962
	Glyma.12G150400	0.923711	0.00037454
	Glyma.12G150500	0.923623	0.000376012
	Glyma.12G153600	-0.711083	0.0317336
	Glyma.12G154300	0.831883	0.00541964
	Glyma.12G156600	0.930389	0.000273624
	Glyma.12G163500	0.749872	0.0199752
	Glyma.12G172250	0.903845	0.000825335
	Glyma.12G172300	0.83571	0.0050198
	Glyma.12G177400	0.908196	0.000704925
	Glyma.12G181500	0.878891	0.00180457
	Glyma.12G182500	0.924478	0.000361802
	Glyma.12G186800	0.757945	0.017962
	Glyma.12G187000	0.791343	0.0110662
	Glyma.12G191700	0.912101	0.000607815
	Glyma.12G191900	0.908619	0.000693917
	Glyma.12G194000	0.833261	0.00527327
	Glyma.12G200400	0.983812	1.74922e-06
	Glyma.12G200450	0.792003	0.0109519
	Glyma.12G200500	0.842648	0.00434725
	Glyma.12G205000	0.80219	0.00928517
	Glyma.12G208100	0.732108	0.0249186
	Glyma.12G209200	0.776267	0.0139041
	Glyma.12G213600	0.811503	0.0079198
	Glyma.12G214300	0.867277	0.0024572
	Glyma.12G214800	0.717469	0.0295492
	Glyma.12G216100	0.849727	0.00372741
	Glyma.12G222200	0.842927	0.00432156
	Glyma.12G222400	0.781143	0.0129386
	Glyma.12G224300	0.919761	0.000445157
	Glyma.12G225400	0.775025	0.0141576
	Glyma.12G232200	0.81925	0.00689313
	Glyma.12G232300	0.791192	0.0110925
	Glyma.12G232700	0.736577	0.0236066
	Glyma.12G233900	0.814385	0.00752654
	Glyma.12G235800	0.941278	0.000152504
	Glyma.12G237100	0.841505	0.00445349
	Glyma.12G238000	0.727622	0.0262826
	Glyma.13G010200	0.853106	0.00345416
	Glyma.13G025700	0.885998	0.00147092
	Glyma.13G028100	0.747065	0.0207087
	Glyma.13G029500	0.88224	0.00164146
	Glyma.13G030900	0.789577	0.0113764
	Glyma.13G032600	0.79318	0.0107496
	Glyma.13G032900	0.825942	0.00608266
	Glyma.13G033000	0.790512	0.0112115
	Glyma.13G033200	0.853914	0.00339088
	Glyma.13G033800	0.794774	0.01048
	Glyma.13G036600	0.746076	0.0209712
	Glyma.13G037900	0.911101	0.000631734
	Glyma.13G042200	0.874826	0.0020173
	Glyma.13G042600	0.780754	0.013014
	Glyma.13G046200	0.876815	0.00191114
	Glyma.13G046900	0.861889	0.00280885
	Glyma.13G051800	0.8753	0.0019916
	Glyma.13G054300	0.89341	0.00117127
	Glyma.13G056600	0.882741	0.00161796
	Glyma.13G058002	0.882328	0.00163734
	Glyma.13G058300	0.891324	0.00125084
	Glyma.13G062500	-0.713619	0.0308538
	Glyma.13G063400	0.767804	0.0156926
	Glyma.13G064100	0.92469	0.00035833
	Glyma.13G066100	0.841832	0.00442292
	Glyma.13G071800	0.793944	0.0106198
	Glyma.13G080900	0.740716	0.0224331
	Glyma.13G086000	0.755284	0.0186101
	Glyma.13G087350	0.837672	0.00482287
	Glyma.13G090300	0.939385	0.0001701
	Glyma.13G092600	0.800192	0.00959757
	Glyma.13G093332	0.898278	0.000999402
	Glyma.13G096900	0.8632	0.00272029
	Glyma.13G097000	0.911644	0.00061867
	Glyma.13G099300	0.802205	0.00928294
	Glyma.13G100300	0.881438	0.00167956
	Glyma.13G100600	0.71028	0.0320154
	Glyma.13G100700	0.712935	0.0310896
	Glyma.13G101800	0.858917	0.00301698
	Glyma.13G105300	0.751524	0.0195518
	Glyma.13G105800	0.937498	0.000189005
	Glyma.13G110600	0.926535	0.000329144
	Glyma.13G112100	0.753248	0.0191162
	Glyma.13G113100	0.925274	0.00034891
	Glyma.13G118300	0.789287	0.0114279
	Glyma.13G118400	0.703869	0.0343251
	Glyma.13G118500	0.95669	5.33535e-05
	Glyma.13G119100	0.892599	0.0012018
	Glyma.13G119400	0.700705	0.0355035
	Glyma.13G120750	0.860664	0.00289346
	Glyma.13G121201	0.820403	0.00674857
	Glyma.13G123400	0.901316	0.000901541
	Glyma.13G123500	0.926535	0.000329144
	Glyma.13G126100	0.926535	0.000329144
	Glyma.13G130700	0.731062	0.0252324
	Glyma.13G131300	0.812595	0.00776917
	Glyma.13G135500	0.817402	0.00712927
	Glyma.13G139150	0.95073	8.32881e-05
	Glyma.13G139700	0.776929	0.0137704
	Glyma.13G140200	0.952198	7.5029e-05
	Glyma.13G141000	0.796833	0.0101384
	Glyma.13G142600	0.80871	0.00831382
	Glyma.13G143300	0.850903	0.00363064
	Glyma.13G144202	0.75512	0.0186504
	Glyma.13G145200	0.859496	0.00297562
	Glyma.13G145300	0.70695	0.033202
	Glyma.13G148300	0.712423	0.0312669
	Glyma.13G149000	0.861184	0.00285734
	Glyma.13G152814	0.928772	0.000296033
	Glyma.13G152916	0.726782	0.0265436
	Glyma.13G157500	0.9639	2.84102e-05
	Glyma.13G157600	0.894986	0.00111354
	Glyma.13G157701	0.888366	0.00137
	Glyma.13G160900	0.731325	0.0251531
	Glyma.13G162100	0.853582	0.00341679
	Glyma.13G163400	0.723875	0.0274592
	Glyma.13G163700	0.742366	0.021976
	Glyma.13G164000	0.817733	0.00708657
	Glyma.13G164200	0.926535	0.000329144
	Glyma.13G164300	0.706358	0.033416
	Glyma.13G166400	0.788552	0.0115591
	Glyma.13G169400	0.723217	0.0276691
	Glyma.13G170200	0.855791	0.0032471
	Glyma.13G171800	0.959181	4.34691e-05
	Glyma.13G172500	0.82809	0.00583686
	Glyma.13G176000	0.910354	0.000650017
	Glyma.13G180200	0.765782	0.0161415
	Glyma.13G181400	0.860198	0.00292605
	Glyma.13G183066	0.924877	0.0003553
	Glyma.13G188900	0.937634	0.000187596
	Glyma.13G189000	0.774787	0.0142067
	Glyma.13G193001	0.749672	0.0200268
	Glyma.13G193800	0.935127	0.000214804
	Glyma.13G196500	0.853374	0.00343306
	Glyma.13G197200	0.73609	0.0237473
	Glyma.13G201300	0.92982	0.000281364
	Glyma.13G202600	0.926448	0.000330477
	Glyma.13G205200	0.913004	0.000586765
	Glyma.13G205600	0.913256	0.00058099
	Glyma.13G207800	0.784403	0.0123187
	Glyma.13G210400	0.854692	0.00333078
	Glyma.13G212800	0.794735	0.0104865
	Glyma.13G215551	0.802682	0.00920932
	Glyma.13G215600	0.888174	0.00137798
	Glyma.13G217600	0.846818	0.0039742
	Glyma.13G221900	0.74118	0.0223039
	Glyma.13G227500	0.90266	0.000860449
	Glyma.13G227600	0.850164	0.00369127
	Glyma.13G231400	0.944669	0.000124256
	Glyma.13G231500	0.856797	0.00317176
	Glyma.13G233300	0.741654	0.0221724
	Glyma.13G234800	0.747009	0.0207235
	Glyma.13G235900	0.794223	0.0105727
	Glyma.13G237700	0.965204	2.50089e-05
	Glyma.13G240300	0.908388	0.000699915
	Glyma.13G241800	0.784161	0.012364
	Glyma.13G242000	0.70118	0.0353247
	Glyma.13G245600	0.792573	0.0108536
	Glyma.13G247200	0.809763	0.00816368
	Glyma.13G248700	0.890182	0.00129594
	Glyma.13G249400	0.842959	0.00431863
	Glyma.13G250000	0.725336	0.0269963
	Glyma.13G250900	0.709755	0.0322005
	Glyma.13G253000	0.899634	0.000954834
	Glyma.13G254000	0.762147	0.0169698
	Glyma.13G254300	0.785935	0.0120344
	Glyma.13G256700	0.940118	0.00016312
	Glyma.13G266200	0.849595	0.00373837
	Glyma.13G266400	0.775444	0.0140718
	Glyma.13G266800	0.848471	0.00383258
	Glyma.13G266900	0.716103	0.0300078
	Glyma.13G275400	0.825021	0.00619009
	Glyma.13G277000	0.948778	9.52354e-05
	Glyma.13G277800	0.871212	0.00222042
	Glyma.13G278000	0.927709	0.00031147
	Glyma.13G279200	0.873653	0.00208171
	Glyma.13G279700	0.885869	0.00147658
	Glyma.13G280900	0.793754	0.0106521
	Glyma.13G281300	0.724705	0.0271957
	Glyma.13G285300	0.739899	0.0226615
	Glyma.13G285400	0.72387	0.0274605
	Glyma.13G286500	0.856036	0.00322865
	Glyma.13G286800	0.926535	0.000329144
	Glyma.13G288100	0.964308	2.73142e-05
	Glyma.13G291000	0.81635	0.00726618
	Glyma.13G291200	0.913002	0.000586816
	Glyma.13G291800	0.827476	0.00590643
	Glyma.13G296400	0.79031	0.011247
	Glyma.13G297000	0.798219	0.00991286
	Glyma.13G298400	0.934581	0.000221085
	Glyma.13G301000	0.735436	0.0239371
	Glyma.13G301800	0.858469	0.00304928
	Glyma.13G301900	0.8981	0.00100537
	Glyma.13G305900	0.737808	0.0232536
	Glyma.13G310100	0.828759	0.00576178
	Glyma.13G310500	0.75471	0.0187516
	Glyma.13G311500	0.811188	0.0079635
	Glyma.13G319400	0.91753	0.000488911
	Glyma.13G323100	0.734078	0.0243346
	Glyma.13G326400	0.780866	0.0129921
	Glyma.13G331100	0.759684	0.0175468
	Glyma.13G332567	0.81661	0.00723223
	Glyma.13G332633	0.871544	0.00220118
	Glyma.13G332900	0.706091	0.0335125
	Glyma.13G333400	0.81237	0.00780003
	Glyma.13G335800	0.774149	0.0143382
	Glyma.13G337400	0.823814	0.00633287
	Glyma.13G337800	0.737323	0.023392
	Glyma.13G340200	0.830679	0.00554982
	Glyma.13G340500	0.741316	0.0222661
	Glyma.13G340900	0.869777	0.00230482
	Glyma.13G342300	0.876358	0.00193518
	Glyma.13G343200	0.72216	0.0280087
	Glyma.13G344000	-0.762092	0.0169824
	Glyma.13G344902	0.747067	0.0207081
	Glyma.13G346400	0.796113	0.010257
	Glyma.13G346700	0.898616	0.000988167
	Glyma.13G347500	0.892758	0.00119576
	Glyma.13G347600	0.918871	0.000462256
	Glyma.13G348900	0.723025	0.0277305
	Glyma.13G349300	0.739532	0.0227646
	Glyma.13G352600	0.9261	0.000335862
	Glyma.13G352700	0.917335	0.000492871
	Glyma.13G356200	0.822356	0.00650842
	Glyma.13G357500	0.729085	0.0258327
	Glyma.13G358900	0.957336	5.06524e-05
	Glyma.13G361900	0.741019	0.0223485
	Glyma.13G362300	0.923248	0.000382372
	Glyma.13G365300	0.767523	0.0157545
	Glyma.13G365700	0.899112	0.000971819
	Glyma.13G365800	0.747757	0.0205263
	Glyma.13G366902	0.775068	0.0141488
	Glyma.14G000100	0.732151	0.0249058
	Glyma.14G002800	0.783804	0.012431
	Glyma.14G003000	0.909546	0.00067022
	Glyma.14G003100	0.850782	0.00364054
	Glyma.14G004300	0.782888	0.0126043
	Glyma.14G007000	0.904425	0.000808491
	Glyma.14G007500	0.837162	0.0048736
	Glyma.14G010100	0.829348	0.00569614
	Glyma.14G013102	0.970792	1.36265e-05
	Glyma.14G015001	0.901102	0.000908189
	Glyma.14G015100	0.927533	0.000314074
	Glyma.14G016700	0.825828	0.00609586
	Glyma.14G017700	0.874025	0.00206113
	Glyma.14G022200	0.918279	0.000473895
	Glyma.14G026100	0.739916	0.0226568
	Glyma.14G026500	0.833535	0.00524447
	Glyma.14G026700	0.790015	0.0112989
	Glyma.14G030400	0.840273	0.00457007
	Glyma.14G030700	0.90418	0.000815584
	Glyma.14G042300	0.845801	0.00406309
	Glyma.14G044400	0.772698	0.0146407
	Glyma.14G052902	0.926535	0.000329144
	Glyma.14G056200	0.965928	2.32523e-05
	Glyma.14G057650	0.762136	0.0169724
	Glyma.14G060500	0.794247	0.0105687
	Glyma.14G061300	0.915527	0.000530688
	Glyma.14G063700	0.939414	0.000169813
	Glyma.14G065500	-0.855736	0.00325125
	Glyma.14G068400	0.867265	0.00245792
	Glyma.14G068500	0.702407	0.0348662
	Glyma.14G068900	-0.749884	0.0199721
	Glyma.14G069300	0.919168	0.00045651
	Glyma.14G070100	0.84971	0.00372876
	Glyma.14G071700	0.860599	0.00289798
	Glyma.14G071800	0.829596	0.00566867
	Glyma.14G072000	0.700961	0.035407
	Glyma.14G073200	0.765482	0.0162087
	Glyma.14G079900	0.754513	0.0188005
	Glyma.14G080200	0.80689	0.00857777
	Glyma.14G080400	0.761533	0.0171125
	Glyma.14G081300	0.928087	0.000305916
	Glyma.14G085800	0.71198	0.0314208
	Glyma.14G086800	0.744605	0.0213659
	Glyma.14G089021	0.854047	0.00338062
	Glyma.14G089150	0.933674	0.000231785
	Glyma.14G090800	0.72276	0.0278158
	Glyma.14G094200	0.889255	0.00133341
	Glyma.14G101700	0.895227	0.00110491
	Glyma.14G103700	0.821233	0.00664573
	Glyma.14G104002	0.736736	0.0235609
	Glyma.14G105500	0.822912	0.00644115
	Glyma.14G112400	0.756988	0.0181932
	Glyma.14G115300	0.908045	0.000708878
	Glyma.14G117700	0.927242	0.000318418
	Glyma.14G118200	0.775546	0.014051
	Glyma.14G118500	0.736609	0.0235975
	Glyma.14G119732	0.744048	0.0215166
	Glyma.14G123900	0.846405	0.00401014
	Glyma.14G124550	0.750825	0.0197301
	Glyma.14G130400	0.750812	0.0197334
	Glyma.14G134900	0.979837	3.75793e-06
	Glyma.14G139800	0.821612	0.00659925
	Glyma.14G144300	0.816565	0.00723799
	Glyma.14G144700	0.885729	0.00148267
	Glyma.14G147000	0.797618	0.0100102
	Glyma.14G150200	0.798104	0.00993142
	Glyma.14G154500	0.738184	0.0231463
	Glyma.14G156200	0.733839	0.0244049
	Glyma.14G157400	0.72292	0.0277642
	Glyma.14G158200	0.919583	0.00044854
	Glyma.14G162400	0.79199	0.0109541
	Glyma.14G163100	0.874758	0.00202096
	Glyma.14G168100	0.833415	0.00525714
	Glyma.14G170100	-0.771325	0.014931
	Glyma.14G178600	0.907797	0.000715403
	Glyma.14G181400	0.808126	0.00839796
	Glyma.14G192900	0.703426	0.0344882
	Glyma.14G197900	0.926946	0.000322871
	Glyma.14G199300	0.836934	0.00489632
	Glyma.14G199600	0.76314	0.0167408
	Glyma.14G204200	0.911565	0.000620548
	Glyma.14G208000	0.703231	0.0345604
	Glyma.14G212200	0.769521	0.015318
	Glyma.14G213400	0.892401	0.00120931
	Glyma.14G216500	0.845355	0.0041025
	Glyma.14G219500	0.919464	0.000450806
	Glyma.14G220500	0.850683	0.00364864
	Glyma.14G222200	0.792577	0.0108529
	Glyma.14G223800	0.893563	0.0011656
	Glyma.14G223900	0.774148	0.0143385
	Glyma.15G008100	0.826097	0.00606463
	Glyma.15G009100	0.775154	0.0141312
	Glyma.15G010500	0.934589	0.000220984
	Glyma.15G010600	0.92363	0.0003759
	Glyma.15G011500	0.937716	0.000186751
	Glyma.15G012000	0.927169	0.000319512
	Glyma.15G013300	0.863568	0.00269579
	Glyma.15G013900	0.924483	0.000361723
	Glyma.15G014302	0.71321	0.0309947
	Glyma.15G014900	0.87467	0.00202579
	Glyma.15G015200	0.816585	0.00723548
	Glyma.15G016800	0.76092	0.0172557
[truncated: 835 more rows]

## Sheet: Motif Scan information
Chr	Start	End	Match Sequence	Associated Gene Name	Annotation
Gm10	15637488	15637497	ATCGAATCATT	Glyma.10G098800	Intergenic
Gm11	7414949	7414958	GGAGTATCTTG	Glyma.11G097200	exon
Gm08	17953821	17953830	AGAGAATCTGA	Glyma.08G220000	promoter-TSS
Gm11	11030777	11030786	TGAGAATCTTG	Glyma.11G144600	exon
Gm08	8228935	8228944	TACATATCTAT	Glyma.08G106900	TTS
Gm17	23674765	23674774	GTCGAATCGAA	Glyma.17G186100	Intergenic
Gm18	56750287	56750296	GACAAATCTTT	Glyma.18G284100	promoter-TSS
Gm06	11667630	11667639	TATGAATCTAT	Glyma.06G143800	promoter-TSS
Gm18	38711619	38711628	CCAGAATCTGA	Glyma.18G166600	promoter-TSS
Gm13	41882038	41882047	GTCAGATCTAG	Glyma.13G330500	promoter-TSS
Gm09	35269251	35269260	GTCAAATCTGT	Glyma.09G138100	promoter-TSS
Gm04	9179887	9179896	ACCGTATCTCT	Glyma.04G100300	promoter-TSS
Gm11	451012	451021	TGAGGATCTGT	Glyma.11G006400	exon
Gm13	32013068	32013077	CACAAATCTAC	Glyma.13G212500	exon
Gm10	49793381	49793390	TTCGAATCTTA	Glyma.10G274300	Intergenic
Gm13	41866697	41866706	AACGAATCTTG	Glyma.13G330400	intron
Gm20	46221239	46221248	AACGAATCTCA	Glyma.20G228401	exon
Gm06	48078795	48078804	TTCGAATCTCG	Glyma.06G296102	Intergenic
Gm16	32594219	32594228	TCAAAATCTAC	Glyma.16G164900	TTS
Gm17	37119244	37119253	GGTGGATCTAT	Glyma.17G220100	Intergenic
Gm17	41447567	41447576	TCCAAATCTAA	Glyma.17G259300	exon
Gm01	52718487	52718496	ATCGGATCTTT	Glyma.01G179900	exon
Gm15	7784955	7784964	TCCGGATCGTG	Glyma.15G100300	exon
Gm11	11030597	11030606	ACCGAATCTCC	Glyma.11G144600	exon
Gm12	7180450	7180459	ACCGGATCCAA	Glyma.12G088300	intron
Gm15	4651537	4651546	TCCGAATCTGC	Glyma.15G060300	exon
Gm13	20369700	20369709	TATGAATCTAT	Glyma.13G098200	Intergenic
Gm02	42724264	42724273	CTGGGATCTGT	Glyma.02G221100	TTS
Gm02	48259458	48259467	CACATATCTAT	Glyma.02G282000	Intergenic
scaffold_273	1937	1946	ATAAAATCTAG	Glyma.U008800	TTS
Gm03	46074328	46074337	GACAAATCTTT	Glyma.03G253400	Intergenic
Gm04	48585853	48585862	TACGGATCAGA	Glyma.04G228300	promoter-TSS
Gm08	10200564	10200573	ATAAGATCTGT	Glyma.08G132000	promoter-TSS
Gm17	5735166	5735175	CTGGAATCTAG	Glyma.17G073300	promoter-TSS
Gm06	1805101	1805110	TTAGGATCAAC	Glyma.06G024200	exon
Gm10	1283005	1283014	ACAGAATCTAG	Glyma.10G014300	TTS
Gm10	43266317	43266326	TGAGGATCTGT	Glyma.10G200800	exon
Gm13	2638309	2638318	CCAGAATCTGA	Glyma.13G009100	exon
Gm13	26675735	26675744	AGAGAATCTGA	Glyma.13G157500	exon
Gm10	49898725	49898734	CGAGGATCTGT	Glyma.10G275400	exon
Gm12	6825625	6825634	TACAAATCTAC	Glyma.12G084800	exon
Gm16	2594747	2594756	TCAGAATCTGA	Glyma.16G026900	intron
Gm04	43409721	43409730	CGAGAATCTAG	Glyma.04G180100	promoter-TSS
Gm20	46720261	46720270	ATCGAATCATT	Glyma.20G235100	Intergenic
Gm08	11188733	11188742	TCCGAATCCAT	Glyma.08G146000	exon
Gm09	42063488	42063497	TCCGGATCCGG	Glyma.09G187100	exon
Gm03	39984000	39984009	GGCGGATCTGA	Glyma.03G174300	exon
Gm08	299944	299953	CGCGAATCTCC	Glyma.08G004100	TTS
Gm12	5377094	5377103	AACGAATCAGT	Glyma.12G073000	exon
Gm06	10907294	10907303	GTAGAATCTTT	Glyma.06G133000	promoter-TSS
Gm04	48705387	48705396	CCAAAATCTAC	Glyma.04G229900	TTS
Gm07	5838448	5838457	TGCAGATCTTT	Glyma.07G066500	TTS
Gm05	25603487	25603496	CACGAATCTGA	Glyma.05G097100	exon
Gm03	45569084	45569093	CCCAAATCTTA	Glyma.03G247200	TTS
Gm17	3127263	3127272	GCAAAATCTTT	Glyma.17G042100	exon
Gm14	1378354	1378363	GAAGAATCTGT	Glyma.14G019200	intron
Gm15	49774085	49774094	CCCAAATCTCG	Glyma.15G250100	TTS
Gm10	9534076	9534085	GAAGGATCTAG	Glyma.10G081700	exon
Gm06	7436150	7436159	CCAAAATCTTC	Glyma.06G094700	Intergenic
Gm04	3024110	3024119	TCAATATCTAT	Glyma.04G038200	exon
Gm03	1767579	1767588	TGAGGATCAAG	Glyma.03G017800	Intergenic
Gm08	41090219	41090228	AGCAAATCTTA	Glyma.08G298900	promoter-TSS
Gm09	45434442	45434451	TTAGTATCTAT	Glyma.09G225600	intron
Gm08	4241304	4241313	CGGGAATCTAC	Glyma.08G055100	exon
Gm07	43378078	43378087	GCCGAATCAAG	Glyma.07G253400	exon
Gm18	3441379	3441388	CAAAAATCTAT	Glyma.18G041100	Intergenic
Gm10	39412121	39412130	GTAAAATCTGC	Glyma.10G158700	exon
Gm02	43746845	43746854	GCCGGATCTCT	Glyma.02G232100	exon
Gm13	7502783	7502792	CCAGGATCTCA	Glyma.13G029000	Intergenic
Gm16	37506011	37506020	ACCGTATCTAG	Glyma.16G215300	exon
Gm17	23660822	23660831	TGAGAATCTCT	Glyma.17G185700	promoter-TSS
Gm02	3090517	3090526	GACAAATCTAA	Glyma.02G033500	Intergenic
Gm14	47388596	47388605	CCCAGATCAAT	Glyma.14G200200	exon
Gm18	54132842	54132851	TACATATCTTA	Glyma.18G251850	TTS
Gm07	7838912	7838921	CACGAATCATG	Glyma.07G086300	Intergenic
Gm17	1054877	1054886	TAAAAATCTAT	Glyma.17G013800	Intergenic
Gm13	19182474	19182483	CTAAAATCTGT	Glyma.13G088100	TTS
Gm14	47287761	47287770	AGAGGATCTTG	Glyma.14G199200	exon
Gm05	36732657	36732666	CTAAGATCTAG	Glyma.05G179100	promoter-TSS
Gm04	12985441	12985450	AACGAATCTCT	Glyma.04G117900	Intergenic
Gm02	41109110	41109119	TCCGAATCGGA	Glyma.02G208000	exon
Gm18	44159926	44159935	ATAGGATCTTC	Glyma.18G181900	promoter-TSS
Gm16	37187252	37187261	GACGTATCTGT	Glyma.16G210600	exon
Gm15	2614137	2614146	GCCATATCTTT	Glyma.15G032600	TTS
Gm14	8845404	8845413	ACCAGATCTAA	Glyma.14G092600	intron
Gm05	14056568	14056577	TCCAAATCTAT	Glyma.05G088700	promoter-TSS
Gm17	245206	245215	TGCGTATCAGT	Glyma.17G002100	exon
Gm20	34903358	34903367	CGCAGATCTAA	Glyma.20G106800	exon
Gm17	39377724	39377733	GGAAGATCTAT	Glyma.17G237500	promoter-TSS
Gm20	40647902	40647911	TTCGGATCTGG	Glyma.20G169000	TTS
Gm14	4870655	4870664	ACCGAATCGAG	Glyma.14G061200	exon
Gm03	39983870	39983879	AGAGGATCTGG	Glyma.03G174300	exon
Gm01	49835384	49835393	CGAGAATCTCT	Glyma.01G150300	exon
Gm13	16014324	16014333	ATTGAATCTAG	Glyma.13G069800	intron
Gm01	52548933	52548942	GGCGGATCCAC	Glyma.01G178000	exon
Gm13	32248786	32248795	ATCGAATCAAA	Glyma.13G214900	promoter-TSS
Gm19	34888894	34888903	TAAAAATCTAT	Glyma.19G098500	Intergenic
Gm17	1492812	1492821	CGCGGATCTGC	Glyma.17G020100	Intergenic
Gm15	1349171	1349180	TCCGAATCCAA	Glyma.15G017400	promoter-TSS
Gm12	3078796	3078805	CTCATATCTGA	Glyma.12G042800	exon
Gm15	10616603	10616612	AACAGATCTTC	Glyma.15G132800	exon
Gm04	4821258	4821267	TTCAGATCTCC	Glyma.04G058900	promoter-TSS
Gm11	3144201	3144210	ATCAGATCTGC	Glyma.11G043000	intron
Gm08	1944835	1944844	ACAGAATCTCT	Glyma.08G024600	exon
Gm11	11273746	11273755	TTAGTATCTTA	Glyma.11G148989	exon
Gm02	9264501	9264510	GAAGAATCTGA	Glyma.02G099500	exon
Gm08	45383284	45383293	AGCAGATCTGG	Glyma.08G345100	Intergenic
Gm10	46230202	46230211	CTCGAATCCGC	Glyma.10G232000	exon
Gm11	8925140	8925149	TCCGAATCCGA	Glyma.11G117600	intron
Gm20	35474328	35474337	TTCAGATCTGG	Glyma.20G113100	exon
Gm12	5381278	5381287	CCCAAATCTTT	Glyma.12G073100	TTS
Gm01	24079916	24079925	CTCGGATCTGG	Glyma.01G082400	exon
Gm15	50831009	50831018	AGCAAATCTTT	Glyma.15G258100	promoter-TSS
Gm17	3865907	3865916	GCAAAATCTAA	Glyma.17G050900	Intergenic
Gm12	1801262	1801271	GTCGGATCCAG	Glyma.12G024700	exon
Gm08	38950573	38950582	GACGAATCTGC	Glyma.08G285600	exon
Gm01	51464706	51464715	CACGGATCTCA	Glyma.01G166000	TTS
Gm15	31837994	31838003	GCCAAATCTTC	Glyma.15G203700	exon
Gm15	17335116	17335125	TCAATATCTAA	Glyma.15G179600	TTS
Gm12	4793147	4793156	TCTGTATCTAT	Glyma.12G065400	exon
Gm12	33662595	33662604	CCCAAATCTAT	Glyma.12G167400	intron
Gm02	48781448	48781457	TTCAAATCAAT	Glyma.02G289900	Intergenic
Gm13	32355372	32355381	AAAGAATCTAA	Glyma.13G216200	promoter-TSS
Gm06	44064251	44064260	GCAATATCTAG	Glyma.06G259800	exon
Gm11	8458697	8458706	ACCAAATCTGC	Glyma.11G110800	promoter-TSS
Gm17	38485116	38485125	TCCGAATCAAT	Glyma.17G230500	Intergenic
Gm08	287965	287974	TCAAGATCTGT	Glyma.08G004100	Intergenic
Gm06	13388435	13388444	TCTGGATCTGA	Glyma.06G162500	promoter-TSS
Gm12	2372701	2372710	GTAGTATCTAG	Glyma.12G031700	Intergenic
Gm01	24233944	24233953	TTCGAATCTCC	Glyma.01G083000	TTS
Gm03	41642370	41642379	AAAGAATCTTA	Glyma.03G194000	exon
Gm17	2806903	2806912	GGCAGATCTTG	Glyma.17G038000	exon
Gm09	8762375	8762384	TTAGAATCTTG	Glyma.09G078601	Intergenic
Gm20	39583580	39583589	ACTGAATCTGT	Glyma.20G157001	exon
Gm11	3493879	3493888	TTAGAATCTCA	Glyma.11G046800	exon
Gm08	38846468	38846477	CTCAAATCAAT	Glyma.08G285100	TTS
Gm17	38485012	38485021	TCAAAATCTTG	Glyma.17G230500	Intergenic
Gm04	6335292	6335301	CTCAGATCTAT	Glyma.04G076000	exon
Gm20	24798950	24798959	ATCAAATCTAA	Glyma.20G070000	exon
Gm13	32686203	32686212	GCCGGATCTTC	Glyma.13G219800	exon
Gm09	40129862	40129871	GACAGATCTGC	Glyma.09G167900	Intergenic
Gm04	1653666	1653675	ACAGTATCTTT	Glyma.04G021000	intron
Gm19	41836104	41836113	CTCAAATCTGG	Glyma.19G153700	promoter-TSS
Gm06	37850574	37850583	GTTGGATCTAT	Glyma.06G236400	exon
Gm14	6865855	6865864	GCCGGATCCGT	Glyma.14G080600	exon
Gm13	17151579	17151588	TGAGAATCTTC	Glyma.13G076700	exon
Gm11	36302315	36302324	ACAGAATCTTC	Glyma.11G219500	exon
Gm09	1661243	1661252	GTAAGATCTAA	Glyma.09G021100	Intergenic
Gm02	43746752	43746761	CGAGAATCTTC	Glyma.02G232100	exon
Gm08	11820542	11820551	CTTGGATCTAC	Glyma.08G152600	TTS
Gm14	6206543	6206552	AGCGAATCTGG	Glyma.14G075350	Intergenic
Gm02	45222603	45222612	CTCGGATCCAA	Glyma.02G245700	exon
Gm17	41448548	41448557	TTCAAATCTTG	Glyma.17G259300	exon
Gm13	27582773	27582782	TCAAAATCTTG	Glyma.13G166800	intron
Gm12	35838878	35838887	CTCAAATCAAT	Glyma.12G182600	intron
Gm11	8899561	8899570	CAAGAATCTGG	Glyma.11G117200	Intergenic
Gm02	47206796	47206805	GCCAAATCTCT	Glyma.02G269600	exon
Gm03	34976072	34976081	CCAAAATCTTG	Glyma.03G124700	exon
Gm06	10485213	10485222	AAAGAATCTAA	Glyma.06G127900	Intergenic
Gm13	31479363	31479372	CAAGGATCTAT	Glyma.13G207100	exon
Gm10	15638407	15638416	AGCGAATCAAT	Glyma.10G098800	Intergenic
Gm06	4656285	4656294	CTAGAATCTTG	Glyma.06G062100	exon
Gm07	43009172	43009181	AACGTATCTTT	Glyma.07G248600	TTS
Gm05	35925846	35925855	ACCATATCTGT	Glyma.05G168300	promoter-TSS
Gm08	4117405	4117414	GAAGGATCTTC	Glyma.08G053200	promoter-TSS
Gm12	24037180	24037189	ATCGGATCAGC	Glyma.12G155300	Intergenic
Gm02	14288782	14288791	TCCGAATCTGG	Glyma.02G133900	exon
Gm14	5309069	5309078	CGCGAATCTAA	Glyma.14G065900	exon
Gm07	43728196	43728205	TACAAATCTTG	Glyma.07G258100	promoter-TSS
Gm13	984492	984501	ATCAAATCTTA	Glyma.13G003200	intron
Gm08	11189008	11189017	CGAGAATCTTC	Glyma.08G146000	exon
Gm12	24035398	24035407	TCCGGATCTAT	Glyma.12G155300	Intergenic
Gm01	35861120	35861129	GGAGGATCTGG	Glyma.01G104800	exon
Gm02	2326589	2326598	TTCAAATCTGG	Glyma.02G026300	promoter-TSS
Gm02	28485294	28485303	GGAGAATCTAT	Glyma.02G170500	promoter-TSS
Gm15	4846743	4846752	TGAGTATCTTT	Glyma.15G063700	promoter-TSS
Gm15	49712797	49712806	ATCAAATCTAA	Glyma.15G249900	Intergenic
Gm02	12959196	12959205	ACAGAATCTTC	Glyma.02G129300	exon
Gm10	40694692	40694701	ACCGAATCTAA	Glyma.10G172300	promoter-TSS
Gm13	27229570	27229579	TTTGGATCTAC	Glyma.13G162800	Intergenic
Gm01	56239405	56239414	GTGGAATCTAT	Glyma.01G222500	promoter-TSS
Gm07	36191907	36191916	TTCAGATCTTT	Glyma.07G190700	promoter-TSS
Gm13	42325232	42325241	TAAGGATCTTA	Glyma.13G336200	intron
Gm18	52352547	52352556	CGAAGATCTAG	Glyma.18G232400	exon
Gm15	53119812	53119821	TCAAGATCTGA	Glyma.15G273600	promoter-TSS
Gm19	45506087	45506096	TCTGGATCTGT	Glyma.19G192800	promoter-TSS
Gm17	1939910	1939919	GGCAAATCTGA	Glyma.17G026400	promoter-TSS
Gm01	53198607	53198616	TCCGAATCATA	Glyma.01G185400	Intergenic
Gm12	11716265	11716274	ATAGAATCTGT	Glyma.12G117000	Intergenic
Gm07	43151619	43151628	CTCAGATCTGA	Glyma.07G250200	TTS
Gm11	5660764	5660773	TCCAGATCTGC	Glyma.11G075700	promoter-TSS
Gm20	46720271	46720280	TCAGAATCAAC	Glyma.20G235100	Intergenic
Gm10	38285087	38285096	ACAAAATCTGT	Glyma.10G146300	Intergenic
Gm12	34942452	34942461	AAAGAATCTTT	Glyma.12G176500	exon
Gm16	34119406	34119415	ACAAGATCTAG	Glyma.16G178000	intron
Gm16	26108070	26108079	CACGGATCGAT	Glyma.16G116300	promoter-TSS
Gm02	3245688	3245697	CCAGGATCTTC	Glyma.02G035200	exon
Gm04	43896342	43896351	GCCAGATCAAG	Glyma.04G183300	exon
Gm07	43151620	43151629	TTCAGATCTGA	Glyma.07G250200	TTS
Gm12	40631129	40631138	TCCAAATCAAC	Glyma.12G232500	promoter-TSS
Gm09	44075361	44075370	ATCATATCTTC	Glyma.09G207400	Intergenic
Gm05	40878726	40878735	CACAGATCTGA	Glyma.05G230600	Intergenic
Gm09	44075560	44075569	ACCAAATCTTT	Glyma.09G207400	Intergenic
Gm10	4295059	4295068	AGAGGATCTTC	Glyma.10G048100	promoter-TSS
Gm05	39684913	39684922	ATGGGATCTAC	Glyma.05G215900	TTS
Gm12	33911500	33911509	AACATATCTGC	Glyma.12G169600	promoter-TSS
Gm11	5106384	5106393	GAAAAATCTAG	Glyma.11G068100	Intergenic
Gm08	8428327	8428336	CTAAGATCTAC	Glyma.08G109900	Intergenic
Gm04	37847959	37847968	TCAGAATCAAC	Glyma.04G158800	TTS
Gm10	15612086	15612095	CTAGGATCTGA	Glyma.10G098500	Intergenic
Gm03	42595929	42595938	AAAGTATCTTC	Glyma.03G206800	TTS
Gm06	48078239	48078248	TGAAAATCTGT	Glyma.06G296102	promoter-TSS
Gm03_scaffold_27	125970	125979	GTCGGATCTGT	Glyma.U031905	exon
Gm13	34683385	34683394	CCAAGATCTGA	Glyma.13G243400	exon
Gm18	2718351	2718360	GTCGGATCCAC	Glyma.18G035000	exon
Gm13	29164720	29164729	AGCGAATCAAA	Glyma.13G183900	promoter-TSS
Gm02	9353641	9353650	TCGGAATCTGT	Glyma.02G099900	promoter-TSS
Gm14	49392082	49392091	CCAGAATCAAC	Glyma.14G220400	exon
Gm09	877185	877194	TTAAGATCTTC	Glyma.09G011300	exon
Gm02	47206784	47206793	AACAGATCTAG	Glyma.02G269600	exon
Gm07	9863587	9863596	AACAAATCTGT	Glyma.07G104200	exon
Gm17	11481113	11481122	ACCGAATCTTT	Glyma.17G141600	Intergenic
Gm12	40212729	40212738	TACGAATCAAC	Glyma.12G227800	promoter-TSS
Gm17	4331984	4331993	CACGTATCATT	Glyma.17G057100	exon
Gm10	15635622	15635631	ATCAAATCTTT	Glyma.10G098800	Intergenic
Gm20	32857273	32857282	TCCGGATCTAA	Glyma.20G087900	Intergenic
Gm01	4864182	4864191	ACCGAATCCGC	Glyma.01G044200	exon
Gm08	40566312	40566321	GACGTATCATC	Glyma.08G296000	intron
Gm11	2667285	2667294	ACCGGATCTGG	Glyma.11G036900	exon
Gm11	5083386	5083395	TTCAGATCTTA	Glyma.11G067800	TTS
Gm16	2553655	2553664	TCAGGATCTAC	Glyma.16G026400	exon
Gm12	41055324	41055333	TTCAGATCTCG	Glyma.12G237300	promoter-TSS
Gm11	3540373	3540382	TGAGTATCTTA	Glyma.11G047400	promoter-TSS
Gm19	13458240	13458249	GTCGAATCATC	Glyma.19G062300	Intergenic
Gm08	4222445	4222454	CCCAAATCAAT	Glyma.08G054800	Intergenic
Gm13	32043092	32043101	AGAGAATCTTG	Glyma.13G212800	TTS
Gm16	37187539	37187548	TCAAAATCTTG	Glyma.16G210600	exon
Gm14	13607757	13607766	GACGAATCAGC	Glyma.14G113400	exon
Gm09	43824634	43824643	AAAGAATCTAA	Glyma.09G205300	intron
Gm13	40728970	40728979	GCCGAATCTCT	Glyma.13G319000	exon
Gm10	46122241	46122250	CCAGAATCTTG	Glyma.10G230600	exon
Gm17	41448251	41448260	TTCATATCTCT	Glyma.17G259300	exon
Gm06	5006427	5006436	CAAAGATCTAT	Glyma.06G065900	exon
Gm12	35715915	35715924	GACAGATCTAA	Glyma.12G181800	TTS
Gm11	6194463	6194472	AACATATCTTT	Glyma.11G082600	TTS
Gm08	11157380	11157389	TCCAAATCAAT	Glyma.08G145600	promoter-TSS
Gm03	41643341	41643350	TTCGTATCAAC	Glyma.03G194000	exon
Gm06	10473682	10473691	CCAGAATCTCA	Glyma.06G127900	exon
Gm04	6335377	6335386	CCCGTATCAGA	Glyma.04G076000	intron
Gm16	37185440	37185449	TGCGTATCAAG	Glyma.16G210600	intron
Gm14	5368108	5368117	TCAGAATCAAA	Glyma.14G066400	promoter-TSS
Gm13	24204219	24204228	ACCGGATCAGC	Glyma.13G138600	exon
Gm04	42124619	42124628	TACGAATCTCA	Glyma.04G173100	promoter-TSS
Gm08	44100743	44100752	CGCGAATCGGT	Glyma.08G329300	exon
Gm06	3078154	3078163	ATAGAATCTTC	Glyma.06G040900	Intergenic
Gm09	7393934	7393943	TCCGGATCGGA	Glyma.09G072000	exon
Gm06	37850623	37850632	AACGGATCTCT	Glyma.06G236400	exon
Gm03	30805536	30805545	CGCGGATCGAG	Glyma.03G103001	exon
Gm04	44676518	44676527	AAAGAATCTGC	Glyma.04G187700	TTS
Gm07	39395165	39395174	ACCAAATCTAA	Glyma.07G217900	Intergenic
Gm14	6865568	6865577	AACAAATCTTC	Glyma.14G080600	intron
Gm08	8017825	8017834	ACCGAATCTGC	Glyma.08G104400	exon
Gm11	1325024	1325033	ACAGGATCTCT	Glyma.11G019000	Intergenic
Gm17	14646474	14646483	TCAGGATCTGT	Glyma.17G164100	exon
Gm13	42273041	42273050	TCCAAATCAAT	Glyma.13G335500	exon
Gm01	24034778	24034787	TTCAAATCTCC	Glyma.01G082200	Intergenic
Gm17	24259639	24259648	TCAGAATCTCA	Glyma.17G187600	exon
Gm20	239431	239440	TTAAAATCTTG	Glyma.20G002500	TTS
Gm10	49858929	49858938	TTGGAATCTAA	Glyma.10G275000	Intergenic
Gm08	11557038	11557047	ACCGGATCCGG	Glyma.08G149600	exon
Gm19	44467260	44467269	ATTGGATCTAG	Glyma.19G181700	promoter-TSS
Gm10	3957731	3957740	TACGGATCAAG	Glyma.10G044400	Intergenic
Gm17	8558982	8558991	TCAGAATCTTG	Glyma.17G109300	TTS
Gm20	14300254	14300263	GCCAGATCTTC	Glyma.20G058901	exon
Gm13	43159304	43159313	CACGAATCTCA	Glyma.13G347800	Intergenic
Gm18	52353484	52353493	GACGGATCTGC	Glyma.18G232400	exon
Gm05	32772663	32772672	TCGGAATCTTC	Glyma.05G134800	exon
Gm01	33837142	33837151	AGCAAATCTGG	Glyma.01G099750	Intergenic
Gm03	36685022	36685031	GGCATATCTTA	Glyma.03G138400	Intergenic
Gm19	39846026	39846035	TCCGGATCCGA	Glyma.19G132800	exon
Gm15	12998731	12998740	TGCGAATCGGT	Glyma.15G155600	exon
Gm12	40212913	40212922	TGCAAATCTTA	Glyma.12G227800	Intergenic
Gm18	44910982	44910991	CCCGGATCCAT	Glyma.18G185800	exon
Gm10	1799093	1799102	TTAGTATCAAT	Glyma.10G020900	Intergenic
Gm08	5729458	5729467	TCAGAATCAAC	Glyma.08G074900	Intergenic
Gm11	15154928	15154937	CCCGAATCCGG	Glyma.11G180500	promoter-TSS
Gm11	5106719	5106728	ACAGTATCTGC	Glyma.11G068100	Intergenic
Gm04	3571893	3571902	TTTGGATCTAT	Glyma.04G044900	exon
Gm05	36731836	36731845	CACAGATCTAC	Glyma.05G179100	exon
Gm13	33433680	33433689	GTCAAATCTAG	Glyma.13G227900	Intergenic
Gm08	12332207	12332216	TTCAAATCAAC	Glyma.08G158100	exon
Gm14	29074251	29074260	GCAGAATCTCC	Glyma.14G152700	exon
Gm17	7200293	7200302	AGAGGATCTGA	Glyma.17G092400	promoter-TSS
Gm01	1522799	1522808	TTCATATCTTG	Glyma.01G015500	promoter-TSS
Gm17	23668245	23668254	GCCGAATCTCA	Glyma.17G185700	Intergenic
Gm13	22094798	22094807	TTGGAATCTGT	Glyma.13G117500	exon
Gm17	41183816	41183825	TCCGTATCTTG	Glyma.17G256800	Intergenic
Gm13	20761480	20761489	CACGAATCAGA	Glyma.13G102000	exon
Gm12	4579996	4580005	TTAGGATCTTC	Glyma.12G062700	intron
Gm08	38844842	38844851	GGTGAATCTAT	Glyma.08G285100	promoter-TSS
Gm10	15637892	15637901	GGCGGATCAGA	Glyma.10G098800	Intergenic
Gm15	6986874	6986883	ACCAAATCTTT	Glyma.15G091000	Intergenic
Gm09	49488141	49488150	TGCATATCTTC	Glyma.09G275300	promoter-TSS
Gm20	46221247	46221256	CCCAGATCTGA	Glyma.20G228401	exon
Gm11	12058056	12058065	ACCATATCTTC	Glyma.11G160275	exon
Gm15	4653677	4653686	CGCAGATCTGG	Glyma.15G060300	promoter-TSS
Gm05	9080768	9080777	ATCGAATCTTT	Glyma.05G074900	exon
Gm14	7591196	7591205	CAAGTATCTTG	Glyma.14G086300	Intergenic
Gm15	280857	280866	TCCAGATCTCG	Glyma.15G003200	promoter-TSS
Gm04	47608860	47608869	ACAGAATCAAG	Glyma.04G216700	exon
Gm09	42201056	42201065	ACCAAATCTAT	Glyma.09G188600	TTS
Gm18	14618191	14618200	TTCGGATCTTA	Glyma.18G119000	exon
Gm18	6524944	6524953	TCAAGATCTAC	Glyma.18G070100	Intergenic
Gm06	5933927	5933936	TTCGGATCTCG	Glyma.06G077200	exon
Gm09	41933063	41933072	AACGGATCTCA	Glyma.09G185200	promoter-TSS
Gm10	44342316	44342325	TACGGATCTGA	Glyma.10G210500	intron
Gm19	40729749	40729758	CGAGGATCTAG	Glyma.19G141700	promoter-TSS
Gm06	17330216	17330225	TCAGGATCTGA	Glyma.06G194800	intron
Gm18	35279493	35279502	CGAGAATCTGT	Glyma.18G158200	exon
Gm01	51465157	51465166	AACGGATCAGT	Glyma.01G166000	exon
Gm15	42794380	42794389	TTCGAATCAAA	Glyma.15G227500	intron
Gm11	5458505	5458514	CGCGGATCTCC	Glyma.11G073200	exon
Gm16	3083240	3083249	AGCGTATCTTG	Glyma.16G032800	exon
Gm10	3957615	3957624	TCCGGATCCAT	Glyma.10G044400	Intergenic
Gm01	52356863	52356872	TTGGAATCTGT	Glyma.01G175800	Intergenic
Gm13	38930368	38930377	GCAGTATCTCT	Glyma.13G296500	promoter-TSS
Gm17	37887532	37887541	CTGGAATCTGT	Glyma.17G225700	intron
Gm15	7784950	7784959	TCCGGATCTGC	Glyma.15G100300	exon
Gm10	49492190	49492199	ACCGAATCCAA	Glyma.10G271900	exon
Gm07	42888064	42888073	CTCATATCTTG	Glyma.07G246650	TTS
Gm02	1482694	1482703	ACAGGATCTAG	Glyma.02G016700	promoter-TSS
Gm01	55511675	55511684	TGAGAATCAAG	Glyma.01G212800	exon
Gm09	42675679	42675688	TCAATATCTGG	Glyma.09G193300	intron
Gm20	38023888	38023897	TGCAGATCTTC	Glyma.20G141600	exon
Gm15	7784993	7785002	GCCGGATCGGC	Glyma.15G100300	exon
Gm20	38023363	38023372	TACGGATCTGA	Glyma.20G141600	intron
Gm04	5357502	5357511	GCCGAATCAGT	Glyma.04G064600	exon
Gm15	21101511	21101520	AGCAGATCTTA	Glyma.15G190500	exon
Gm02	36865380	36865389	ACCAAATCTTT	Glyma.02G188300	intron
Gm01	55044604	55044613	CCCAGATCTTA	Glyma.01G207400	exon
Gm18	58182738	58182747	ATCGTATCTTC	Glyma.18G301400	Intergenic
Gm17	3128125	3128134	TGCAAATCTTT	Glyma.17G042100	exon
Gm02	3149258	3149267	CTCGGATCTCG	Glyma.02G034200	exon
Gm17	18641581	18641590	GAAGAATCTAG	Glyma.17G176200	exon
Gm09	7462293	7462302	ACCATATCTTC	Glyma.09G072300	Intergenic
Gm20	2946516	2946525	TCCGCATCTTC	Glyma.20G026800	exon
Gm18	57295120	57295129	GAAGGATCTGT	Glyma.18G291600	Intergenic
Gm13	30125028	30125037	CCCAGATCTCG	Glyma.13G193800	Intergenic
Gm15	49409273	49409282	TTCGAATCCTT	Glyma.15G248500	Intergenic
Gm09	42476008	42476017	TCAGGATCAAC	Glyma.09G191100	promoter-TSS
Gm10	44221402	44221411	CTCGTATCCAC	Glyma.10G209500	exon
Gm12	16357202	16357211	CACGTATCTAT	Glyma.12G137400	Intergenic
Gm13	42163650	42163659	CTCAAATCTGA	Glyma.13G334200	promoter-TSS
Gm03	39984721	39984730	CCAGAATCTGA	Glyma.03G174300	exon
Gm11	9778709	9778718	ACAAAATCTAG	Glyma.11G129000	promoter-TSS
Gm06	7893472	7893481	CAAGAATCTTA	Glyma.06G099700	exon
Gm06	8834703	8834712	AAAGGATCTTT	Glyma.06G109600	Intergenic
Gm17	38188607	38188616	GGCGGATCGAT	Glyma.17G227700	TTS
Gm19	40474202	40474211	CCAAAATCTGA	Glyma.19G138800	exon
Gm02	45222391	45222400	CCGGAATCTAG	Glyma.02G245700	exon
Gm08	45383312	45383321	ACAAGATCTGT	Glyma.08G345100	Intergenic
Gm17	23807301	23807310	TCTGAATCTGT	Glyma.17G186600	promoter-TSS
Gm17	11896356	11896365	TTCGGATCCGG	Glyma.17G145300	exon
Gm06	7403981	7403990	TCAAAATCTGA	Glyma.06G094400	intron
Gm15	7608774	7608783	CGAAAATCTAG	Glyma.15G098100	promoter-TSS
Gm01	57097683	57097692	TAAGAATCTTA	Glyma.01G233600	Intergenic
Gm15	23272762	23272771	GGCAGATCTGA	Glyma.15G196000	Intergenic
Gm20	1211393	1211402	TTAGAATCTGA	Glyma.20G013600	exon
Gm01	35861024	35861033	TGCGGATCTTT	Glyma.01G104800	exon
Gm08	3814692	3814701	CACAAATCTGA	Glyma.08G049000	promoter-TSS
Gm02	49263942	49263951	GCAGAATCTTT	Glyma.02G296600	promoter-TSS
Gm02	1951231	1951240	CTAAAATCTAC	Glyma.02G022200	intron
Gm10	1217097	1217106	CTCAAATCTTA	Glyma.10G013600	Intergenic
Gm10	49052077	49052086	AGAGAATCTTC	Glyma.10G266300	exon
Gm10	38027501	38027510	CCAGAATCTTC	Glyma.10G143900	exon
Gm02	5315526	5315535	TAAAAATCTAC	Glyma.02G059300	promoter-TSS
Gm17	2675471	2675480	CACGAATCGAT	Glyma.17G036600	intron
Gm07	41808419	41808428	GTTGAATCTAA	Glyma.07G233800	promoter-TSS
Gm12	39276929	39276938	AGCGAATCTTA	Glyma.12G218700	exon
Gm02	41107564	41107573	TTAATATCTAT	Glyma.02G208000	TTS
Gm17	6407216	6407225	TTCAAATCTGA	Glyma.17G082300	Intergenic
Gm17	10080449	10080458	GCCAAATCAAG	Glyma.17G126500	Intergenic
Gm17	41216012	41216021	CTCAAATCTAA	Glyma.17G257100	promoter-TSS
Gm18	1052589	1052598	ACCGTATCATC	Glyma.18G014900	exon
Gm12	40154662	40154671	TTCGGATCCGG	Glyma.12G227300	exon
Gm01	5538848	5538857	TCGGGATCTGT	Glyma.01G047700	intron
Gm17	23658980	23658989	CTAGAATCTGA	Glyma.17G185600	promoter-TSS
Gm13	36891640	36891649	CTCGGATCCGG	Glyma.13G273000	exon
Gm18	2228003	2228012	CCAAAATCTGA	Glyma.18G029400	exon
Gm14	1933080	1933089	GTCGGATCTAG	Glyma.14G026900	exon
Gm01	57490443	57490452	CAAGAATCTTA	Glyma.01G239900	Intergenic
Gm06	2339774	2339783	CACGAATCTAC	Glyma.06G030000	promoter-TSS
Gm02	14289516	14289525	CTCGAATCCAT	Glyma.02G133900	exon
Gm13	37867986	37867995	AGAGTATCTAT	Glyma.13G283600	exon
Gm10	38039607	38039616	TTCAAATCTTA	Glyma.10G144000	promoter-TSS
Gm01	57840231	57840240	TCCGAATCTTA	Glyma.01G244900	TTS
Gm12	36199599	36199608	TTCAAATCTCG	Glyma.12G186700	exon
Gm06	37851114	37851123	ACCGGATCTTT	Glyma.06G236400	exon
Gm13	984965	984974	GGAGGATCTAA	Glyma.13G003200	exon
Gm07	617482	617491	GCAGTATCTTC	Glyma.07G008400	Intergenic
Gm17	23674869	23674878	TTAAAATCTTC	Glyma.17G186100	Intergenic
Gm01	51126898	51126907	ATCAGATCTTT	Glyma.01G162100	promoter-TSS
Gm06	14836809	14836818	GTCATATCTAA	Glyma.06G176000	exon
Gm09	45437998	45438007	TTCAAATCTGA	Glyma.09G225600	promoter-TSS
Gm09	45644386	45644395	TACGGATCAAC	Glyma.09G228200	promoter-TSS
Gm06	16749881	16749890	GGCAAATCTTG	Glyma.06G191200	promoter-TSS
Gm06	47783136	47783145	ACCGAATCAAA	Glyma.06G293200	TTS
Gm12	38201333	38201342	TCAAGATCTTG	Glyma.12G207700	promoter-TSS
Gm12	35716334	35716343	CACGTATCTAA	Glyma.12G181800	exon
Gm13	39278006	39278015	TAAGAATCTAT	Glyma.13G301700	promoter-TSS
Gm10	46229997	46230006	TTAGGATCTCA	Glyma.10G232000	exon
Gm02	46595409	46595418	ACCAGATCTGC	Glyma.02G261700	promoter-TSS
Gm15	2614470	2614479	GCAATATCTGT	Glyma.15G032600	TTS
Gm09	44484240	44484249	ATAGAATCTCT	Glyma.09G212100	promoter-TSS
Gm04	48704813	48704822	TGCAGATCTGC	Glyma.04G229900	TTS
Gm04	6335520	6335529	AAAGGATCTAA	Glyma.04G076000	intron
Gm12	3078552	3078561	TTCAGATCAAT	Glyma.12G042800	intron
Gm08	11555742	11555751	TCCGAATCGAC	Glyma.08G149600	promoter-TSS
Gm10	3947416	3947425	CCAAAATCTAT	Glyma.10G044400	Intergenic
Gm08	13124459	13124468	CGTGAATCTAG	Glyma.08G165500	TTS
Gm20	36959689	36959698	TCTGAATCTGA	Glyma.20G128100	exon
Gm01	56628663	56628672	TCAAAATCTGT	Glyma.01G226900	promoter-TSS
Gm20	1211073	1211082	CAAGTATCTAC	Glyma.20G013600	promoter-TSS
Gm04	46883576	46883585	GAAGAATCTTC	Glyma.04G208300	exon
Gm19	38785197	38785206	AGCGAATCTAT	Glyma.19G125300	exon
Gm05	14056595	14056604	AGCGGATCTGG	Glyma.05G088700	promoter-TSS
Gm15	6603943	6603952	GGAGAATCTTG	Glyma.15G086200	exon
Gm09	3584077	3584086	TTCATATCTAC	Glyma.09G042400	exon
Gm09	42203140	42203149	TGCGGATCTTA	Glyma.09G188600	exon
Gm18	14618174	14618183	ATCGTATCAGT	Glyma.18G119000	exon
Gm05	5104450	5104459	TTCAGATCTGG	Glyma.05G054700	exon
Gm14	5308856	5308865	CTCAGATCTGG	Glyma.14G065900	exon
Gm13	30921671	30921680	GCAGAATCTAA	Glyma.13G201500	promoter-TSS
Gm05	37025129	37025138	TTCATATCTTC	Glyma.05G182300	intron
Gm16	3783887	3783896	GACAAATCTGC	Glyma.16G040400	Intergenic
Gm17	23655269	23655278	TTTGTATCTAT	Glyma.17G185500	Intergenic
Gm09	43655617	43655626	GCCGAATCTTC	Glyma.09G203400	exon
Gm18	56544036	56544045	CTCAAATCTAT	Glyma.18G281700	promoter-TSS
Gm07	44132005	44132014	GTAAAATCTAA	Glyma.07G263700	Intergenic
Gm19	37144978	37144987	CACAGATCTTG	Glyma.19G112600	exon
Gm18	9801272	9801281	TGAGGATCTTC	Glyma.18G096400	exon
Gm17	40608999	40609008	GTTGAATCTAT	Glyma.17G250100	Intergenic
Gm11	6862841	6862850	AAAGGATCTAA	Glyma.11G090800	intron
Gm04	7187932	7187941	CAAGAATCTAT	Glyma.04G084900	Intergenic
Gm06	5933034	5933043	TGCAGATCTGC	Glyma.06G077200	exon
Gm05	39721996	39722005	GCCAGATCTCT	Glyma.05G216400	exon
Gm09	47652519	47652528	CAAGGATCTGG	Glyma.09G252600	promoter-TSS
Gm15	1780733	1780742	AGCGAATCAGG	Glyma.15G022800	promoter-TSS
Gm12	7149203	7149212	GAAGAATCTTC	Glyma.12G087700	promoter-TSS
Gm10	9889505	9889514	GTCGGATCTCT	Glyma.10G082900	exon
Gm17	23672537	23672546	AGCGGATCAAT	Glyma.17G186100	Intergenic
Gm13	33433726	33433735	TGCGAATCAAA	Glyma.13G227900	Intergenic
Gm17	23688473	23688482	TCCATATCTGA	Glyma.17G186200	Intergenic
Gm08	14688651	14688660	TACGTATCTCG	Glyma.08G182100	promoter-TSS
Gm01	51465451	51465460	TTCGTATCTGA	Glyma.01G166000	exon
Gm18	2065013	2065022	GCAGGATCAAA	Glyma.18G027500	Intergenic
Gm10	34672629	34672638	ATCAGATCTAA	Glyma.10G129166	Intergenic
Gm05	16826486	16826495	TTTGTATCTAT	Glyma.05G082200	exon
Gm16	3715232	3715241	TTCAAATCTTT	Glyma.16G039800	exon
Gm12	11724019	11724028	TTCGAATCGGA	Glyma.12G117000	exon
Gm09	2292206	2292215	GCCGTATCTTT	Glyma.09G027900	exon
Gm18	57264970	57264979	TTTGAATCTAC	Glyma.18G291200	promoter-TSS
Gm16	3716248	3716257	CTCAGATCTTG	Glyma.16G039800	promoter-TSS
Gm15	48897222	48897231	CTCATATCTAC	Glyma.15G246100	promoter-TSS
Gm10	48064063	48064072	TGCAGATCTTC	Glyma.10G251900	exon
Gm12	40409308	40409317	CGAGGATCTTC	Glyma.12G229500	Intergenic
Gm06	41413747	41413756	ATCGAATCGAG	Glyma.06G248900	exon
Gm02	45664429	45664438	CGCGGATCTAA	Glyma.02G250800	promoter-TSS
Gm07	43151579	43151588	TCCGGATCTGG	Glyma.07G250200	TTS
Gm17	40203937	40203946	ATCGAATCAGC	Glyma.17G245600	exon
Gm07	9864364	9864373	CTTGTATCTAT	Glyma.07G104200	exon
Gm17	23658095	23658104	TTAGGATCAGT	Glyma.17G185600	promoter-TSS
Gm19	47608926	47608935	TTCAAATCTAT	Glyma.19G218100	exon
Gm16	36750781	36750790	TTCAGATCTGG	Glyma.16G204400	intron
Gm06	46236949	46236958	TAAAAATCTAC	Glyma.06G275500	Intergenic
Gm13	31481193	31481202	TACAAATCTTA	Glyma.13G207100	Intergenic
Gm08	9577270	9577279	TCCGAATCTGA	Glyma.08G124600	exon
Gm11	5109425	5109434	AACAGATCTAT	Glyma.11G068100	Intergenic
Gm08	40795981	40795990	TTCAAATCTGA	Glyma.08G297500	promoter-TSS
Gm17	1493446	1493455	ATCAAATCTAG	Glyma.17G020100	Intergenic
Gm07	1727150	1727159	TCCAGATCAAC	Glyma.07G022300	TTS
Gm19	7185416	7185425	CACAAATCTGA	Glyma.19G046600	TTS
Gm12	14200697	14200706	ACAGAATCTCC	Glyma.12G128600	exon
Gm05	36403651	36403660	GGAGAATCTCT	Glyma.05G175000	exon
Gm04	3570896	3570905	CGCGAATCTTG	Glyma.04G044900	exon
Gm05	40878725	40878734	ATCAGATCTGT	Glyma.05G230600	Intergenic
Gm16	4131382	4131391	CTCAAATCTGA	Glyma.16G044166	exon
Gm01	56239187	56239196	TTCGGATCGGG	Glyma.01G222500	promoter-TSS
Gm17	39874167	39874176	GCAGTATCTGC	Glyma.17G242100	TTS
Gm08	8229348	8229357	TTAAAATCTGC	Glyma.08G106900	TTS
Gm01	52356644	52356653	ACCGGATCTGT	Glyma.01G175800	Intergenic
Gm14	49393115	49393124	AACAGATCTTT	Glyma.14G220400	exon
Gm16	3715520	3715529	TCCATATCTAT	Glyma.16G039800	exon
Gm12	24037358	24037367	CCTGAATCTAT	Glyma.12G155300	Intergenic
Gm15	25969336	25969345	TCAAAATCTGA	Glyma.15G202200	Intergenic
Gm18	493864	493873	TGCGGATCAAG	Glyma.18G006700	exon
Gm16	12490956	12490965	TTAGAATCTTA	Glyma.16G090000	exon
Gm06	8360049	8360058	CCTGGATCTGG	Glyma.06G105000	exon
Gm15	23033798	23033807	ACCGCATCTAT	Glyma.15G195100	Intergenic
Gm04	48584543	48584552	CCAAAATCTAA	Glyma.04G228300	promoter-TSS
Gm19	49732151	49732160	TCGGGATCTTT	Glyma.19G244900	TTS
Gm18	14184564	14184573	TTCGTATCTAT	Glyma.18G116500	exon
Gm14	47289198	47289207	AGCAAATCTAC	Glyma.14G199200	exon
Gm02	41596036	41596045	GCAGAATCAAG	Glyma.02G212100	exon
Gm07	43007263	43007272	CCCAAATCTAC	Glyma.07G248600	Intergenic
Gm09	45454361	45454370	GTCGAATCTTT	Glyma.09G225700	TTS
Gm09	6285900	6285909	TCCATATCTTT	Glyma.09G065000	exon
Gm19	49732286	49732295	CACGAATCCAT	Glyma.19G244900	TTS
Gm10	48880218	48880227	GCCGAATCGGA	Glyma.10G263700	exon
Gm04	9708271	9708280	TCTGGATCTGG	Glyma.04G103900	exon
Gm16	5054286	5054295	CTCAAATCTGA	Glyma.16G052500	promoter-TSS
Gm18	3487972	3487981	GCAGAATCTGT	Glyma.18G041400	exon
Gm13	20762396	20762405	CACAAATCTTA	Glyma.13G102000	exon
Gm10	24942688	24942697	GCCGAATCCAA	Glyma.10G109000	TTS
Gm01	52358014	52358023	CCCGAATCTGA	Glyma.01G175800	Intergenic
Gm10	1181006	1181015	GCCGGATCTCC	Glyma.10G013300	exon
Gm11	11380063	11380072	ATCGTATCATA	Glyma.11G150452	intron
Gm02	41545684	41545693	CTCGGATCGGG	Glyma.02G211800	exon
Gm17	415933	415942	AGCGAATCTGA	Glyma.17G003900	exon
Gm06	13627420	13627429	CACAAATCTGA	Glyma.06G164900	promoter-TSS
Gm03_scaffold_27	125870	125879	CTCGGATCAAC	Glyma.U031905	exon
Gm06	8360077	8360086	CTCAGATCTCT	Glyma.06G105000	exon
Gm19	41103580	41103589	CCCAGATCAAC	Glyma.19G145700	Intergenic
Gm18	3039591	3039600	TTAGAATCTAA	Glyma.18G038000	exon
Gm04	45995411	45995420	AAAGGATCTGT	Glyma.04G199500	TTS
Gm06	44826932	44826941	GCAATATCTAA	Glyma.06G265000	exon
Gm16	37361295	37361304	ACAAGATCTTT	Glyma.16G213400	TTS
Gm16	34211022	34211031	TCAAAATCTGA	Glyma.16G179300	promoter-TSS
Gm10	1311191	1311200	AAAGAATCTAG	Glyma.10G014700	promoter-TSS
Gm11	9064726	9064735	CGCGGATCAAG	Glyma.11G119500	Intergenic
Gm17	5717920	5717929	TCTGGATCTGG	Glyma.17G073100	intron
Gm13	9787369	9787378	CCCATATCTAT	Glyma.13G034200	Intergenic
Gm14	6796447	6796456	TCCAAATCTTC	Glyma.14G080100	Intergenic
Gm17	5293571	5293580	CGCGAATCAGT	Glyma.17G067800	exon
Gm02	1242251	1242260	ACCGAATCAGT	Glyma.02G013700	exon
Gm08	40898247	40898256	TTAGAATCTTA	Glyma.08G297900	intron
Gm20	40048533	40048542	GGCAGATCTTA	Glyma.20G163200	exon
Gm12	37866979	37866988	TTCGAATCTAC	Glyma.12G203700	promoter-TSS
Gm20	36428827	36428836	TACGAATCCAT	Glyma.20G121800	Intergenic
Gm08	1762859	1762868	ACCGGATCAAG	Glyma.08G021900	exon
Gm13	16013850	16013859	TCAAAATCTTA	Glyma.13G069800	intron
Gm11	5839713	5839722	TAAGAATCTGA	Glyma.11G077700	exon
Gm04	45819729	45819738	ATAGAATCTGG	Glyma.04G197900	promoter-TSS
Gm12	15799867	15799876	TCTGAATCTTT	Glyma.12G135600	exon
Gm18	5128739	5128748	GACATATCTTT	Glyma.18G058600	intron
Gm20	46221268	46221277	CTCAGATCTGG	Glyma.20G228401	exon
Gm13	27942822	27942831	TCCGAATCCTC	Glyma.13G171100	exon
Gm17	10061945	10061954	GGCGAATCTCC	Glyma.17G126400	exon
Gm12	1036209	1036218	TGAGTATCTAG	Glyma.12G014400	promoter-TSS
Gm07	9862548	9862557	CACATATCTAC	Glyma.07G104200	TTS
Gm11	17526756	17526765	GGAGAATCTTG	Glyma.11G146900	exon
Gm13	34683386	34683395	TTCAGATCTTG	Glyma.13G243400	exon
Gm06	6719488	6719497	TTCGAATCGAA	Glyma.06G087100	promoter-TSS
Gm16	3716282	3716291	GTTGAATCTGT	Glyma.16G039800	promoter-TSS
Gm10	1311120	1311129	AGAGTATCTGA	Glyma.10G014700	promoter-TSS
Gm11	11461520	11461529	TTGGTATCTAG	Glyma.11G152124	intron
Gm01	468151	468160	TCCGGATCTTG	Glyma.01G005000	exon
Gm01	1626360	1626369	CGAGGATCTGC	Glyma.01G017000	exon
Gm13	42228571	42228580	TACAAATCTAT	Glyma.13G335100	Intergenic
Gm17	10002354	10002363	ATCAGATCTGA	Glyma.17G125500	intron
Gm06	5933975	5933984	ATCGGATCTTC	Glyma.06G077200	exon
Gm18	6226816	6226825	GCCAAATCTAA	Glyma.18G067500	intron
Gm07	16102115	16102124	GGCGTATCAGA	Glyma.07G137000	exon
Gm04	926525	926534	GACGGATCTCT	Glyma.04G012500	promoter-TSS
Gm07	44339913	44339922	TGAAGATCTAA	Glyma.07G266500	exon
Gm01	355711	355720	CAAGGATCTTG	Glyma.01G002902	Intergenic
Gm13	33976110	33976119	TCTGAATCTGA	Glyma.13G235000	Intergenic
Gm07	39841644	39841653	TGCAGATCTTC	Glyma.07G220500	exon
Gm15	2614826	2614835	CCAAAATCTAT	Glyma.15G032600	TTS
Gm01	57703569	57703578	AGAAAATCTAT	Glyma.01G242700	promoter-TSS
Gm18	6769299	6769308	GCCGAATCGGT	Glyma.18G072300	promoter-TSS
Gm08	38949430	38949439	AACGAATCAAA	Glyma.08G285600	intron
Gm17	41549511	41549520	TCCATATCTTA	Glyma.17G260100	Intergenic
Gm13	33246730	33246739	TTCAGATCTGG	Glyma.13G225900	exon
Gm18	6025332	6025341	TCCGAATCCGA	Glyma.18G066100	exon
Gm08	44472120	44472129	GTTGAATCTGT	Glyma.08G333700	exon
Gm14	1194589	1194598	TACATATCTAC	Glyma.14G016700	exon
Gm12	35955424	35955433	TTCAGATCTTG	Glyma.12G183800	exon
Gm01	1691632	1691641	GTCGGATCAAA	Glyma.01G017700	exon
Gm08	10217917	10217926	GTTGGATCTAG	Glyma.08G132200	Intergenic
Gm11	3906473	3906482	TCCGTATCCAT	Glyma.11G052100	Intergenic
Gm02	47972524	47972533	CTAGGATCAAT	Glyma.02G279300	Intergenic
Gm02	43833538	43833547	GCAGAATCTGA	Glyma.02G232600	exon
Gm11	3280419	3280428	CGCGTATCTCC	Glyma.11G044400	exon
Gm14	8850318	8850327	TGAGGATCTGC	Glyma.14G092600	exon
Gm07	21502304	21502313	CACAAATCTAT	Glyma.07G163300	exon
Gm01	52589111	52589120	CCCGAATCCAC	Glyma.01G178700	Intergenic
Gm19	48775150	48775159	GACAAATCTTC	Glyma.19G232300	exon
Gm16	3967257	3967266	CTCAGATCTTG	Glyma.16G042700	exon
Gm11	5660639	5660648	GACGGATCAGA	Glyma.11G075700	exon
Gm07	2599810	2599819	TCAAAATCTAT	Glyma.07G033100	promoter-TSS
Gm19	13996654	13996663	TTCGAATCCGA	Glyma.19G063300	promoter-TSS
Gm08	11149749	11149758	TCAAGATCTGG	Glyma.08G145500	TTS
Gm10	15098892	15098901	TAAGGATCTTG	Glyma.10G097800	promoter-TSS
Gm19	45506604	45506613	TTAGAATCTAT	Glyma.19G192800	promoter-TSS
Gm03	45596943	45596952	AAAGGATCTGA	Glyma.03G247400	exon
Gm10	5010630	5010639	GGCAGATCTAT	Glyma.10G055300	exon
Gm03	42987573	42987582	CTCGTATCTCG	Glyma.03G212300	exon
Gm13	42535092	42535101	TCAAAATCTTT	Glyma.13G339600	exon
Gm11	5802084	5802093	CCAATATCTAC	Glyma.11G077400	exon
Gm04	2585578	2585587	GTAGTATCTTT	Glyma.04G032700	promoter-TSS
Gm14	43336339	43336348	TAAGAATCTGT	Glyma.14G171500	promoter-TSS
Gm13	21774003	21774012	ATAGGATCTAA	Glyma.13G113900	intron
Gm11	36302372	36302381	ATCGGATCTTC	Glyma.11G219500	exon
Gm17	11910211	11910220	ATCGAATCCAG	Glyma.17G145400	exon
Gm08	10792183	10792192	ACAAGATCTAA	Glyma.08G139900	intron
Gm12	5377011	5377020	ACCGAATCAGA	Glyma.12G073000	exon
Gm13	24204328	24204337	TGCAGATCTTC	Glyma.13G138600	exon
Gm06	10467416	10467425	ACCAGATCTTC	Glyma.06G127800	promoter-TSS
Gm17	1492729	1492738	AACGGATCTGC	Glyma.17G020100	Intergenic
Gm20	46863911	46863920	CCCAAATCTTG	Glyma.20G237200	intron
Gm04	4197611	4197620	CACGAATCTGG	Glyma.04G051900	exon
Gm07	1268906	1268915	ATAGTATCTGT	Glyma.07G015800	promoter-TSS
Gm15	8618013	8618022	TCAGTATCAAC	Glyma.15G110300	Intergenic
Gm16	2554414	2554423	TGAAAATCTGC	Glyma.16G026400	TTS
Gm16	1528281	1528290	CTCGAATCTCA	Glyma.16G017400	promoter-TSS
Gm04	8078771	8078780	GTAGAATCTCT	Glyma.04G091700	promoter-TSS
Gm08	4135611	4135620	AAAGTATCTTT	Glyma.08G053500	exon
Gm15	5877016	5877025	GCCAGATCTGC	Glyma.15G076500	exon
Gm10	1181115	1181124	TGCAAATCTGA	Glyma.10G013300	exon
Gm19	44147106	44147115	CCAGAATCAAT	Glyma.19G177700	exon
Gm08	8229213	8229222	TTCAAATCTTG	Glyma.08G106900	TTS
Gm20	14225375	14225384	GCTGGATCTGT	Glyma.20G058000	exon
Gm08	11155967	11155976	ATCAAATCTTC	Glyma.08G145600	exon
Gm12	40212749	40212758	TACGGATCGAC	Glyma.12G227800	promoter-TSS
Gm03	29291417	29291426	ACCGAATCCGT	Glyma.03G094800	Intergenic
Gm13	42163628	42163637	CTGGAATCTAA	Glyma.13G334200	promoter-TSS
Gm17	39176643	39176652	ATAAAATCTAA	Glyma.17G235700	promoter-TSS
Gm03	29119313	29119322	ACCGGATCCAG	Glyma.03G094400	exon
Gm13	24204556	24204565	TGCAAATCTTC	Glyma.13G138600	exon
Gm05	1134796	1134805	AACAAATCTGC	Glyma.05G012300	exon
Gm03	30805426	30805435	ACCGAATCTTC	Glyma.03G103001	exon
Gm02	3149048	3149057	TTCGGATCATG	Glyma.02G034200	promoter-TSS
Gm17	7936798	7936807	CGAGAATCTAA	Glyma.17G101000	promoter-TSS
Gm15	6509124	6509133	TCAGAATCTGG	Glyma.15G084900	promoter-TSS
Gm04	48789436	48789445	ATCAAATCTAC	Glyma.04G231100	exon
Gm15	9544103	9544112	CACGTATCAAC	Glyma.15G121400	Intergenic
Gm10	1798894	1798903	GTCGTATCAGT	Glyma.10G020900	Intergenic
Gm02	46542436	46542445	TTAAAATCTGG	Glyma.02G260800	exon
Gm13	36891641	36891650	TCCGGATCCGA	Glyma.13G273000	exon
Gm20	47260514	47260523	TTTGGATCTAA	Glyma.20G242400	promoter-TSS
Gm18	9656932	9656941	GGCGGATCTGG	Glyma.18G095200	exon
Gm09	1750221	1750230	AGAGAATCTTG	Glyma.09G022000	Intergenic
Gm17	7936912	7936921	AACGGATCAAA	Glyma.17G101000	promoter-TSS
Gm07	28291608	28291617	TCCAAATCTCA	Glyma.07G168900	exon
Gm11	8924425	8924434	TCGGTATCTGT	Glyma.11G117600	exon
Gm03	35877713	35877722	AAAGAATCTAC	Glyma.03G131900	exon
Gm13	7496511	7496520	TTCGAATCTTG	Glyma.13G029000	exon
Gm08	42459490	42459499	TTCGGATCCAC	Glyma.08G311300	exon
Gm20	44961742	44961751	TACGAATCTGG	Glyma.20G214100	promoter-TSS
Gm18	35279449	35279458	CCGGAATCTGC	Glyma.18G158200	exon
Gm01	51055680	51055689	AAAGAATCTTC	Glyma.01G161200	promoter-TSS
Gm02	9406119	9406128	TCAGAATCAAT	Glyma.02G100300	promoter-TSS
Gm20	35608922	35608931	ACCAGATCTCT	Glyma.20G114800	exon
Gm16	2314960	2314969	AAAGTATCTTT	Glyma.16G023900	TTS
Gm12	35838851	35838860	TCAGGATCAGG	Glyma.12G182600	intron
Gm10	43181629	43181638	AGAGAATCTGG	Glyma.10G200100	exon
Gm02	3704965	3704974	GACGAATCATC	Glyma.02G039700	exon
Gm08	10222062	10222071	CACGAATCAAT	Glyma.08G132300	promoter-TSS
Gm15	7785281	7785290	GGCGGATCTGG	Glyma.15G100300	exon
Gm11	35725567	35725576	TCCGGATCCGA	Glyma.11G215200	exon
Gm03	35462831	35462840	TTGGAATCTAA	Glyma.03G128300	promoter-TSS
Gm07	40730483	40730492	ATCATATCTAT	Glyma.07G226633	promoter-TSS
Gm18	46917007	46917016	TGCGAATCCGT	Glyma.18G193400	intron
Gm11	10700169	10700178	GCAGGATCTTC	Glyma.11G140500	exon
Gm13	44224901	44224910	ACCGGATCCAG	Glyma.13G361700	exon
Gm11	11363653	11363662	CTAAAATCTGG	Glyma.11G150243	exon
Gm18	6024855	6024864	CCCGGATCCGA	Glyma.18G066100	exon
Gm09	443496	443505	ACCGTATCTTT	Glyma.09G005700	TTS
Gm05	37759880	37759889	TGCGGATCCAG	Glyma.05G192000	exon
Gm17	14485696	14485705	ATCAAATCTTC	Glyma.17G163200	exon
Gm20	41769039	41769048	TGCGAATCTTC	Glyma.20G180100	exon
Gm06	5006216	5006225	CCAGGATCTAT	Glyma.06G065900	exon
Gm14	49392792	49392801	TTCGCATCTTT	Glyma.14G220400	exon
Gm08	13124249	13124258	ATCATATCTTT	Glyma.08G165500	TTS
Gm10	45591808	45591817	TGAGAATCTAA	Glyma.10G224500	promoter-TSS
Gm16	30282929	30282938	CCAGAATCTGG	Glyma.16G142200	TTS
Gm18	56905170	56905179	AGCAGATCTGA	Glyma.18G286100	promoter-TSS
Gm10	1311399	1311408	TCCAGATCTGA	Glyma.10G014700	promoter-TSS
Gm02	49922473	49922482	CAAGGATCTTC	Glyma.02G306400	exon
Gm16	36993522	36993531	CCCGAATCAAC	Glyma.16G208100	exon
Gm13	24914151	24914160	TAAGTATCTGG	Glyma.13G145300	exon
Gm17	23689910	23689919	GGGGAATCTAG	Glyma.17G186200	Intergenic
Gm08	9534162	9534171	GAAGGATCTTT	Glyma.08G124200	promoter-TSS
Gm19	48775198	48775207	TCCGCATCTGC	Glyma.19G232300	exon
Gm01	52359422	52359431	AAAGTATCTAA	Glyma.01G175800	Intergenic
Gm02	3245265	3245274	GCAAGATCTGT	Glyma.02G035200	exon
Gm06	47477807	47477816	CACGGATCTCG	Glyma.06G290000	exon
Gm06	5005863	5005872	TCCATATCTCC	Glyma.06G065900	exon
Gm09	43655370	43655379	GTCGGATCCAA	Glyma.09G203400	exon
Gm11	36640861	36640870	GCCGGATCGAC	Glyma.11G222600	exon
Gm05	31347936	31347945	CTCGGATCTGA	Glyma.05G120000	Intergenic
Gm10	9530707	9530716	GTCAAATCAAT	Glyma.10G081700	exon
Gm05	38151879	38151888	GTAGGATCTGT	Glyma.05G197200	exon
Gm18	53139556	53139565	TGCAAATCTGT	Glyma.18G239900	exon
Gm19	44467420	44467429	TCCGTATCAAT	Glyma.19G181700	promoter-TSS
Gm15	18927434	18927443	TTCAAATCAAC	Glyma.15G185800	promoter-TSS
Gm04	5755930	5755939	ATCGAATCTTT	Glyma.04G069200	exon
Gm13	9787650	9787659	ATCGTATCTGC	Glyma.13G034200	Intergenic
Gm19	38994674	38994683	CCCAGATCTGA	Glyma.19G126900	intron
Gm20	36147612	36147621	TGCAGATCTAG	Glyma.20G119100	exon
Gm10	30531710	30531719	TTCAGATCTAC	Glyma.10G120400	promoter-TSS
Gm05	27630504	27630513	TTGGAATCTTT	Glyma.05G103600	promoter-TSS
Gm12	35954621	35954630	AGCGTATCTGG	Glyma.12G183800	exon
Gm04	4210612	4210621	AACGGATCATT	Glyma.04G052000	exon
Gm14	4870711	4870720	GGCGAATCTCG	Glyma.14G061200	exon
Gm05	40878823	40878832	ATCGAATCAAG	Glyma.05G230600	Intergenic
Gm19	27914707	27914716	CTTGGATCTAT	Glyma.19G075800	exon
Gm11	4005396	4005405	CTCGCATCTAA	Glyma.11G053400	exon
Gm09	47213180	47213189	ATAAAATCTAT	Glyma.09G246600	exon
Gm14	9059633	9059642	TCAGGATCTTA	Glyma.14G094700	promoter-TSS
Gm11	3143695	3143704	TTTGGATCTAT	Glyma.11G043000	intron
Gm08	4135342	4135351	ACAGAATCTTT	Glyma.08G053500	TTS
Gm11	2615271	2615280	CTCATATCTGG	Glyma.11G036400	exon
Gm10	48064852	48064861	TGAAAATCTTT	Glyma.10G251900	exon
Gm12	38593393	38593402	TTTGAATCTGG	Glyma.12G212300	intron
Gm11	5106606	5106615	CTCAGATCTAC	Glyma.11G068100	Intergenic
Gm15	49964694	49964703	TACGAATCATA	Glyma.15G251500	TTS
Gm17	40206141	40206150	CACATATCTTG	Glyma.17G245600	exon
Gm19	47771327	47771336	GCCGTATCCAG	Glyma.19G220200	promoter-TSS
Gm13	30716142	30716151	TGCGTATCTAA	Glyma.13G199300	promoter-TSS
Gm19	43783733	43783742	CGCAGATCTTG	Glyma.19G172700	exon
Gm17	10002355	10002364	CTCAGATCTGA	Glyma.17G125500	intron
Gm13	42521057	42521066	TCCGAATCAAC	Glyma.13G339500	exon
Gm07	42942699	42942708	ACCAAATCTGT	Glyma.07G247500	TTS
Gm12	41184368	41184377	GAAGAATCTAG	Glyma.12G238400	exon
Gm08	38844449	38844458	TTCAAATCAAC	Glyma.08G285100	promoter-TSS
Gm12	11723671	11723680	ACCAGATCTAG	Glyma.12G117000	TTS
Gm02	1270958	1270967	TCCAGATCTGA	Glyma.02G014000	promoter-TSS
Gm10	15635719	15635728	TCAGAATCAAA	Glyma.10G098800	Intergenic
Gm14	9059971	9059980	TAAGGATCTAC	Glyma.14G094700	promoter-TSS
Gm02	2778804	2778813	ACCGAATCGAA	Glyma.02G030200	intron
Gm06	4326624	4326633	TTCGGATCTGA	Glyma.06G057900	promoter-TSS
Gm10	3854485	3854494	AACGGATCTGG	Glyma.10G043200	exon
Gm13	32014178	32014187	GCCGGATCCGC	Glyma.13G212500	exon
Gm17	1788986	1788995	GTCAGATCTTT	Glyma.17G024400	Intergenic
Gm06	48507919	48507928	ATCATATCTAA	Glyma.06G300300	Intergenic
Gm20	39187172	39187181	CCCGGATCTAC	Glyma.20G153200	exon
Gm12	7603523	7603532	TGAGAATCTTT	Glyma.12G093100	exon
Gm15	2379341	2379350	ACAGTATCTTC	Glyma.15G029500	intron
Gm01	52356817	52356826	CTCAGATCTAC	Glyma.01G175800	Intergenic
Gm02	6321030	6321039	TTGGAATCTTT	Glyma.02G072500	Intergenic
Gm06	5006056	5006065	AGCGGATCTAC	Glyma.06G065900	exon
Gm01	1776838	1776847	CTCGAATCAGA	Glyma.01G018400	exon
Gm14	5365412	5365421	CTTGGATCTAT	Glyma.14G066400	TTS
Gm05	1565958	1565967	CTCAGATCTTC	Glyma.05G017800	exon
Gm19	38994885	38994894	TCCGAATCTCA	Glyma.19G126900	intron
Gm01	51632435	51632444	TTTGGATCTGC	Glyma.01G167500	TTS
Gm08	9577546	9577555	TCCGGATCCAC	Glyma.08G124600	promoter-TSS
Gm02	10946285	10946294	CGCGGATCTCT	Glyma.02G113200	Intergenic
Gm02	46760353	46760362	TTCAAATCTTG	Glyma.02G264000	TTS
Gm01	52360136	52360145	TACAGATCTAT	Glyma.01G175800	Intergenic
Gm17	23687138	23687147	TCCGAATCTTG	Glyma.17G186200	Intergenic
Gm05	39639690	39639699	ATCGGATCATC	Glyma.05G215100	exon
Gm20	40501242	40501251	CACGTATCAGA	Glyma.20G167300	promoter-TSS
Gm13	16013741	16013750	TACAAATCTGG	Glyma.13G069800	intron
Gm08	12035481	12035490	TTCAGATCTGT	Glyma.08G154900	promoter-TSS
Gm06	44064762	44064771	AACAAATCTAA	Glyma.06G259800	exon
Gm17	22438393	22438402	ACAGAATCTGC	Glyma.17G182300	Intergenic
Gm06	9213189	9213198	TCAGAATCTCC	Glyma.06G114000	exon
Gm20	23331757	23331766	GAGGAATCTAT	Glyma.20G066100	exon
Gm11	10416582	10416591	TGAGAATCTTC	Glyma.11G137300	TTS
Gm17	1544984	1544993	GCCGAATCGAG	Glyma.17G021000	exon
Gm06	6720406	6720415	GTCGGATCTCG	Glyma.06G087100	promoter-TSS
Gm19	13996715	13996724	GCCGGATCGGT	Glyma.19G063300	promoter-TSS
Gm14	1933111	1933120	TCAAAATCTGG	Glyma.14G026900	exon
Gm20	39727086	39727095	AGAAGATCTAT	Glyma.20G159200	promoter-TSS
Gm14	7591207	7591216	TAAGAATCTTG	Glyma.14G086300	Intergenic
Gm19	39845697	39845706	TCCGGATCCGA	Glyma.19G132800	exon
Gm03	34443354	34443363	CGCATATCTTT	Glyma.03G120700	TTS
Gm04	45995694	45995703	ATCAAATCTTC	Glyma.04G199500	TTS
Gm11	3754187	3754196	GCCAGATCTAA	Glyma.11G050100	intron
Gm06	2954316	2954325	TTCAAATCAAT	Glyma.06G039200	promoter-TSS
Gm15	10618037	10618046	ACAAAATCTAA	Glyma.15G132800	TTS
Gm10	4544577	4544586	TGCAAATCTTC	Glyma.10G051100	exon
Gm17	39470475	39470484	CAAGAATCTTG	Glyma.17G238300	Intergenic
Gm11	11341131	11341140	TGAAAATCTAA	Glyma.11G150034	TTS
Gm11	8850617	8850626	CCAAAATCTGG	Glyma.11G116600	Intergenic
Gm09	40731977	40731986	GACGAATCTCT	Glyma.09G173400	Intergenic
Gm09	8940581	8940590	CACAAATCTGG	Glyma.09G079400	Intergenic
Gm09	5825764	5825773	AAAGAATCTAA	Glyma.09G061900	exon
Gm04	549016	549025	GCAGAATCTCT	Glyma.04G007100	Intergenic
Gm10	45365248	45365257	CACAGATCTAT	Glyma.10G221500	Intergenic
Gm12	2645484	2645493	TTCGTATCATA	Glyma.12G036400	exon
Gm06	48043791	48043800	CTCAAATCTTG	Glyma.06G295500	promoter-TSS
Gm13	40562291	40562300	GCCGGATCTGC	Glyma.13G317250	exon
Gm20	36632115	36632124	GTCGAATCAAA	Glyma.20G123800	intron
Gm12	5381333	5381342	TTCAAATCTTG	Glyma.12G073100	TTS
Gm09	1750158	1750167	AGCGAATCTCA	Glyma.09G022000	Intergenic
Gm10	47828370	47828379	TTGGAATCTGC	Glyma.10G249300	promoter-TSS
Gm17	15931606	15931615	GTTGGATCTGT	Glyma.17G170300	exon
Gm08	10882419	10882428	TCAAAATCTTG	Glyma.08G141300	exon
Gm08	39899158	39899167	CTAGAATCAAT	Glyma.08G291000	intron
Gm16	2325838	2325847	AACGTATCAAG	Glyma.16G024000	exon
Gm17	23657779	23657788	ATAGAATCTAA	Glyma.17G185500	promoter-TSS
Gm02	36859065	36859074	AACGAATCTGC	Glyma.02G188300	intron
Gm17	23658123	23658132	CCGGAATCTAA	Glyma.17G185600	promoter-TSS
Gm03	39284943	39284952	ACCAAATCTTC	Glyma.03G166500	Intergenic
Gm17	23666297	23666306	GGCAAATCTTT	Glyma.17G185700	Intergenic
Gm19	49631221	49631230	ACAAAATCTAA	Glyma.19G243600	Intergenic
Gm17	5466153	5466162	TGCAAATCTTC	Glyma.17G069600	TTS
Gm02	45609349	45609358	TAAGAATCTTG	Glyma.02G250200	exon
Gm09	44936258	44936267	TTCAAATCAAT	Glyma.09G217700	Intergenic
Gm17	34766148	34766157	CGAAAATCTAA	Glyma.17G211400	TTS
Gm08	3700800	3700809	TCAAAATCTGG	Glyma.08G047300	promoter-TSS
Gm18	51865327	51865336	GCCGCATCTAC	Glyma.18G226700	Intergenic
Gm13	40081180	40081189	TTAGAATCTGG	Glyma.13G311900	exon
Gm05	14056623	14056632	GGCAGATCTGG	Glyma.05G088700	promoter-TSS
Gm17	23662829	23662838	GGCAAATCTAT	Glyma.17G185700	TTS
Gm14	7340330	7340339	AAAGAATCTGA	Glyma.14G084700	TTS
Gm19	41103277	41103286	TTAGGATCTAT	Glyma.19G145700	TTS
Gm12	5381917	5381926	CTCAGATCTGA	Glyma.12G073100	TTS
Gm12	24037586	24037595	ACAGGATCTCC	Glyma.12G155300	Intergenic
Gm12	6812917	6812926	TCCAAATCAAC	Glyma.12G084600	intron
Gm06	47478535	47478544	ATCAGATCTAG	Glyma.06G290000	TTS
Gm16	21450186	21450195	TTCGGATCGAT	Glyma.16G104800	Intergenic
Gm02	46059825	46059834	AACAAATCTTT	Glyma.02G255400	exon
Gm13	42469384	42469393	ACCGAATCTGT	Glyma.13G338400	TTS
Gm02	895120	895129	TTCGAATCAAC	Glyma.02G009100	exon
Gm15	4653729	4653738	TCCGGATCTGA	Glyma.15G060300	promoter-TSS
Gm02	46542337	46542346	TACAGATCTTA	Glyma.02G260800	exon
Gm02	46047250	46047259	CTCGCATCTGC	Glyma.02G255100	promoter-TSS
Gm06	44825477	44825486	GGCGAATCCAT	Glyma.06G265000	exon
Gm11	5109301	5109310	TAAAGATCTAC	Glyma.11G068100	Intergenic
Gm13	44348027	44348036	GGAGAATCTGA	Glyma.13G362900	promoter-TSS
Gm06	13413576	13413585	TTCAGATCTGA	Glyma.06G162700	exon
Gm03	39285048	39285057	AACAGATCTGG	Glyma.03G166500	Intergenic
Gm09	2293681	2293690	CTCGTATCAAT	Glyma.09G027900	intron
Gm01	2713519	2713528	AGAGTATCTTG	Glyma.01G025800	exon
Gm18	51674444	51674453	CAAGGATCTGA	Glyma.18G225800	exon
Gm05	37889570	37889579	CTAGGATCTCG	Glyma.05G194101	promoter-TSS
Gm09	42084793	42084802	GTCGGATCTTT	Glyma.09G187200	exon
Gm10	49240148	49240157	CCCAGATCTAC	Glyma.10G269300	Intergenic
Gm12	33662291	33662300	TGAAAATCTTT	Glyma.12G167400	TTS
Gm02	1355620	1355629	CTAGGATCTTA	Glyma.02G015400	Intergenic
Gm09	7394350	7394359	TCTGAATCTGG	Glyma.09G072000	exon
Gm08	13848154	13848163	ACCATATCTAA	Glyma.08G173100	TTS
Gm13	36957768	36957777	AGCGAATCAGA	Glyma.13G274100	TTS
Gm05	11441641	11441650	CCAAGATCTAA	Glyma.05G079700	intron
Gm09	2315033	2315042	TCCATATCTGG	Glyma.09G028100	Intergenic
Gm20	47610225	47610234	CCTGAATCTGG	Glyma.20G246800	exon
Gm01	54595406	54595415	AGCAGATCTAC	Glyma.01G201400	Intergenic
Gm19	41657118	41657127	TCCAGATCTAC	Glyma.19G151500	Intergenic
Gm01	52782117	52782126	TCGGAATCTTT	Glyma.01G180432	exon
Gm20	47661822	47661831	CTCGAATCAAC	Glyma.20G247850	promoter-TSS
Gm20	46221269	46221278	TCCAGATCTGA	Glyma.20G228401	exon
Gm12	15799635	15799644	GGCGAATCCAT	Glyma.12G135600	exon
Gm18	1052470	1052479	GACGGATCAAG	Glyma.18G014900	exon
Gm08	42329839	42329848	CTCGGATCGAT	Glyma.08G309900	exon
Gm06	11667474	11667483	CCCAAATCAAC	Glyma.06G143800	promoter-TSS
Gm07	42943542	42943551	GGAGAATCTGA	Glyma.07G247500	promoter-TSS
Gm07	43728010	43728019	GCAGGATCTGT	Glyma.07G258100	promoter-TSS
Gm13	19022078	19022087	TCCGTATCTCC	Glyma.13G087300	Intergenic
Gm04	50412865	50412874	AGAGGATCTGC	Glyma.04G249000	exon
Gm01	1493986	1493995	GCAGAATCTAG	Glyma.01G015000	promoter-TSS
Gm11	1477694	1477703	TCAGAATCAAC	Glyma.11G020900	exon
Gm15	9258288	9258297	CTCAGATCTGA	Glyma.15G118400	promoter-TSS
Gm11	38503497	38503506	TGCGAATCTGT	Glyma.11G242200	Intergenic
Gm17	7122346	7122355	TCCATATCAAT	Glyma.17G091400	intron
Gm10	34672550	34672559	ATCAAATCTTT	Glyma.10G129166	Intergenic
Gm03	42987443	42987452	ATCATATCTGC	Glyma.03G212300	promoter-TSS
Gm20	45883317	45883326	TTCAAATCAAC	Glyma.20G225000	exon
Gm06	30342597	30342606	GCCGGATCCAA	Glyma.06G224900	exon
Gm05	34181969	34181978	TGCGGATCTAG	Glyma.05G147400	promoter-TSS
Gm19	42540788	42540797	AACAAATCTTT	Glyma.19G160000	Intergenic
Gm10	1180474	1180483	CACAGATCTTA	Glyma.10G013300	promoter-TSS
Gm18	14156197	14156206	ACCGAATCAAG	Glyma.18G116200	exon
Gm02	10419417	10419426	GGAAAATCTAC	Glyma.02G109100	promoter-TSS
Gm01	7255852	7255861	TTCGGATCTAC	Glyma.01G056300	exon
Gm17	3126685	3126694	GGCAAATCTTA	Glyma.17G042100	promoter-TSS
Gm13	42273489	42273498	TTGGAATCTTT	Glyma.13G335500	exon
Gm10	1983784	1983793	TCCAGATCTAC	Glyma.10G022900	Intergenic
Gm20	36959695	36959704	TAAGGATCTGA	Glyma.20G128100	exon
Gm06	11543902	11543911	ATAGAATCTAT	Glyma.06G142300	Intergenic
Gm11	8947967	8947976	TCAAGATCTTA	Glyma.11G118000	exon
Gm06	3826608	3826617	TGAAAATCTTT	Glyma.06G050600	intron
Gm05	22261992	22262001	AAAGGATCTAG	Glyma.05G091866	exon
Gm04	37813603	37813612	ACAAAATCTTT	Glyma.04G158702	intron
Gm13	41469545	41469554	AAAGAATCTGT	Glyma.13G325800	exon
Gm08	10792956	10792965	TCCAGATCTTC	Glyma.08G139900	exon
Gm04	1623494	1623503	TCTGAATCTGG	Glyma.04G020600	TTS
Gm08	35014500	35014509	ATAGAATCTTT	Glyma.08G271900	exon
Gm12	5529851	5529860	TGCATATCTAA	Glyma.12G074100	promoter-TSS
Gm17	8561425	8561434	AGGGAATCTAT	Glyma.17G109300	promoter-TSS
Gm12	7603205	7603214	CGCGAATCAAG	Glyma.12G093100	exon
Gm10	47828330	47828339	GTCGGATCTCC	Glyma.10G249300	promoter-TSS
Gm16	37364594	37364603	GCAAGATCTAG	Glyma.16G213400	exon
Gm09	28224882	28224891	GTCGAATCCAA	Glyma.09G117200	Intergenic
Gm01	10902905	10902914	CACGAATCTCG	Glyma.01G067100	exon
Gm15	17416268	17416277	GAAGAATCTTT	Glyma.15G180000	promoter-TSS
Gm06	12005063	12005072	CACGAATCTTA	Glyma.06G147600	Intergenic
Gm08	2765371	2765380	GTAGGATCTAG	Glyma.08G034933	Intergenic
Gm17	3552456	3552465	TGCAAATCTAG	Glyma.17G047100	Intergenic
Gm08	11897020	11897029	CGCGTATCAAA	Glyma.08G153200	promoter-TSS
Gm02	11943676	11943685	CCCAAATCTGA	Glyma.02G122700	promoter-TSS
Gm17	34795385	34795394	TCCAAATCTGA	Glyma.17G211700	exon
Gm13	15979865	15979874	GGCATATCTTG	Glyma.13G069300	Intergenic
Gm05	5104553	5104562	AGCAAATCTGA	Glyma.05G054700	exon
Gm17	10244982	10244991	ACCGTATCAAA	Glyma.17G128200	exon
Gm08	38949563	38949572	TGCGGATCGAA	Glyma.08G285600	intron
Gm03	46074085	46074094	CCAAAATCTGC	Glyma.03G253400	Intergenic
Gm10	38767036	38767045	TTTGGATCTGG	Glyma.10G151000	promoter-TSS
Gm15	6603814	6603823	TTCGGATCAGA	Glyma.15G086200	exon
Gm16	30595607	30595616	TTAAAATCTAA	Glyma.16G143800	intron
Gm06	10867179	10867188	GCAGTATCTAA	Glyma.06G132500	TTS
Gm05	35249401	35249410	TCAGAATCTGA	Glyma.05G160500	exon
Gm02	6954897	6954906	GCCGTATCTTC	Glyma.02G080951	Intergenic
Gm12	6825387	6825396	TTTGAATCTAT	Glyma.12G084800	exon
Gm08	44964195	44964204	CCCGTATCTAT	Glyma.08G339500	Intergenic
Gm05	36578362	36578371	GTCATATCTTC	Glyma.05G176900	promoter-TSS
Gm06	7903338	7903347	TCCGGATCCGG	Glyma.06G099800	exon
Gm09	44403134	44403143	TCCGAATCTTC	Glyma.09G211400	promoter-TSS
Gm13	28397338	28397347	TTCAAATCTAC	Glyma.13G175200	TTS
Gm01	1626215	1626224	GGAGGATCTAC	Glyma.01G017000	exon
Gm02	3706742	3706751	TCAGAATCTTA	Glyma.02G039700	Intergenic
Gm03	35877484	35877493	CGAGGATCTTT	Glyma.03G131900	exon
Gm15	12168934	12168943	GGCGGATCTCG	Glyma.15G148000	exon
Gm12	620940	620949	TGCGTATCAAA	Glyma.12G008500	promoter-TSS
Gm12	3163307	3163316	CCCGTATCGAC	Glyma.12G043800	exon
Gm04	50780233	50780242	TCCAAATCTGA	Glyma.04G253000	promoter-TSS
Gm19	7250345	7250354	ACCAAATCTTG	Glyma.19G046800	TTS
Gm11	8924529	8924538	ATCGGATCCAC	Glyma.11G117600	exon
Gm01	3938632	3938641	TTCGAATCTGA	Glyma.01G037200	exon
Gm10	4544696	4544705	TCCGGATCAAC	Glyma.10G051100	exon
Gm15	6231512	6231521	CTCAAATCTGA	Glyma.15G081800	exon
Gm13	44224686	44224695	TCCGGATCGGG	Glyma.13G361700	exon
Gm08	13848341	13848350	TCAAAATCTTG	Glyma.08G173100	exon
Gm13	23941659	23941668	GAAGTATCTTC	Glyma.13G135900	promoter-TSS
Gm04	45995665	45995674	ACAGAATCAAT	Glyma.04G199500	TTS
Gm01	52356602	52356611	TCCAGATCTCT	Glyma.01G175800	Intergenic
Gm13	41850955	41850964	TTGGGATCTTT	Glyma.13G330200	exon
Gm01	24080078	24080087	TTAGAATCTTA	Glyma.01G082400	intron
Gm09	43825656	43825665	TCAGAATCTGA	Glyma.09G205300	exon
Gm19	41950358	41950367	GTAGAATCAAG	Glyma.19G154700	Intergenic
Gm15	965217	965226	TCCGGATCCGG	Glyma.15G012100	exon
Gm01	54600139	54600148	TTCATATCTAT	Glyma.01G201800	Intergenic
Gm20	40091752	40091761	AGAGAATCTTA	Glyma.20G163600	Intergenic
Gm13	42713810	42713819	CTCGGATCAGA	Glyma.13G341800	Intergenic
Gm01	46368980	46368989	TGAGGATCTTT	Glyma.01G133050	Intergenic
Gm06	46237053	46237062	GTCAAATCTTT	Glyma.06G275500	TTS
Gm13	33246891	33246900	GCCGAATCCGC	Glyma.13G225900	exon
Gm06	5933099	5933108	CCAGAATCTTA	Glyma.06G077200	exon
Gm19	37244856	37244865	TTGGAATCTGG	Glyma.19G113400	intron
Gm10	1222937	1222946	AGAGAATCTAA	Glyma.10G013700	exon
Gm12	7180277	7180286	CCAGAATCTCG	Glyma.12G088300	intron
Gm11	17477098	17477107	TTTGTATCTAC	Glyma.11G146200	TTS
Gm12	35717818	35717827	GCCGAATCTTT	Glyma.12G181800	exon
Gm13	26952508	26952517	GACAGATCTAG	Glyma.13G159800	Intergenic
Gm16	34211031	34211040	TGCGAATCATC	Glyma.16G179300	promoter-TSS
Gm13	30125106	30125115	TGCAGATCTGA	Glyma.13G193800	Intergenic
Gm13	38222564	38222573	GCTGAATCTGT	Glyma.13G288000	Intergenic
Gm01	7255917	7255926	GCAAAATCTGA	Glyma.01G056300	exon
Gm05	36263778	36263787	CTCGGATCTCA	Glyma.05G172600	exon
Gm02	45222679	45222688	TGAAGATCTGC	Glyma.02G245700	exon
Gm14	46718173	46718182	CTCGAATCCAC	Glyma.14G193700	promoter-TSS
Gm17	854300	854309	ATAGTATCTAG	Glyma.17G010500	promoter-TSS
Gm16	34210197	34210206	ACAAGATCTGC	Glyma.16G179300	promoter-TSS
Gm05	2267209	2267218	TAAGTATCTAA	Glyma.05G025900	promoter-TSS
Gm10	7389000	7389009	GACGAATCTTC	Glyma.10G073600	exon
Gm15	280607	280616	GCCAAATCTGC	Glyma.15G003200	promoter-TSS
Gm20	36853231	36853240	GAAGAATCTAA	Glyma.20G126500	exon
Gm11	2614719	2614728	TGCAAATCTCT	Glyma.11G036400	exon
Gm11	8458776	8458785	CGCGGATCTTC	Glyma.11G110800	promoter-TSS
Gm20	38277722	38277731	TCCAAATCAAG	Glyma.20G144400	exon
Gm12	24040341	24040350	CGAGGATCTAA	Glyma.12G155300	exon
Gm03	35463616	35463625	GTCGTATCAAG	Glyma.03G128300	intron
Gm17	23693229	23693238	AACGAATCAAA	Glyma.17G186200	Intergenic
Gm04	50087167	50087176	TTAAAATCTAT	Glyma.04G245100	promoter-TSS
Gm20	36632076	36632085	CGCGAATCCAG	Glyma.20G123800	exon
Gm10	1529077	1529086	TCCGAATCCGA	Glyma.10G017600	exon
Gm05	22260159	22260168	TCAGAATCTTT	Glyma.05G091866	promoter-TSS
Gm02	1243469	1243478	GCAGAATCTTC	Glyma.02G013700	exon
Gm13	34293577	34293586	ATAAGATCTAA	Glyma.13G238500	Intergenic
Gm08	299994	300003	TTCGAATCATG	Glyma.08G004100	TTS
Gm13	26399231	26399240	ACCGGATCTTC	Glyma.13G154350	promoter-TSS
Gm20	38023432	38023441	TGCAGATCTTC	Glyma.20G141600	exon
Gm16	4999288	4999297	AAAGGATCTTC	Glyma.16G052000	promoter-TSS
Gm19	43783734	43783743	ACAAGATCTGC	Glyma.19G172700	exon
Gm05	9080736	9080745	GGCGAATCAAT	Glyma.05G074900	TTS
Gm19	41103308	41103317	AACGGATCTAA	Glyma.19G145700	TTS
scaffold_273	10274	10283	GCCATATCTGT	Glyma.U008900	exon
Gm12	34744178	34744187	ATAGGATCTGC	Glyma.12G175200	Intergenic
Gm10	48880262	48880271	GAAGAATCTAA	Glyma.10G263700	exon
Gm08	2035508	2035517	CAAGTATCTTA	Glyma.08G025700	exon
Gm16	37506186	37506195	ACCAAATCTCT	Glyma.16G215300	exon
Gm04	4210087	4210096	TCAGGATCAAT	Glyma.04G052000	exon
Gm09	3888793	3888802	ACCGAATCATC	Glyma.09G045700	exon
Gm07	41808654	41808663	TTCGGATCTTG	Glyma.07G233800	promoter-TSS
Gm17	13953871	13953880	TCCAGATCTTG	Glyma.17G161100	intron
Gm17	41073282	41073291	TTCGGATCTCA	Glyma.17G255602	exon
Gm03	34976322	34976331	TTCGAATCCAC	Glyma.03G124700	exon
Gm08	7254577	7254586	GCCGAATCTAA	Glyma.08G095200	promoter-TSS
Gm03	31382118	31382127	TGCGAATCCAG	Glyma.03G105400	Intergenic
Gm14	4633927	4633936	CCCGAATCCGA	Glyma.14G058652	Intergenic
Gm01	55044605	55044614	CTAAGATCTGG	Glyma.01G207400	exon
Gm06	5219560	5219569	TTCATATCTAA	Glyma.06G068400	exon
Gm04	31758630	31758639	ATGGAATCTAT	Glyma.04G150500	Intergenic
Gm08	1565195	1565204	GCAGAATCTTC	Glyma.08G019300	promoter-TSS
Gm10	47828283	47828292	CCAGGATCTGG	Glyma.10G249300	promoter-TSS
Gm13	39277980	39277989	TGAGGATCTAA	Glyma.13G301700	promoter-TSS
Gm19	47771393	47771402	GTCAAATCTAA	Glyma.19G220200	promoter-TSS
Gm06	3572754	3572763	CCAGAATCTAT	Glyma.06G047600	exon
Gm20	35776242	35776251	AGAGAATCTAT	Glyma.20G116000	TTS
Gm05	38351675	38351684	TTAATATCTAC	Glyma.05G199600	TTS
Gm19	47457326	47457335	AGAGGATCTGG	Glyma.19G216200	exon
Gm06	3301206	3301215	TTGGGATCTAA	Glyma.06G043400	promoter-TSS
Gm06	16654310	16654319	TCCGAATCCGA	Glyma.06G190200	Intergenic
Gm05	22260071	22260080	GTCGGATCAGC	Glyma.05G091866	promoter-TSS
Gm04	1273667	1273676	CACGGATCAAT	Glyma.04G016800	promoter-TSS
Gm06	12473262	12473271	AACGAATCAAA	Glyma.06G153200	intron
Gm12	4695216	4695225	TCAAAATCTTC	Glyma.12G064000	exon
Gm08	1234498	1234507	AACGTATCAAC	Glyma.08G015600	Intergenic
Gm13	41773621	41773630	AGAGAATCTAA	Glyma.13G329600	promoter-TSS
Gm08	11931636	11931645	AACGAATCAAT	Glyma.08G153600	exon
Gm13	24852939	24852948	TTGGAATCTGG	Glyma.13G145000	promoter-TSS
Gm05	25289165	25289174	CACGGATCAAA	Glyma.05G096500	intron
Gm07	8080733	8080742	TCCGAATCTGC	Glyma.07G088350	exon
Gm09	7393595	7393604	TCCGTATCTTT	Glyma.09G072000	TTS
Gm03	3217743	3217752	TTGGGATCTAT	Glyma.03G029600	exon
Gm08	11897446	11897455	GCCGGATCTGG	Glyma.08G153200	exon
Gm03	33572085	33572094	CTAAAATCTAA	Glyma.03G115800	Intergenic
Gm08	45383311	45383320	GACAGATCTTG	Glyma.08G345100	Intergenic
Gm01	56239279	56239288	TTCATATCTAT	Glyma.01G222500	promoter-TSS
Gm11	10415043	10415052	CCCGAATCCGT	Glyma.11G137300	exon
Gm20	280306	280315	CCAGAATCTAA	Glyma.20G003000	exon
Gm11	33359926	33359935	GTCAGATCTGG	Glyma.11G201100	promoter-TSS
Gm19	43569668	43569677	TCCAGATCTCT	Glyma.19G170500	promoter-TSS
Gm11	11273719	11273728	ACAGAATCAAT	Glyma.11G148989	exon
Gm13	44224681	44224690	TCCGGATCCGG	Glyma.13G361700	exon
Gm14	7340218	7340227	CGCAAATCTTG	Glyma.14G084700	TTS
Gm06	8899000	8899009	TAAGAATCTTC	Glyma.06G110400	promoter-TSS
Gm11	8467858	8467867	ATCGAATCTCA	Glyma.11G110900	Intergenic
Gm19	50756741	50756750	GCCATATCTGA	Glyma.19G258700	Intergenic
Gm10	40720773	40720782	ATCGGATCCAC	Glyma.10G172500	promoter-TSS
Gm12	4253806	4253815	AACGGATCTAT	Glyma.12G058900	exon
Gm02	46036590	46036599	AACGAATCTGG	Glyma.02G255000	exon
Gm02	43212010	43212019	ACCAAATCTTG	Glyma.02G226900	Intergenic
Gm19	46407412	46407421	TCAGGATCAAA	Glyma.19G201600	exon
Gm15	4418514	4418523	CAAGTATCTTT	Glyma.15G057600	TTS
Gm10	45592161	45592170	TGAGAATCTTG	Glyma.10G224500	promoter-TSS
Gm11	8560360	8560369	ATAAGATCTAT	Glyma.11G112300	promoter-TSS
Gm07	43378336	43378345	CTAGAATCTTC	Glyma.07G253400	exon
Gm17	38422215	38422224	CTCATATCTTT	Glyma.17G229900	Intergenic
Gm12	35534811	35534820	GTCAGATCTGG	Glyma.12G180300	exon
Gm17	2546681	2546690	ATCGGATCATG	Glyma.17G034900	exon
Gm02	34142361	34142370	TCCGAATCTTC	Glyma.02G184700	exon
Gm11	8911135	8911144	GTTGTATCTAT	Glyma.11G117300	TTS
Gm05	36578464	36578473	GTCATATCTTC	Glyma.05G176900	exon
Gm07	44127817	44127826	TCAGAATCTAA	Glyma.07G263700	TTS
Gm15	8232675	8232684	CGAGAATCTGG	Glyma.15G105300	exon
Gm14	46923147	46923156	GGAGGATCTTC	Glyma.14G195200	exon
Gm01	47509949	47509958	TTCAAATCTTC	Glyma.01G137500	exon
Gm08	4117485	4117494	TTTGGATCTGG	Glyma.08G053200	promoter-TSS
Gm12	4393352	4393361	TTAAAATCTAA	Glyma.12G060700	promoter-TSS
Gm03	46059018	46059027	AACGAATCAAT	Glyma.03G253200	promoter-TSS
Gm12	2671296	2671305	CAAGAATCTTC	Glyma.12G037000	TTS
Gm03	37079074	37079083	CCAAAATCTGC	Glyma.03G143200	Intergenic
Gm08	16686640	16686649	GTAGGATCTTG	Glyma.08G205200	promoter-TSS
Gm20	32858523	32858532	GAAGAATCTAT	Glyma.20G087900	Intergenic
Gm14	7808770	7808779	GAAGGATCTGG	Glyma.14G088300	exon
Gm12	2776807	2776816	TGAGAATCAAT	Glyma.12G038500	Intergenic
Gm11	8759659	8759668	CCCAAATCTGA	Glyma.11G114800	Intergenic
Gm06	50347686	50347695	TTAGTATCTGT	Glyma.06G319300	promoter-TSS
Gm13	26616325	26616334	GCCGAATCTCG	Glyma.13G156700	exon
Gm17	24259174	24259183	TTGGGATCTAA	Glyma.17G187600	exon
Gm10	48064844	48064853	AACGGATCTGA	Glyma.10G251900	exon
Gm18	2220953	2220962	AGAGGATCTGG	Glyma.18G029300	exon
Gm04	5357006	5357015	GCAGAATCTAC	Glyma.04G064600	exon
Gm12	36080031	36080040	CTAAAATCTTT	Glyma.12G184800	promoter-TSS
Gm07	6291247	6291256	TTCGTATCGGT	Glyma.07G070800	exon
Gm03	34444254	34444263	AGAGAATCTAT	Glyma.03G120700	exon
Gm04	47608969	47608978	TTCAGATCTCC	Glyma.04G216700	exon
Gm08	8019323	8019332	TTAAAATCTTT	Glyma.08G104400	promoter-TSS
Gm06	5920116	5920125	TCCGAATCCAA	Glyma.06G076900	exon
Gm09	36501808	36501817	GACGGATCAAC	Glyma.09G143200	exon
Gm07	38971192	38971201	ATCGAATCAGA	Glyma.07G214300	exon
Gm07	42959865	42959874	AGAGAATCTTT	Glyma.07G248000	TTS
Gm15	4651531	4651540	CCCGAATCCGA	Glyma.15G060300	exon
Gm13	20615897	20615906	TTCATATCTAA	Glyma.13G100600	TTS
Gm01	52360208	52360217	TTCGAATCCAC	Glyma.01G175800	Intergenic
Gm15	17415872	17415881	TCTGAATCTGC	Glyma.15G180000	exon
Gm16	21449770	21449779	ATCGGATCTGA	Glyma.16G104800	Intergenic
Gm15	23272978	23272987	CTCAGATCTAG	Glyma.15G196000	Intergenic
Gm07	1858236	1858245	CGCGAATCAAC	Glyma.07G024000	exon
Gm17	23676394	23676403	GCGGGATCTGT	Glyma.17G186100	Intergenic
Gm13	40069175	40069184	TCCGAATCGAA	Glyma.13G311600	promoter-TSS
Gm19	49097714	49097723	CACGTATCTTC	Glyma.19G236700	Intergenic
Gm17	7200145	7200154	GCGGAATCTAG	Glyma.17G092400	exon
Gm10	4295070	4295079	CCCAAATCTTT	Glyma.10G048100	promoter-TSS
Gm11	10787379	10787388	CGCGGATCGAT	Glyma.11G141600	promoter-TSS
Gm15	49408518	49408527	CAAGTATCTAA	Glyma.15G248500	Intergenic
Gm01	53612715	53612724	GGCGAATCATT	Glyma.01G190100	promoter-TSS
Gm14	5308855	5308864	ACCAGATCTGA	Glyma.14G065900	exon
Gm17	23676097	23676106	CTCGTATCTGC	Glyma.17G186100	Intergenic
Gm06	10471786	10471795	GAAGAATCTGA	Glyma.06G127900	exon
Gm17	41448263	41448272	TACGAATCTTT	Glyma.17G259300	exon
Gm15	13591338	13591347	TTAGGATCTCC	Glyma.15G160300	exon
Gm13	32015150	32015159	AGCAAATCTTT	Glyma.13G212500	promoter-TSS
Gm08	31812556	31812565	GGAAGATCTGT	Glyma.08G266033	Intergenic
Gm20	42805988	42805997	TTCGAATCTGT	Glyma.20G189700	TTS
Gm06	13388286	13388295	TTCGGATCTAG	Glyma.06G162500	promoter-TSS
Gm06	10870815	10870824	ACCGAATCAAC	Glyma.06G132500	exon
Gm01	54595563	54595572	AGCGTATCTAA	Glyma.01G201400	Intergenic
Gm17	18639904	18639913	AACGAATCATA	Glyma.17G176200	TTS
Gm01	56284697	56284706	TTAAAATCTTT	Glyma.01G223000	TTS
Gm17	245085	245094	ATTGGATCTAT	Glyma.17G002100	exon
Gm05	22254998	22255007	AGAGAATCTTT	Glyma.05G092000	TTS
Gm12	39495758	39495767	CGAGGATCTTA	Glyma.12G221300	exon
Gm06	11229051	11229060	ATCGAATCAGA	Glyma.06G138100	exon
Gm19	36745641	36745650	TAAAAATCTGT	Glyma.19G109400	Intergenic
Gm06	10473161	10473170	TCAGAATCTTT	Glyma.06G127900	intron
Gm13	42469679	42469688	TTTGAATCTAA	Glyma.13G338400	exon
Gm17	41446688	41446697	GCAGTATCTAT	Glyma.17G259200	exon
Gm13	44224680	44224689	TCCGGATCCGG	Glyma.13G361700	exon
Gm12	34742609	34742618	TGCGTATCTGG	Glyma.12G175200	Intergenic
Gm08	6343304	6343313	ATCAGATCTAC	Glyma.08G084000	exon
Gm09	47974498	47974507	TCCAAATCAAG	Glyma.09G256700	Intergenic
Gm12	40630679	40630688	GTAATATCTAT	Glyma.12G232500	promoter-TSS
Gm17	10245950	10245959	TCAGAATCTGA	Glyma.17G128200	exon
Gm19	20534646	20534655	GCCGGATCATA	Glyma.19G065600	exon
Gm01	55044511	55044520	GCAGGATCAAC	Glyma.01G207400	exon
Gm13	16014230	16014239	GCCAAATCTGC	Glyma.13G069800	exon
Gm09	40729843	40729852	AGCAGATCTAG	Glyma.09G173400	exon
Gm01	52718723	52718732	ACCGCATCTGC	Glyma.01G179900	exon
Gm08	4831582	4831591	TAAGTATCTAA	Glyma.08G062700	exon
Gm15	1254906	1254915	CCTGAATCTGC	Glyma.15G015800	Intergenic
Gm20	3837939	3837948	TGCGAATCGGG	Glyma.20G031300	exon
Gm17	23682312	23682321	GAAGAATCTTA	Glyma.17G186200	Intergenic
Gm07	42187784	42187793	CGCGGATCGAT	Glyma.07G237200	promoter-TSS
Gm14	2201743	2201752	GCAAAATCTGA	Glyma.14G030400	exon
Gm19	39845698	39845707	GTCGGATCCGG	Glyma.19G132800	exon
Gm08	8229945	8229954	TCTGAATCTGC	Glyma.08G107000	exon
Gm02	1132733	1132742	TGCAGATCTGA	Glyma.02G012700	exon
Gm11	3144096	3144105	CCCAGATCTAG	Glyma.11G043000	intron
Gm16	30110396	30110405	TCTGTATCTGT	Glyma.16G141100	promoter-TSS
Gm10	40998001	40998010	CCCAAATCTGT	Glyma.10G175200	Intergenic
Gm15	52427873	52427882	ACCAGATCTGA	Glyma.15G268000	TTS
Gm14	3148708	3148717	CGCGTATCAAT	Glyma.14G041700	exon
Gm19	1033819	1033828	CACGAATCTTT	Glyma.19G010900	Intergenic
Gm17	39005500	39005509	AAAGAATCTGA	Glyma.17G233500	exon
Gm01	52577297	52577306	CACGTATCTCT	Glyma.01G178500	promoter-TSS
Gm08	1763191	1763200	GAAGTATCTTG	Glyma.08G021900	exon
Gm06	3573031	3573040	ACCAAATCTAC	Glyma.06G047600	exon
Gm04	50321449	50321458	ATAGAATCTTA	Glyma.04G247800	promoter-TSS
Gm14	14379375	14379384	TCCGAATCAGT	Glyma.14G116300	exon
Gm17	8544854	8544863	TCCGGATCAAG	Glyma.17G109100	exon
Gm07	35692068	35692077	ATCGAATCTAC	Glyma.07G185700	TTS
Gm09	39808706	39808715	CGCGGATCAGA	Glyma.09G165000	TTS
Gm01	51632200	51632209	ACCGGATCAGA	Glyma.01G167500	TTS
Gm10	15629278	15629287	GGCAAATCTTT	Glyma.10G098800	exon
Gm08	13481514	13481523	ACCAAATCTTC	Glyma.08G168700	Intergenic
Gm14	46440648	46440657	TCAAGATCTTT	Glyma.14G190800	exon
Gm04	48209115	48209124	TAAGGATCTGT	Glyma.04G223300	promoter-TSS
Gm09	43497606	43497615	TAAGAATCTAG	Glyma.09G201900	Intergenic
Gm20	38023289	38023298	CTCAGATCTGT	Glyma.20G141600	intron
Gm17	23695127	23695136	GCAGGATCTGA	Glyma.17G186200	Intergenic
Gm16	34210771	34210780	TTCGTATCAAA	Glyma.16G179300	promoter-TSS
Gm13	26659998	26660007	CACAGATCTTT	Glyma.13G157400	TTS
Gm01	52175020	52175029	GCCGGATCCAT	Glyma.01G173700	exon
Gm17	41215762	41215771	CCCGGATCTGT	Glyma.17G257100	promoter-TSS
Gm02	46541563	46541572	TTGGAATCTGC	Glyma.02G260800	TTS
Gm05	41106026	41106035	CCCGAATCTAG	Glyma.05G233500	exon
Gm19	41656360	41656369	TGCGAATCTGA	Glyma.19G151500	Intergenic
Gm08	38846004	38846013	TCAGTATCTCT	Glyma.08G285100	exon
Gm08	11556940	11556949	GACGAATCAGA	Glyma.08G149600	exon
Gm20	280512	280521	CTCAAATCTTG	Glyma.20G003000	exon
Gm06	47782387	47782396	AGCGGATCTGT	Glyma.06G293200	promoter-TSS
Gm15	8248200	8248209	GTAGAATCAAC	Glyma.15G105500	exon
Gm19	48597021	48597030	CCCGGATCGGC	Glyma.19G229800	promoter-TSS
Gm14	49050154	49050163	TGCGGATCAGA	Glyma.14G217100	exon
Gm16	4997433	4997442	TGAAAATCTAA	Glyma.16G052000	intron
Gm06	8893037	8893046	TGTGAATCTAT	Glyma.06G110400	Intergenic
Gm09	6285640	6285649	GGGGGATCTAC	Glyma.09G065000	exon
Gm04	1623623	1623632	GCCAGATCTAA	Glyma.04G020600	TTS
Gm17	10189481	10189490	TACGTATCTCT	Glyma.17G127600	Intergenic
Gm15	8694103	8694112	CCAAGATCTTT	Glyma.15G111400	intron
Gm15	12427047	12427056	TGCAAATCTAC	Glyma.15G150400	TTS
Gm11	35959341	35959350	GTCGGATCTCG	Glyma.11G216500	exon
Gm02	48995531	48995540	TCCGCATCTAT	Glyma.02G292800	Intergenic
Gm01	1806956	1806965	GCAAGATCTAC	Glyma.01G018800	exon
Gm19	40221395	40221404	GGCGGATCTCC	Glyma.19G136400	exon
Gm05	37892748	37892757	ATCGAATCGAT	Glyma.05G194101	Intergenic
Gm04	50411062	50411071	TCAGAATCTCC	Glyma.04G248951	TTS
Gm05	40585314	40585323	GGAGGATCTAG	Glyma.05G227100	exon
Gm09	47905933	47905942	CTCGTATCAAA	Glyma.09G255800	exon
Gm10	38694591	38694600	TTCAAATCTAG	Glyma.10G150000	promoter-TSS
Gm15	11268134	11268143	AACAAATCTAA	Glyma.15G138500	promoter-TSS
Gm10	38766980	38766989	TTCAGATCTGT	Glyma.10G151000	promoter-TSS
Gm18	6081508	6081517	GGAGAATCTGT	Glyma.18G066500	exon
Gm03	35781123	35781132	TCCGGATCCTC	Glyma.03G130800	exon
Gm08	648883	648892	GTCATATCTTG	Glyma.08G008200	TTS
Gm05	691848	691857	ATCAAATCTGA	Glyma.05G007100	TTS
Gm12	4393654	4393663	CGCGGATCTCT	Glyma.12G060700	exon
Gm09	41462159	41462168	TTTGGATCTGC	Glyma.09G180700	Intergenic
Gm08	644579	644588	ACCGAATCTGA	Glyma.08G008100	exon
Gm05	5104258	5104267	TTCGGATCGAA	Glyma.05G054700	exon
Gm01	44076635	44076644	GTGGAATCTGT	Glyma.01G124500	promoter-TSS
Gm03	36347621	36347630	AACAAATCTTA	Glyma.03G136000	intron
Gm09	38670404	38670413	AGGGAATCTAT	Glyma.09G154600	Intergenic
Gm20	35776392	35776401	TTCGAATCCAG	Glyma.20G116000	TTS
Gm06	2708488	2708497	TCCAGATCTTC	Glyma.06G035200	exon
Gm03	39984079	39984088	CGAAAATCTAT	Glyma.03G174300	exon
Gm19	49902324	49902333	TTAGGATCTAA	Glyma.19G247600	promoter-TSS
Gm03	36929778	36929787	TAAGAATCTCT	Glyma.03G141500	TTS
Gm01	50050872	50050881	TTCAAATCAAT	Glyma.01G152500	Intergenic
Gm15	7373662	7373671	TTCGGATCTTC	Glyma.15G094700	intron
Gm03	42787698	42787707	CGCGAATCATG	Glyma.03G209400	promoter-TSS
Gm10	40997950	40997959	ATAGAATCTAT	Glyma.10G175200	Intergenic
Gm02	11548892	11548901	ATAGGATCTGG	Glyma.02G120100	Intergenic
Gm10	49782223	49782232	TCAGAATCAGC	Glyma.10G274300	Intergenic
Gm04	1273522	1273531	TGAATATCTAC	Glyma.04G016800	promoter-TSS
Gm01	33710428	33710437	TCTGGATCTTT	Glyma.01G099600	Intergenic
Gm01	23724938	23724947	TGGGGATCTAA	Glyma.01G081600	Intergenic
Gm17	23672951	23672960	ACAAGATCTGG	Glyma.17G186100	Intergenic
Gm13	35439082	35439091	GTCGGATCAGG	Glyma.13G254500	promoter-TSS
Gm14	7907818	7907827	CTCGTATCATT	Glyma.14G088900	TTS
Gm17	4492614	4492623	GTCGAATCAAT	Glyma.17G059100	TTS
Gm12	6772877	6772886	TTAATATCTAG	Glyma.12G084500	exon
Gm14	42892202	42892211	TCCGTATCTCC	Glyma.14G169800	Intergenic
Gm13	41877629	41877638	AGAGGATCTGC	Glyma.13G330500	exon
Gm08	4327485	4327494	GCCAAATCAAT	Glyma.08G056300	promoter-TSS
Gm05	25604281	25604290	TTCGAATCTCT	Glyma.05G097100	promoter-TSS
Gm13	32014385	32014394	CTCGAATCATC	Glyma.13G212500	exon
Gm17	23695063	23695072	CTCAAATCTCT	Glyma.17G186200	Intergenic
Gm04	4210621	4210630	TTAGAATCAAA	Glyma.04G052000	exon
Gm09	5827229	5827238	CACAGATCTAA	Glyma.09G061900	Intergenic
Gm06	2250319	2250328	GCAGAATCTCA	Glyma.06G028900	exon
Gm08	3378945	3378954	GCAGAATCTTG	Glyma.08G042700	exon
Gm17	23681366	23681375	ATCAGATCTTG	Glyma.17G186200	Intergenic
Gm19	19209391	19209400	CTCGAATCAAC	Glyma.19G064200	intron
Gm15	21101510	21101519	CTAAGATCTGC	Glyma.15G190500	exon
Gm05	912985	912994	ACAGTATCTGA	Glyma.05G010500	TTS
Gm09	351354	351363	CTCGGATCTTC	Glyma.09G004400	exon
Gm10	43181736	43181745	TCGGAATCTTT	Glyma.10G200100	exon
Gm04	3708555	3708564	GCCAGATCTAT	Glyma.04G046700	exon
Gm11	2576802	2576811	ACCATATCTTA	Glyma.11G035900	exon
Gm11	5195450	5195459	CCGGTATCTAC	Glyma.11G069200	Intergenic
Gm11	18748404	18748413	AACGTATCTGA	Glyma.11G154700	promoter-TSS
Gm11	37591972	37591981	ACAATATCTAC	Glyma.11G231400	Intergenic
Gm14	49393138	49393147	GCCAAATCTGG	Glyma.14G220400	exon
Gm02	7474180	7474189	GACGAATCTCA	Glyma.02G086300	promoter-TSS
Gm12	4693684	4693693	TGAAAATCTAT	Glyma.12G064000	exon
Gm14	7504596	7504605	TGAAGATCTGG	Glyma.14G085800	exon
Gm16	21449557	21449566	CCAAGATCTAA	Glyma.16G104800	Intergenic
Gm03	1767485	1767494	ATAGTATCTAC	Glyma.03G017800	Intergenic
Gm17	23663571	23663580	CTCGAATCCAG	Glyma.17G185700	Intergenic
Gm01	52356971	52356980	GCTGGATCTAC	Glyma.01G175800	Intergenic
Gm12	36749716	36749725	GCCGGATCGGA	Glyma.12G191400	exon
Gm10	3947199	3947208	CCCAGATCTAC	Glyma.10G044400	Intergenic
Gm08	1363387	1363396	TACGTATCTAG	Glyma.08G016900	TTS
Gm10	41105436	41105445	AACAGATCTGG	Glyma.10G176200	promoter-TSS
Gm14	4672556	4672565	GCAGAATCTCA	Glyma.14G058900	promoter-TSS
Gm12	5381918	5381927	TTCAGATCTGA	Glyma.12G073100	TTS
Gm20	44055035	44055044	TTAGAATCAAA	Glyma.20G204100	TTS
Gm17	38022209	38022218	AACAAATCTAT	Glyma.17G226500	promoter-TSS
Gm15	1249293	1249302	ATCAGATCTTG	Glyma.15G015700	TTS
Gm01	56597561	56597570	TGAGTATCTGA	Glyma.01G226600	promoter-TSS
Gm20	41558111	41558120	ACCGGATCTCA	Glyma.20G178500	promoter-TSS
Gm06	2221246	2221255	CCAGTATCTAG	Glyma.06G028700	Intergenic
Gm14	7633524	7633533	GTCGCATCTGT	Glyma.14G086600	TTS
Gm05	2267232	2267241	AGAGTATCTAG	Glyma.05G025900	promoter-TSS
Gm13	31479817	31479826	AGAGGATCTTC	Glyma.13G207100	exon
Gm13	9787526	9787535	CTCGTATCATT	Glyma.13G034200	Intergenic
Gm12	34502125	34502134	CGCGGATCTCA	Glyma.12G173500	exon
Gm04	687437	687446	TCCGAATCTCT	Glyma.04G008900	exon
Gm17	41417677	41417686	TCCAAATCAAC	Glyma.17G259000	exon
scaffold_273	11641	11650	TTCAAATCTCT	Glyma.U008900	exon
Gm17	3722169	3722178	GGAGGATCTCT	Glyma.17G048900	exon
Gm07	10575749	10575758	CACGAATCATT	Glyma.07G108900	promoter-TSS
Gm01	56156392	56156401	AGAGGATCTTT	Glyma.01G221500	exon
Gm17	11896357	11896366	CCCGGATCCGA	Glyma.17G145300	exon
Gm17	39869440	39869449	CTCGAATCAGT	Glyma.17G242100	exon
Gm13	21394213	21394222	GACGAATCAAC	Glyma.13G109800	Intergenic
Gm17	19760608	19760617	TGAGAATCTTA	Glyma.17G179102	TTS
Gm10	40210880	40210889	TTGGAATCTAA	Glyma.10G166600	Intergenic
Gm05	37759495	37759504	CAAAAATCTAG	Glyma.05G192000	exon
Gm04	31758360	31758369	ATCATATCTAT	Glyma.04G150500	Intergenic
Gm08	11557039	11557048	ACCGGATCCGG	Glyma.08G149600	exon
Gm13	27229430	27229439	TGCGAATCTAC	Glyma.13G162700	Intergenic
Gm16	2554502	2554511	TACGGATCAAG	Glyma.16G026400	TTS
Gm12	8102253	8102262	TTCGCATCTAT	Glyma.12G096300	promoter-TSS
Gm15	53119855	53119864	GACAGATCTGA	Glyma.15G273600	promoter-TSS
Gm13	35923375	35923384	CTAAGATCTTT	Glyma.13G261200	Intergenic
Gm09	42203789	42203798	AGAGAATCTGG	Glyma.09G188600	promoter-TSS
Gm09	7462456	7462465	TCCAAATCTAG	Glyma.09G072300	Intergenic
Gm07	4646882	4646891	TTAGAATCTCC	Glyma.07G053300	Intergenic
Gm08	8228924	8228933	ACCAGATCTCT	Glyma.08G106900	TTS
Gm20	46863580	46863589	TCCAGATCTGT	Glyma.20G237200	promoter-TSS
Gm17	23706189	23706198	ACCGGATCGGG	Glyma.17G186500	Intergenic
Gm08	14687579	14687588	GGAAGATCTAG	Glyma.08G182100	exon
Gm03	36693050	36693059	ACCGGATCAAC	Glyma.03G138600	promoter-TSS
Gm09	19620272	19620281	TTCGGATCTGT	Glyma.09G107900	TTS
Gm02	1132334	1132343	CCGGAATCTGC	Glyma.02G012700	exon
Gm12	40212760	40212769	TGCGGATCAAC	Glyma.12G227800	promoter-TSS
Gm03	42597106	42597115	TCAGAATCATT	Glyma.03G206800	Intergenic
Gm06	10906547	10906556	TCTGGATCTGC	Glyma.06G133000	promoter-TSS
Gm10	46228995	46229004	ATCGAATCTGA	Glyma.10G232000	promoter-TSS
Gm01	1689896	1689905	AAAGAATCTAC	Glyma.01G017700	Intergenic
Gm05	31355196	31355205	ACCAAATCTGA	Glyma.05G120100	intron
Gm19	38784262	38784271	AACGAATCTTA	Glyma.19G125300	TTS
Gm10	1633303	1633312	ACAGAATCTTA	Glyma.10G019000	exon
Gm16	36993497	36993506	TTCGGATCGGC	Glyma.16G208100	exon
Gm16	34210407	34210416	TTCGGATCAAG	Glyma.16G179300	promoter-TSS
Gm13	9661342	9661351	TTTGGATCTAA	Glyma.13G033900	exon
Gm05	16822942	16822951	TCCAAATCAGT	Glyma.05G082200	exon
Gm01	54775202	54775211	TCCAGATCAAG	Glyma.01G203400	promoter-TSS
Gm08	648208	648217	ATCAAATCTAC	Glyma.08G008100	exon
Gm11	2613547	2613556	ACAGAATCTCG	Glyma.11G036400	TTS
Gm01	2601680	2601689	TTAAGATCTTT	Glyma.01G025100	exon
Gm01	54717220	54717229	GGCGAATCTTT	Glyma.01G203100	Intergenic
Gm08	16376482	16376491	TCAGGATCTTT	Glyma.08G201300	promoter-TSS
Gm13	26659997	26660006	TAAAGATCTGT	Glyma.13G157400	TTS
Gm10	45421859	45421868	ATAAAATCTAA	Glyma.10G222100	exon
Gm07	44340212	44340221	ATTGAATCTAT	Glyma.07G266500	exon
Gm17	1065841	1065850	CGAGAATCTTA	Glyma.17G013900	Intergenic
Gm06	8180562	8180571	TAAAAATCTAG	Glyma.06G103200	promoter-TSS
Gm19	7331225	7331234	TCAGAATCATT	Glyma.19G047100	Intergenic
Gm08	16987805	16987814	GCAAGATCTGA	Glyma.08G208800	promoter-TSS
Gm10	49242333	49242342	AAAGTATCTAT	Glyma.10G269300	Intergenic
Gm17	10236660	10236669	CACGGATCTTT	Glyma.17G128100	Intergenic
Gm13	21775070	21775079	CCCAGATCTGT	Glyma.13G113900	intron
Gm08	8228893	8228902	TCCGTATCAAA	Glyma.08G106900	TTS
Gm14	1543601	1543610	CCCAAATCTAG	Glyma.14G021800	promoter-TSS
Gm05	16826806	16826815	TGCAAATCTGA	Glyma.05G082200	promoter-TSS
Gm17	7277224	7277233	CTAGAATCTCC	Glyma.17G093200	Intergenic
Gm05	14056540	14056549	TCCAGATCTGT	Glyma.05G088700	promoter-TSS
Gm15	4653678	4653687	GCCAGATCTGC	Glyma.15G060300	promoter-TSS
Gm16	34100894	34100903	TGCGGATCAAC	Glyma.16G177800	exon
Gm02	9353858	9353867	CCCGGATCGAA	Glyma.02G099900	promoter-TSS
Gm01	26679746	26679755	TGCGAATCGAT	Glyma.01G087800	exon
Gm09	3583706	3583715	ACCGGATCGGG	Glyma.09G042400	exon
Gm13	40562043	40562052	CTCAGATCTTC	Glyma.13G317250	exon
Gm07	35993234	35993243	CCCGGATCCGT	Glyma.07G189000	exon
Gm16	2445989	2445998	AACATATCTGA	Glyma.16G025500	TTS
Gm05	35085722	35085731	CTAAGATCTAA	Glyma.05G158300	promoter-TSS
Gm07	43370547	43370556	CTCGAATCAGA	Glyma.07G253300	exon
Gm12	34743420	34743429	GACAAATCTTG	Glyma.12G175200	Intergenic
Gm10	49084667	49084676	CCCGAATCCAG	Glyma.10G266900	exon
Gm06	5011389	5011398	CTGGTATCTAC	Glyma.06G065950	Intergenic
Gm01	56872709	56872718	ATCATATCTTA	Glyma.01G230200	intron
Gm09	42381297	42381306	AGAGGATCTAA	Glyma.09G190400	promoter-TSS
Gm01	3239825	3239834	AGCGGATCTTC	Glyma.01G030900	exon
Gm13	39307151	39307160	GTCAGATCTTT	Glyma.13G302232	promoter-TSS
Gm06	352565	352574	TTGGAATCTAT	Glyma.06G003900	Intergenic
Gm19	39936665	39936674	AACGAATCAGG	Glyma.19G133800	exon
Gm13	31478840	31478849	TACATATCTAG	Glyma.13G207100	TTS
Gm14	14379530	14379539	CACGAATCAAA	Glyma.14G116300	exon
Gm08	11149748	11149757	ACCAGATCTTG	Glyma.08G145500	TTS
Gm03	42789220	42789229	AACGGATCTGG	Glyma.03G209400	intron
Gm20	46863567	46863576	ATCGAATCCAC	Glyma.20G237200	promoter-TSS
Gm17	21894613	21894622	AACGAATCTAT	Glyma.17G181950	Intergenic
Gm06	8359521	8359530	TTCGGATCTGA	Glyma.06G105000	exon
Gm20	40009606	40009615	TCAGAATCAAA	Glyma.20G162751	TTS
Gm13	35923262	35923271	CCAATATCTAG	Glyma.13G261200	Intergenic
Gm03	43449396	43449405	TTAGGATCTGC	Glyma.03G219300	exon
Gm09	49593670	49593679	TCCAAATCTCT	Glyma.09G276600	Intergenic
Gm19	38784113	38784122	TCAAGATCTGC	Glyma.19G125300	TTS
Gm06	13628187	13628196	TAAGGATCTTC	Glyma.06G164900	exon
Gm18	20078903	20078912	TTCGAATCTCT	Glyma.18G137100	intron
Gm14	1168210	1168219	TACGGATCTAA	Glyma.14G016300	exon
Gm11	2576900	2576909	CGCAGATCTTG	Glyma.11G035900	exon
Gm09	11433989	11433998	TGCGTATCTAA	Glyma.09G087700	promoter-TSS
Gm03	40921129	40921138	TCCGGATCTTC	Glyma.03G185700	promoter-TSS
Gm11	11329118	11329127	TTAAGATCTAA	Glyma.11G149825	exon
Gm20	47610215	47610224	TTCAGATCTTC	Glyma.20G246800	exon
Gm15	1076705	1076714	GGAGAATCTTC	Glyma.15G013300	promoter-TSS
Gm06	6720432	6720441	TCCGGATCCGT	Glyma.06G087100	promoter-TSS
Gm15	23034045	23034054	TTTGGATCTAT	Glyma.15G195100	Intergenic
Gm07	43377794	43377803	AACGAATCAGG	Glyma.07G253400	exon
Gm12	36305761	36305770	TCAGGATCTTA	Glyma.12G187400	exon
Gm02	28272514	28272523	ATAAAATCTAT	Glyma.02G170300	Intergenic
Gm08	38844888	38844897	CACATATCTAG	Glyma.08G285100	promoter-TSS
Gm18	52452924	52452933	CTGGAATCTAT	Glyma.18G233300	Intergenic
Gm17	32055490	32055499	ACAGAATCTAT	Glyma.17G202100	Intergenic
Gm13	28397637	28397646	TTCAGATCTAC	Glyma.13G175200	TTS
Gm13	23546575	23546584	TGCAGATCTAG	Glyma.13G132100	exon
Gm17	11481095	11481104	CCCAGATCTGA	Glyma.17G141600	Intergenic
Gm05	39684962	39684971	CCAGAATCAAA	Glyma.05G215900	TTS
Gm13	31478865	31478874	GTCAAATCAAT	Glyma.13G207100	TTS
Gm09	15941751	15941760	CCCGAATCATC	Glyma.09G098000	exon
Gm06	47624269	47624278	GCCGGATCGAC	Glyma.06G291600	promoter-TSS
Gm04	44676550	44676559	TTAGGATCTTC	Glyma.04G187700	TTS
Gm11	5651755	5651764	TCCATATCTCC	Glyma.11G075500	exon
Gm03	37330254	37330263	TTCGAATCTCT	Glyma.03G146100	TTS
Gm17	23673099	23673108	TCAAGATCTGC	Glyma.17G186100	Intergenic
Gm12	24041065	24041074	GGCATATCTGT	Glyma.12G155300	exon
Gm10	3947105	3947114	CTCGAATCTCT	Glyma.10G044400	Intergenic
Gm02	1132097	1132106	CACGGATCTAA	Glyma.02G012700	exon
Gm17	23673100	23673109	TGCAGATCTTG	Glyma.17G186100	Intergenic
Gm13	40731160	40731169	ATAGTATCTGA	Glyma.13G319100	promoter-TSS
Gm08	5733822	5733831	CAAGGATCTTC	Glyma.08G074900	Intergenic
Gm12	24041007	24041016	AGCGAATCATC	Glyma.12G155300	exon
Gm08	10152967	10152976	AACGTATCTAC	Glyma.08G131400	promoter-TSS
Gm03	24259308	24259317	ATCGTATCCAT	Glyma.03G083100	promoter-TSS
Gm13	36376175	36376184	CCCAAATCTCT	Glyma.13G266600	exon
Gm19	45432965	45432974	TCCAAATCAAA	Glyma.19G192500	exon
Gm15	48897014	48897023	TCTGAATCTTT	Glyma.15G246100	intron
Gm08	44470343	44470352	TCAGGATCAGC	Glyma.08G333700	exon
Gm15	1254638	1254647	ATAGAATCTGG	Glyma.15G015800	Intergenic
Gm14	8520091	8520100	CGCGGATCATG	Glyma.14G090700	promoter-TSS
Gm17	38488374	38488383	TCAAAATCTTA	Glyma.17G230500	promoter-TSS
Gm10	46564090	46564099	AAAGAATCTTG	Glyma.10G235700	TTS
Gm09	47515252	47515261	TGGGAATCTAA	Glyma.09G250600	promoter-TSS
Gm09	42083686	42083695	ACAAGATCTAT	Glyma.09G187200	exon
Gm10	3455678	3455687	CCGGAATCTGG	Glyma.10G039100	promoter-TSS
Gm05	39873401	39873410	TCCAAATCTTC	Glyma.05G218500	exon
Gm01	54597285	54597294	TTCGGATCCAG	Glyma.01G201400	Intergenic
Gm19	38785286	38785295	TCAAAATCTAA	Glyma.19G125300	exon
Gm17	2546965	2546974	AAAGAATCTAG	Glyma.17G034900	exon
Gm17	23696923	23696932	TTCGAATCTTC	Glyma.17G186200	Intergenic
Gm16	3716064	3716073	GCAATATCTAA	Glyma.16G039800	exon
Gm04	9179736	9179745	TTAGAATCTAA	Glyma.04G100300	promoter-TSS
Gm15	6603164	6603173	CCAGAATCTGC	Glyma.15G086200	promoter-TSS
Gm19	43763431	43763440	CTCAGATCTCT	Glyma.19G172200	promoter-TSS
Gm08	11820624	11820633	CTAAAATCTGC	Glyma.08G152600	TTS
Gm05	39870937	39870946	GAAAAATCTAT	Glyma.05G218400	TTS
Gm12	5376695	5376704	ATCGTATCATA	Glyma.12G073000	intron
Gm13	36959488	36959497	AGCGGATCTCT	Glyma.13G274100	exon
Gm08	13639552	13639561	TCAGTATCTGT	Glyma.08G170200	Intergenic
Gm13	24202531	24202540	TTAATATCTGT	Glyma.13G138400	promoter-TSS
Gm14	47389363	47389372	GCAGAATCTGT	Glyma.14G200200	exon
Gm05	6017358	6017367	AGAGAATCTGC	Glyma.05G062400	exon
Gm17	3722479	3722488	TTAAAATCTTC	Glyma.17G048900	exon
Gm15	8618389	8618398	GACGAATCATG	Glyma.15G110300	TTS
Gm11	10700943	10700952	GGCGTATCTAG	Glyma.11G140500	exon
Gm10	49865967	49865976	TCGGAATCTGG	Glyma.10G275000	exon
Gm03	34444353	34444362	TCAAAATCTAA	Glyma.03G120700	exon
Gm13	19953868	19953877	GCCGAATCGGA	Glyma.13G094000	exon
Gm01	54595593	54595602	TCGGGATCTAT	Glyma.01G201400	Intergenic
Gm08	31813798	31813807	TTCGAATCCTT	Glyma.08G266033	Intergenic
Gm13	40192860	40192869	TCCATATCTTT	Glyma.13G312900	Intergenic
Gm11	1575888	1575897	TACGTATCTGT	Glyma.11G022200	TTS
Gm17	23688599	23688608	GACGGATCTTG	Glyma.17G186200	Intergenic
Gm13	26659232	26659241	GCCAAATCTAT	Glyma.13G157400	TTS
Gm10	48063277	48063286	CCAAAATCTAA	Glyma.10G251900	TTS
Gm13	21309583	21309592	TGAAAATCTGG	Glyma.13G108700	Intergenic
Gm18	1287890	1287899	GTCGGATCTGG	Glyma.18G017800	exon
Gm03	39336178	39336187	AAAGAATCTTG	Glyma.03G167200	TTS
Gm10	50330046	50330055	TGAAGATCTAT	Glyma.10G281400	TTS
Gm13	37867811	37867820	ACGGAATCTAA	Glyma.13G283600	exon
Gm11	10601011	10601020	CGCGAATCTCA	Glyma.11G139500	promoter-TSS
Gm12	2645423	2645432	TTAAAATCTGC	Glyma.12G036400	exon
Gm02	41596177	41596186	GCAGTATCTGC	Glyma.02G212100	exon
Gm06	5933778	5933787	AGAGAATCTTC	Glyma.06G077200	exon
Gm02	10946244	10946253	CGCGAATCTTG	Glyma.02G113200	Intergenic
Gm18	56238784	56238793	GGAGAATCTCT	Glyma.18G278100	promoter-TSS
Gm03	27553392	27553401	TTCAGATCTCT	Glyma.03G088800	exon
Gm14	7929360	7929369	TCAGAATCTGC	Glyma.14G089000	exon
Gm17	38185932	38185941	GACATATCTTA	Glyma.17G227700	Intergenic
Gm17	10002369	10002378	TTAGGATCAAA	Glyma.17G125500	intron
Gm17	3605794	3605803	AACAGATCTAT	Glyma.17G047500	Intergenic
Gm07	4159636	4159645	TTCAAATCTGA	Glyma.07G049100	TTS
Gm10	42026454	42026463	AACAAATCTGG	Glyma.10G186300	exon
Gm18	6982028	6982037	CTCAAATCTAA	Glyma.18G074100	exon
Gm19	5347196	5347205	ACCGAATCTTG	Glyma.19G038200	exon
Gm07	36982012	36982021	ACCGGATCCAC	Glyma.07G198000	exon
Gm19	27914676	27914685	CCAGAATCTTC	Glyma.19G075800	exon
Gm20	39884773	39884782	ACCGAATCTCA	Glyma.20G161100	promoter-TSS
Gm11	9984367	9984376	TACGGATCGAG	Glyma.11G131100	TTS
Gm17	23683633	23683642	GAAAAATCTAT	Glyma.17G186200	Intergenic
Gm19	1268698	1268707	ATCAAATCTTG	Glyma.19G013500	exon
Gm19	44466742	44466751	TAAAAATCTAC	Glyma.19G181700	promoter-TSS
Gm03	40934561	40934570	AGCATATCTAA	Glyma.03G185900	TTS
Gm20	45757955	45757964	ACCGAATCAGA	Glyma.20G223600	exon
Gm15	27988299	27988308	TAAGAATCTGT	Glyma.15G208200	Intergenic
Gm02	43746765	43746774	AGAGAATCTTT	Glyma.02G232100	exon
Gm09	10708085	10708094	TCAAAATCTTT	Glyma.09G086600	Intergenic
Gm13	31066386	31066395	ACCAGATCTAC	Glyma.13G202800	exon
Gm13	32942456	32942465	TTCAAATCAAG	Glyma.13G222500	intron
Gm18	1374325	1374334	GCAATATCTAT	Glyma.18G018800	TTS
Gm20	38282080	38282089	AAAGGATCTGA	Glyma.20G144400	TTS
Gm05	37889532	37889541	TCCGAATCGGC	Glyma.05G194101	promoter-TSS
Gm15	6603866	6603875	CGCGAATCAGA	Glyma.15G086200	exon
Gm13	15094619	15094628	TGCATATCTGG	Glyma.13G062500	promoter-TSS
Gm04	43485354	43485363	TTCGAATCCGA	Glyma.04G180800	exon
Gm17	23807490	23807499	TTCAAATCTTT	Glyma.17G186600	promoter-TSS
Gm18	51741787	51741796	AGCGAATCTGT	Glyma.18G226200	promoter-TSS
Gm06	2147209	2147218	GACGGATCAGA	Glyma.06G027700	exon
Gm17	2675459	2675468	CTCAGATCTTG	Glyma.17G036600	intron
Gm18	1911422	1911431	TCCGTATCCTT	Glyma.18G025700	TTS
Gm15	21099431	21099440	GACAAATCTTC	Glyma.15G190500	TTS
Gm19	38784780	38784789	TACATATCTTC	Glyma.19G125300	TTS
Gm02	11656668	11656677	CTCAGATCTAG	Glyma.02G120900	intron
Gm03	40776699	40776708	GCAGAATCTGA	Glyma.03G184200	promoter-TSS
Gm17	1492874	1492883	TGCGGATCTGA	Glyma.17G020100	Intergenic
Gm10	11926888	11926897	GCCGGATCCGG	Glyma.10G090400	exon
Gm02	45664645	45664654	ACCAGATCTGA	Glyma.02G250800	exon
Gm17	41093145	41093154	GCCGAATCCAT	Glyma.17G255900	exon
Gm11	33131158	33131167	CACAAATCTTT	Glyma.11G200300	Intergenic
Gm12	5461777	5461786	ATCGTATCTGG	Glyma.12G073500	Intergenic
Gm17	23695267	23695276	CAAGAATCTGT	Glyma.17G186200	Intergenic
Gm20	1211838	1211847	CCAAAATCTTT	Glyma.20G013600	intron
Gm03	39984166	39984175	TTCAAATCAAG	Glyma.03G174300	exon
Gm11	5106453	5106462	ACCAGATCTAC	Glyma.11G068100	Intergenic
Gm06	7108887	7108896	GCAAAATCTAC	Glyma.06G091200	promoter-TSS
Gm07	43007661	43007670	CTAGAATCTTT	Glyma.07G248600	Intergenic
Gm09	43879247	43879256	GCCAAATCTTA	Glyma.09G205800	exon
Gm18	6079776	6079785	TCCGCATCTGG	Glyma.18G066500	exon
Gm08	5729208	5729217	CACGGATCTCC	Glyma.08G074900	Intergenic
Gm05	2284020	2284029	CCAAAATCTAT	Glyma.05G026200	promoter-TSS
Gm10	1180298	1180307	TAAGTATCTGC	Glyma.10G013300	promoter-TSS
Gm03	37226900	37226909	ACCGCATCTAA	Glyma.03G144800	Intergenic
Gm02	3704328	3704337	TGTGGATCTAT	Glyma.02G039700	TTS
Gm17	2808441	2808450	TCAAAATCTGT	Glyma.17G038000	promoter-TSS
Gm09	48231711	48231720	CAAGGATCTTG	Glyma.09G260100	exon
Gm12	11724411	11724420	CGCGGATCTCG	Glyma.12G117000	exon
Gm05	41105899	41105908	CCCGAATCAAG	Glyma.05G233500	exon
Gm09	42095923	42095932	ATCGAATCAGA	Glyma.09G187400	promoter-TSS
Gm15	3105291	3105300	TACAAATCTAT	Glyma.15G039400	TTS
Gm02	597974	597983	ATCAGATCTGA	Glyma.02G005500	intron
Gm02	2004122	2004131	GCCGTATCCAC	Glyma.02G022300	Intergenic
Gm20	38284179	38284188	CACATATCTTC	Glyma.20G144400	Intergenic
Gm09	42202902	42202911	CTCAGATCTAG	Glyma.09G188600	exon
Gm08	10200563	10200572	AACAGATCTTA	Glyma.08G132000	promoter-TSS
Gm12	9646177	9646186	GTGGGATCTGT	Glyma.12G105700	Intergenic
Gm15	45544796	45544805	TTCGAATCGAA	Glyma.15G237600	promoter-TSS
Gm01	51062276	51062285	TTTGAATCTGC	Glyma.01G161400	promoter-TSS
Gm04	44674838	44674847	GGAGAATCTTG	Glyma.04G187700	exon
Gm14	49392591	49392600	TACAAATCTTT	Glyma.14G220400	exon
Gm02	49073211	49073220	GGCGAATCTCC	Glyma.02G294100	exon
Gm03	39746504	39746513	CGCGGATCTGA	Glyma.03G171100	promoter-TSS
Gm10	46563625	46563634	ATCGAATCAAC	Glyma.10G235700	exon
Gm14	47287925	47287934	TCCGAATCCTC	Glyma.14G199200	exon
Gm19	44291205	44291214	GACATATCTTT	Glyma.19G179500	Intergenic
Gm05	2599942	2599951	TTCAAATCTGT	Glyma.05G030100	exon
Gm03	43449407	43449416	TTCAGATCTAG	Glyma.03G219300	exon
Gm09	49400965	49400974	TCAGGATCTCC	Glyma.09G274000	exon
Gm16	2554465	2554474	TACGGATCAAC	Glyma.16G026400	TTS
Gm04	48584138	48584147	TCAGAATCTTC	Glyma.04G228300	promoter-TSS
Gm05	11440844	11440853	GTCATATCTAA	Glyma.05G079700	intron
Gm07	1858191	1858200	CGCGAATCTGG	Glyma.07G024000	exon
Gm02	2442757	2442766	TTAAAATCTTC	Glyma.02G027400	promoter-TSS
Gm20	40471366	40471375	GGAGGATCTAA	Glyma.20G166900	promoter-TSS
Gm11	15154889	15154898	TTCAAATCTCG	Glyma.11G180500	exon
Gm15	7785204	7785213	CTAGAATCTTC	Glyma.15G100300	exon
Gm20	38277322	38277331	ATCAGATCTAT	Glyma.20G144400	exon
Gm09	8940730	8940739	AACAAATCTTG	Glyma.09G079400	Intergenic
Gm01	50349313	50349322	TTCGGATCGAG	Glyma.01G154900	exon
Gm20	35474448	35474457	TTCGGATCAGC	Glyma.20G113100	exon
Gm13	38334338	38334347	GCCGTATCTTA	Glyma.13G289400	intron
Gm06	49237126	49237135	GACATATCTGA	Glyma.06G308200	exon
Gm12	35535003	35535012	TTCAAATCTTA	Glyma.12G180300	intron
Gm04	37813763	37813772	TCCATATCTGT	Glyma.04G158702	exon
Gm13	21605448	21605457	CCTGAATCTGT	Glyma.13G112400	exon
Gm04	44675907	44675916	TACGTATCTTT	Glyma.04G187700	TTS
Gm10	48830542	48830551	TGCGAATCAAT	Glyma.10G263100	TTS
Gm18	3488282	3488291	CTCGGATCCGG	Glyma.18G041400	exon
Gm08	1290457	1290466	CCCGGATCAAA	Glyma.08G016300	promoter-TSS
Gm02	41107958	41107967	TCCAAATCTTC	Glyma.02G208000	exon
Gm06	13628923	13628932	GCAGGATCAAT	Glyma.06G164900	intron
Gm13	42534495	42534504	TTCGTATCTGT	Glyma.13G339600	promoter-TSS
Gm04	42124503	42124512	ACCGTATCAAC	Glyma.04G173100	promoter-TSS
Gm19	19212069	19212078	AGCAAATCTGC	Glyma.19G064200	intron
Gm10	9531271	9531280	CCCAAATCTGC	Glyma.10G081700	exon
Gm11	10095640	10095649	AAAGAATCTGG	Glyma.11G132000	exon
Gm19	47334831	47334840	CTAGGATCTCT	Glyma.19G215100	exon
Gm01	55137032	55137041	GTCGGATCTTG	Glyma.01G208600	promoter-TSS
Gm19	33508332	33508341	CAAGAATCTAA	Glyma.19G093400	Intergenic
Gm17	854197	854206	AGCGGATCAAA	Glyma.17G010500	promoter-TSS
Gm18	2672463	2672472	GGCGTATCATT	Glyma.18G034600	exon
Gm17	15802618	15802627	GACGAATCTAT	Glyma.17G169800	TTS
Gm15	4100517	4100526	GCCAGATCTTG	Glyma.15G052100	TTS
Gm19	47334809	47334818	CTCAAATCTAA	Glyma.19G215100	exon
Gm14	1933190	1933199	GCAGAATCTAT	Glyma.14G026900	exon
Gm04	47608694	47608703	CCAGAATCTTC	Glyma.04G216700	exon
Gm02	44996725	44996734	GTAAAATCTAT	Glyma.02G243600	TTS
Gm13	44130940	44130949	AGAGAATCTTC	Glyma.13G360600	promoter-TSS
Gm09	41933736	41933745	CTCGAATCGGT	Glyma.09G185200	exon
Gm11	10700642	10700651	TCAAAATCTTC	Glyma.11G140500	exon
Gm09	40129850	40129859	CACAAATCTGA	Glyma.09G167900	Intergenic
Gm09	2607503	2607512	GTCGAATCATG	Glyma.09G031700	exon
Gm13	24204272	24204281	ATCGTATCAGA	Glyma.13G138600	exon
Gm02	49266420	49266429	CTAGGATCTCT	Glyma.02G296600	exon
Gm14	4672712	4672721	GTCGTATCCAT	Glyma.14G058900	exon
Gm16	32020952	32020961	CTCGTATCTGT	Glyma.16G157600	Intergenic
Gm10	1282918	1282927	AAAGAATCTGG	Glyma.10G014300	TTS
Gm12	9280375	9280384	CGAAAATCTAG	Glyma.12G103800	Intergenic
Gm09	15943927	15943936	TAAGAATCTTA	Glyma.09G098000	promoter-TSS
Gm01	52782287	52782296	TCTGGATCTAG	Glyma.01G180432	promoter-TSS
Gm19	39911207	39911216	TCAAAATCTGA	Glyma.19G133500	promoter-TSS
Gm09	1569378	1569387	TCTGAATCTGT	Glyma.09G019900	Intergenic
Gm15	10581041	10581050	ATAGAATCTTG	Glyma.15G132500	promoter-TSS
Gm13	39267729	39267738	CACGTATCTTT	Glyma.13G301400	promoter-TSS
Gm11	10650937	10650946	GCGGGATCTGC	Glyma.11G140100	exon
Gm09	43182348	43182357	TACGGATCCAG	Glyma.09G198500	exon
Gm19	45506493	45506502	AAAGGATCTTT	Glyma.19G192800	promoter-TSS
Gm01	46369179	46369188	AGCAAATCTGC	Glyma.01G133050	Intergenic
Gm10	5007699	5007708	TAAGAATCTAA	Glyma.10G055300	Intergenic
Gm10	1877641	1877650	TCCAAATCTGC	Glyma.10G021600	Intergenic
Gm03	4663318	4663327	TTCGAATCCTT	Glyma.03G036800	exon
Gm11	4046252	4046261	TTAGAATCAAG	Glyma.11G053800	Intergenic
Gm06	3164609	3164618	TTAGGATCAGT	Glyma.06G042000	TTS
Gm19	41103559	41103568	AACAGATCTGA	Glyma.19G145700	Intergenic
Gm05	41309040	41309049	CGCGGATCTAA	Glyma.05G236300	promoter-TSS
Gm05	37759664	37759673	CTCAAATCTTT	Glyma.05G192000	exon
Gm09	43232321	43232330	CACATATCTGC	Glyma.09G199000	exon
Gm09	36502621	36502630	AGCGTATCTTC	Glyma.09G143200	exon
Gm07	36981934	36981943	TCCGAATCCGC	Glyma.07G198000	exon
Gm17	11896261	11896270	CGCGGATCTCG	Glyma.17G145300	exon
Gm03	4663495	4663504	TTCAAATCTTT	Glyma.03G036800	promoter-TSS
Gm12	35956173	35956182	AGAGTATCTAA	Glyma.12G183800	TTS
Gm10	34676040	34676049	GGAGGATCTTT	Glyma.10G129166	Intergenic
Gm17	41387692	41387701	TACAGATCTAG	Glyma.17G258700	promoter-TSS
Gm13	33574040	33574049	TCCGAATCTTT	Glyma.13G229600	Intergenic
Gm15	11807425	11807434	CCCAGATCTCC	Glyma.15G143700	exon
Gm06	11543872	11543881	ATCGTATCTCA	Glyma.06G142300	Intergenic
Gm09	41933681	41933690	GACGAATCTTA	Glyma.09G185200	exon
Gm13	44511073	44511082	ACCATATCTTG	Glyma.13G365400	promoter-TSS
Gm09	19619947	19619956	GAAGAATCTAC	Glyma.09G107900	promoter-TSS
Gm13	21775601	21775610	CTCGAATCCAA	Glyma.13G113900	intron
Gm04	43735421	43735430	CCAAGATCTAG	Glyma.04G182700	TTS
Gm01	53198586	53198595	TGCGAATCAAA	Glyma.01G185400	Intergenic
Gm07	37747555	37747564	GTCGAATCTGA	Glyma.07G205100	exon
Gm18	54300164	54300173	CAAGAATCTTT	Glyma.18G253900	Intergenic
Gm07	42203459	42203468	ACGGGATCTAG	Glyma.07G237500	TTS
Gm19	1265047	1265056	CCAAAATCTGT	Glyma.19G013500	Intergenic
Gm13	31581655	31581664	TTCGAATCCAA	Glyma.13G208200	exon
Gm20	44290786	44290795	GCCGGATCGGG	Glyma.20G206700	exon
Gm15	45544898	45544907	TACGTATCTAA	Glyma.15G237600	promoter-TSS
Gm10	48064685	48064694	ACAGAATCAAC	Glyma.10G251900	exon
Gm04	45995009	45995018	TGAGAATCAAC	Glyma.04G199500	exon
Gm06	13582715	13582724	GTTGAATCTAT	Glyma.06G164600	exon
Gm12	31443786	31443795	CGCGGATCTCG	Glyma.12G162700	exon
Gm10	45592183	45592192	TTGGGATCTAC	Glyma.10G224500	promoter-TSS
Gm15	1077330	1077339	GTCGGATCAGA	Glyma.15G013300	exon
Gm18	51865174	51865183	CGAGTATCTGG	Glyma.18G226700	Intergenic
Gm06	50351917	50351926	TCCGTATCCGT	Glyma.06G319400	Intergenic
Gm19	46952066	46952075	TTCATATCTTC	Glyma.19G209800	promoter-TSS
Gm16	37185930	37185939	CTAGAATCAAG	Glyma.16G210600	exon
Gm02	45664644	45664653	CTCAGATCTGG	Glyma.02G250800	exon
Gm11	8924868	8924877	TCCGAATCCTC	Glyma.11G117600	exon
Gm13	36363103	36363112	AGCGAATCTTT	Glyma.13G266500	intron
Gm08	3814726	3814735	TGCGGATCTTA	Glyma.08G049000	promoter-TSS
Gm10	48064772	48064781	AACGGATCTGA	Glyma.10G251900	exon
Gm04	48584418	48584427	ATCAGATCTGA	Glyma.04G228300	promoter-TSS
Gm15	1254664	1254673	CTCAAATCTTT	Glyma.15G015800	Intergenic
Gm10	48809871	48809880	GCAGAATCTTA	Glyma.10G262700	exon
Gm15	8248321	8248330	TAAGAATCTTT	Glyma.15G105500	exon
Gm17	41215810	41215819	TCAAAATCTGT	Glyma.17G257100	promoter-TSS
Gm11	18892876	18892885	TCTGAATCTGA	Glyma.11G155100	Intergenic
Gm04	3745252	3745261	TTCGAATCCAA	Glyma.04G046800	promoter-TSS
Gm14	5432673	5432682	TCAAGATCTAG	Glyma.14G067000	promoter-TSS
Gm17	35635223	35635232	TTCGGATCTCC	Glyma.17G213700	exon
Gm10	34672910	34672919	TTCAGATCAAT	Glyma.10G129166	Intergenic
Gm09	40129861	40129870	GGCAGATCTGT	Glyma.09G167900	Intergenic
Gm10	48809972	48809981	ACCGAATCATA	Glyma.10G262700	exon
Gm08	43042516	43042525	ACAGAATCAAC	Glyma.08G316700	promoter-TSS
Gm02	8262391	8262400	GGCAAATCTAG	Glyma.02G093400	Intergenic
Gm17	2670835	2670844	TCCGGATCATT	Glyma.17G036500	promoter-TSS
Gm02	3090785	3090794	ATAGGATCTGA	Glyma.02G033500	Intergenic
Gm14	5007543	5007552	CACGTATCTAA	Glyma.14G062600	promoter-TSS
Gm10	38694701	38694710	CGCGAATCATA	Glyma.10G150000	promoter-TSS
Gm05	1823064	1823073	AAAGGATCTTA	Glyma.05G020400	Intergenic
Gm17	11453021	11453030	CAAGAATCTTT	Glyma.17G141151	exon
Gm01	54595574	54595583	ATAGTATCTAT	Glyma.01G201400	Intergenic
Gm10	49761364	49761373	GTAGGATCTTA	Glyma.10G274100	Intergenic
Gm02	5090434	5090443	TGCAAATCTTA	Glyma.02G057000	TTS
Gm04	43409779	43409788	CTCGGATCCGC	Glyma.04G180100	promoter-TSS
Gm05	14056436	14056445	GTCGGATCTAC	Glyma.05G088700	promoter-TSS
Gm11	3452789	3452798	GACGGATCCAT	Glyma.11G046200	promoter-TSS
Gm09	11434189	11434198	TGAAAATCTAC	Glyma.09G087700	promoter-TSS
Gm03	44677593	44677602	ACCAAATCTTA	Glyma.03G234700	intron
Gm02	49410531	49410540	ACAATATCTAT	Glyma.02G298500	promoter-TSS
Gm04	46882781	46882790	GAAGGATCTGA	Glyma.04G208300	TTS
Gm17	2993857	2993866	CCAGAATCAGT	Glyma.17G040500	TTS
Gm13	21773697	21773706	CGAATATCTAT	Glyma.13G113900	intron
Gm08	1624097	1624106	GCTGAATCTGG	Glyma.08G019800	Intergenic
Gm11	3906010	3906019	GCCGAATCAGA	Glyma.11G052100	Intergenic
Gm09	45644404	45644413	TACGGATCAAG	Glyma.09G228200	promoter-TSS
Gm10	11926889	11926898	ACCGGATCCGG	Glyma.10G090400	exon
Gm02	598039	598048	AACAAATCTAC	Glyma.02G005500	intron
Gm12	24044219	24044228	GCAGTATCTTG	Glyma.12G155300	Intergenic
Gm13	19021839	19021848	TGAGAATCTGA	Glyma.13G087300	Intergenic
Gm09	40797866	40797875	TTCGAATCATT	Glyma.09G174200	promoter-TSS
Gm09	47905832	47905841	ACAGAATCTGA	Glyma.09G255800	promoter-TSS
Gm07	42776781	42776790	TTCAAATCTCC	Glyma.07G245400	Intergenic
Gm01	55044354	55044363	CGAGAATCTGA	Glyma.01G207300	exon
Gm13	44351547	44351556	TCAGAATCTAG	Glyma.13G362900	TTS
Gm08	40566321	40566330	TCAGGATCTGT	Glyma.08G296000	intron
Gm15	21099516	21099525	TTAAAATCTAG	Glyma.15G190500	TTS
Gm08	42436508	42436517	AACAAATCTTC	Glyma.08G311200	Intergenic
Gm17	23660555	23660564	TCCGAATCTCC	Glyma.17G185700	Intergenic
Gm09	34068479	34068488	GTCGCATCTGC	Glyma.09G133600	exon
Gm19	43360704	43360713	GCCATATCAAT	Glyma.19G168300	exon
Gm10	1180475	1180484	TTAAGATCTGT	Glyma.10G013300	promoter-TSS
Gm10	49411418	49411427	TTCGGATCTTT	Glyma.10G271100	Intergenic
Gm17	41387547	41387556	AACGGATCTCT	Glyma.17G258700	promoter-TSS
Gm03	39336078	39336087	ACCAAATCTTA	Glyma.03G167200	TTS
Gm13	13105165	13105174	ACAAAATCTAC	Glyma.13G046200	TTS
Gm05	11440309	11440318	TCAGAATCAGT	Glyma.05G079700	exon
Gm05	41309032	41309041	GCGGAATCTTT	Glyma.05G236300	promoter-TSS
Gm16	3805654	3805663	ATCGAATCTTA	Glyma.16G040500	TTS
Gm15	16676125	16676134	TCAGGATCAAG	Glyma.15G176300	Intergenic
Gm15	309305	309314	CTCGAATCATT	Glyma.15G003400	promoter-TSS
Gm13	33574028	33574037	AGAGAATCTAG	Glyma.13G229600	Intergenic
Gm15	49774795	49774804	GGCGTATCTGC	Glyma.15G250100	exon
Gm19	44891117	44891126	AGAGGATCTGT	Glyma.19G186000	Intergenic
Gm17	7080348	7080357	AGCGAATCTCC	Glyma.17G090900	exon
Gm17	21894873	21894882	GTCGAATCGGG	Glyma.17G181950	Intergenic
Gm17	8383239	8383248	GTCGAATCAAC	Glyma.17G106600	exon
Gm06	3826114	3826123	TCCGAATCTCC	Glyma.06G050600	exon
Gm06	12154313	12154322	TTCATATCTCT	Glyma.06G149200	intron
Gm08	13481009	13481018	TTTGGATCTAA	Glyma.08G168700	Intergenic
Gm08	6331019	6331028	AGAGAATCTTG	Glyma.08G083800	exon
Gm09	2313965	2313974	CTAAGATCTGT	Glyma.09G028100	promoter-TSS
Gm04	46882953	46882962	CTAAAATCTAG	Glyma.04G208300	intron
Gm18	4715744	4715753	GCCGGATCTGA	Glyma.18G054600	exon
Gm06	13413577	13413586	GTCAGATCTGA	Glyma.06G162700	exon
Gm14	42892403	42892412	TGAGAATCTGA	Glyma.14G169800	Intergenic
Gm01	57490663	57490672	CCAGAATCTAG	Glyma.01G239900	Intergenic
Gm14	6518166	6518175	TCAAGATCTTC	Glyma.14G078200	Intergenic
Gm10	45569796	45569805	TCCGCATCTTC	Glyma.10G224100	exon
Gm08	28875188	28875197	CCCAGATCTCG	Glyma.08G263800	promoter-TSS
Gm15	282573	282582	GAAGAATCTAG	Glyma.15G003200	exon
Gm15	2390959	2390968	ACTGTATCTAT	Glyma.15G029800	intron
Gm14	5699853	5699862	TGCAAATCTTT	Glyma.14G069200	exon
Gm18	6080088	6080097	GCAAGATCTAT	Glyma.18G066500	exon
Gm17	39997695	39997704	AGCGAATCAGC	Glyma.17G243000	Intergenic
Gm17	1545291	1545300	GCAAAATCTGG	Glyma.17G021000	exon
Gm02	43657178	43657187	GAAGAATCTTG	Glyma.02G230800	exon
Gm01	54939559	54939568	GTAGGATCTAT	Glyma.01G205900	exon
Gm08	1945141	1945150	ATAGTATCTTA	Glyma.08G024600	intron
Gm04	48893656	48893665	CCAAGATCTTC	Glyma.04G232400	promoter-TSS
Gm17	17915996	17916005	TCAGAATCAAA	Glyma.17G173100	Intergenic
Gm08	8018383	8018392	CAAGGATCTGC	Glyma.08G104400	exon
Gm12	40527693	40527702	TGCAGATCTGG	Glyma.12G230900	promoter-TSS
Gm04	5234468	5234477	GTAGAATCTGG	Glyma.04G063200	promoter-TSS
Gm13	30125105	30125114	TTCAGATCTGC	Glyma.13G193800	Intergenic
Gm06	582518	582527	TCAGAATCTCT	Glyma.06G007500	exon
Gm16	178452	178461	ACCAGATCAAT	Glyma.16G003200	exon
Gm08	14283584	14283593	TCCGGATCTGC	Glyma.08G177200	exon
Gm11	35672273	35672282	CGAGGATCTTG	Glyma.11G214500	exon
Gm15	17334912	17334921	GTCGTATCATA	Glyma.15G179600	TTS
Gm07	42776809	42776818	ATCGGATCAAT	Glyma.07G245400	Intergenic
Gm18	2221000	2221009	TCCGGATCCAT	Glyma.18G029300	exon
Gm20	2946840	2946849	TTTGGATCTGT	Glyma.20G026800	exon
Gm14	49221257	49221266	CAGGAATCTAT	Glyma.14G218400	Intergenic
Gm09	3584527	3584536	AAAAAATCTAT	Glyma.09G042400	promoter-TSS
Gm07	8275603	8275612	TTCGAATCAAA	Glyma.07G089900	promoter-TSS
Gm11	15153581	15153590	CGAGAATCTGT	Glyma.11G180500	exon
Gm05	28859431	28859440	TCCAAATCAAA	Glyma.05G108800	Intergenic
Gm09	44069900	44069909	CAAGTATCTAG	Glyma.09G207400	Intergenic
Gm13	35441641	35441650	CAAGGATCTTC	Glyma.13G254500	TTS
Gm12	1801151	1801160	AACGGATCTCA	Glyma.12G024700	exon
Gm03	39285204	39285213	TCAAGATCTAC	Glyma.03G166500	Intergenic
Gm17	34767084	34767093	TCCGAATCAGC	Glyma.17G211400	exon
Gm01	52360219	52360228	TGCAGATCTGG	Glyma.01G175800	Intergenic
Gm17	1940771	1940780	ACCAAATCTAT	Glyma.17G026400	exon
Gm15	4725393	4725402	AACGGATCTTG	Glyma.15G061500	exon
Gm17	34795264	34795273	TCCAGATCTAA	Glyma.17G211700	exon
Gm11	5660763	5660772	CGCAGATCTGG	Glyma.11G075700	promoter-TSS
Gm09	6463727	6463736	ATCGAATCTTT	Glyma.09G066400	promoter-TSS
Gm15	6787352	6787361	TCAAGATCTTC	Glyma.15G088500	promoter-TSS
Gm12	36970244	36970253	CGCAAATCTAT	Glyma.12G193600	intron
Gm14	6517839	6517848	GGAAAATCTAA	Glyma.14G078200	Intergenic
Gm19	50890149	50890158	ACTGAATCTAC	Glyma.19G260400	promoter-TSS
Gm05	35751231	35751240	CCCGCATCTAC	Glyma.05G166600	promoter-TSS
Gm10	34674682	34674691	TTAGGATCTTC	Glyma.10G129166	Intergenic
Gm10	48064558	48064567	TCAGAATCAAA	Glyma.10G251900	intron
Gm13	21708863	21708872	AAAAAATCTAT	Glyma.13G113100	intron
Gm09	40797833	40797842	GCCGAATCTCA	Glyma.09G174200	promoter-TSS
Gm03	41642780	41642789	TTTGGATCTGT	Glyma.03G194000	exon
Gm20	41887411	41887420	CCAGAATCTCT	Glyma.20G181100	promoter-TSS
Gm13	35438952	35438961	TCCAAATCAAA	Glyma.13G254500	promoter-TSS
Gm03	36600135	36600144	CTCAGATCTGC	Glyma.03G138000	exon
Gm10	1216844	1216853	AACATATCTTA	Glyma.10G013600	Intergenic
Gm19	43924772	43924781	CCCGGATCCTT	Glyma.19G174600	promoter-TSS
Gm08	6923837	6923846	CGCGTATCTGA	Glyma.08G091800	Intergenic
Gm10	1222582	1222591	TGCAGATCAAT	Glyma.10G013700	exon
Gm09	45974966	45974975	ATCGTATCGAT	Glyma.09G232700	promoter-TSS
Gm15	23272761	23272770	TTCAGATCTGC	Glyma.15G196000	Intergenic
Gm20	14300944	14300953	CTCGAATCAAA	Glyma.20G058901	promoter-TSS
Gm11	3144089	3144098	TTCATATCTAG	Glyma.11G043000	intron
Gm11	5659169	5659178	CTTGGATCTGT	Glyma.11G075700	TTS
Gm06	16335758	16335767	TAGGAATCTAT	Glyma.06G187600	Intergenic
Gm05	39639336	39639345	TTCAGATCTTT	Glyma.05G215100	promoter-TSS
Gm12	40501105	40501114	TGAGTATCTTT	Glyma.12G230800	TTS
Gm15	12080553	12080562	AACAAATCTGA	Glyma.15G146800	Intergenic
Gm05	39685904	39685913	TTAGAATCAGT	Glyma.05G215900	exon
Gm17	8559922	8559931	GGAGGATCTGG	Glyma.17G109300	exon
Gm09	351236	351245	ACAGAATCTAC	Glyma.09G004400	promoter-TSS
Gm17	7200165	7200174	TTAGGATCAAG	Glyma.17G092400	exon
Gm01	54202801	54202810	ATCAAATCTTA	Glyma.01G196600	Intergenic
Gm14	6519697	6519706	AGAAAATCTAG	Glyma.14G078200	Intergenic
Gm09	49457389	49457398	GGCATATCTGC	Glyma.09G274700	promoter-TSS
Gm19	50608265	50608274	TTCGGATCCAA	Glyma.19G256800	Intergenic
Gm03	34805551	34805560	TCGGAATCTGA	Glyma.03G123200	exon
Gm06	6931072	6931081	GGCAAATCTTT	Glyma.06G089800	intron
Gm01	53195658	53195667	CGGGAATCTAG	Glyma.01G185400	promoter-TSS
Gm04	13267151	13267160	TCCATATCTCT	Glyma.04G118700	exon
Gm05	41307764	41307773	AACGTATCTTT	Glyma.05G236233	exon
Gm10	44221355	44221364	CCCGAATCATT	Glyma.10G209500	exon
Gm06	19730319	19730328	TCCAAATCTCC	Glyma.06G206700	exon
Gm02	47087416	47087425	CCAAAATCTTG	Glyma.02G268000	promoter-TSS
Gm06	15472212	15472221	TTCGTATCTCT	Glyma.06G181800	TTS
Gm04	48789468	48789477	GCCAAATCTCT	Glyma.04G231100	exon
Gm12	35534926	35534935	CTAGGATCTGT	Glyma.12G180300	intron
Gm14	5007424	5007433	CTAGAATCTAG	Glyma.14G062600	promoter-TSS
Gm14_scaffold_84	67088	67097	CCCAAATCTCC	Glyma.U031524	exon
Gm20	46221324	46221333	GACGGATCTCG	Glyma.20G228401	exon
Gm07	41808635	41808644	ACGGAATCTAG	Glyma.07G233800	promoter-TSS
Gm10	2127211	2127220	ACGGGATCTGT	Glyma.10G024300	exon
Gm06	11137900	11137909	CTCGGATCCAA	Glyma.06G136600	promoter-TSS
Gm06	8892772	8892781	ATAATATCTAT	Glyma.06G110400	Intergenic
Gm16	3777032	3777041	TGCGAATCTTA	Glyma.16G040400	Intergenic
Gm10	49741849	49741858	CACAGATCTGT	Glyma.10G274000	TTS
Gm12	24035908	24035917	CCCGGATCTTT	Glyma.12G155300	Intergenic
Gm09	49405708	49405717	CTCAGATCTTT	Glyma.09G274000	Intergenic
Gm12	24040686	24040695	CTTGGATCTAC	Glyma.12G155300	exon
Gm20	35435509	35435518	GTCGAATCAGA	Glyma.20G112600	intron
Gm08	38845606	38845615	GTAAGATCTAA	Glyma.08G285100	intron
Gm09	2606924	2606933	TGAGAATCTTC	Glyma.09G031700	exon
Gm07	9863473	9863482	TTGGAATCTAC	Glyma.07G104200	exon
Gm06	2872949	2872958	GTTGGATCTAT	Glyma.06G037600	exon
Gm09	42203606	42203615	CTCAGATCTAT	Glyma.09G188600	exon
Gm01	360077	360086	ATAGAATCTGA	Glyma.01G003000	Intergenic
Gm14	48798773	48798782	TTAGAATCTCA	Glyma.14G214500	exon
Gm20	14300224	14300233	AACGAATCTAC	Glyma.20G058901	exon
Gm20	38320749	38320758	CCCATATCTCT	Glyma.20G144800	exon
Gm09	7325702	7325711	TTAGAATCTTG	Glyma.09G071600	intron
Gm14	45107888	45107897	AAAGAATCTTA	Glyma.14G179900	TTS
Gm16	5053996	5054005	TTCGAATCTCC	Glyma.16G052500	promoter-TSS
Gm19	47674408	47674417	TCAAAATCTAG	Glyma.19G219100	promoter-TSS
Gm02	14288616	14288625	TTCGGATCCAA	Glyma.02G133800	exon
Gm16	3803715	3803724	TCAAGATCTGT	Glyma.16G040500	exon
Gm11	5535205	5535214	TAAGGATCTTT	Glyma.11G074200	promoter-TSS
Gm02	10224185	10224194	GCCGCATCTGC	Glyma.02G107500	exon
Gm11	3144138	3144147	ACCAAATCTGC	Glyma.11G043000	intron
Gm01	53615205	53615214	TCCAAATCTCC	Glyma.01G190100	exon
Gm19	13996638	13996647	ACCGGATCATA	Glyma.19G063300	promoter-TSS
Gm05	39208233	39208242	TTCAAATCAAT	Glyma.05G209600	intron
Gm01	53982578	53982587	TGAGTATCTTA	Glyma.01G194500	promoter-TSS
Gm02	1270957	1270966	ATCAGATCTGG	Glyma.02G014000	promoter-TSS
Gm11	15153785	15153794	GTGGAATCTAA	Glyma.11G180500	exon
Gm14	49393588	49393597	TTCAGATCTTA	Glyma.14G220400	promoter-TSS
Gm17	39874394	39874403	ACCGAATCTAT	Glyma.17G242100	TTS
Gm17	2675269	2675278	ACCGGATCTGG	Glyma.17G036600	exon
Gm02	3245264	3245273	AACAGATCTTG	Glyma.02G035200	exon
Gm13	32014322	32014331	TTCGAATCGAG	Glyma.13G212500	exon
Gm10	50854396	50854405	TCCGGATCTAA	Glyma.10G289400	intron
Gm09	7325359	7325368	ATTGAATCTAC	Glyma.09G071600	exon
Gm17	40610956	40610965	GGCGGATCCAG	Glyma.17G250100	Intergenic
Gm05	14056511	14056520	CGCGGATCTGG	Glyma.05G088700	promoter-TSS
Gm14	6987661	6987670	ATCAAATCTTT	Glyma.14G082200	Intergenic
Gm13	20762199	20762208	CACGTATCATT	Glyma.13G102000	exon
Gm03	39744455	39744464	TCAGGATCTTC	Glyma.03G171100	exon
Gm16	2554427	2554436	TACGAATCAAC	Glyma.16G026400	TTS
Gm10	30531646	30531655	TTCAGATCTAA	Glyma.10G120400	exon
Gm11	16291021	16291030	TTAAGATCTTC	Glyma.11G189500	Intergenic
Gm06	11886285	11886294	CAAGGATCTAA	Glyma.06G146100	intron
Gm05	31354277	31354286	CACGGATCTTC	Glyma.05G120100	promoter-TSS
Gm03	41643377	41643386	AAAAAATCTAT	Glyma.03G194000	exon
Gm12	40527694	40527703	CCCAGATCTGC	Glyma.12G230900	promoter-TSS
Gm01	3181403	3181412	GACGAATCTGG	Glyma.01G030300	exon
Gm11	2456549	2456558	AAAGTATCTAC	Glyma.11G033600	promoter-TSS
Gm20	35608457	35608466	TCGGAATCTGT	Glyma.20G114800	exon
Gm10	49492019	49492028	TCCAAATCAAA	Glyma.10G271900	exon
Gm04	843892	843901	GTCGGATCCAC	Glyma.04G010800	promoter-TSS
Gm04	843916	843925	AGCGAATCAAA	Glyma.04G010800	promoter-TSS
Gm18	33835986	33835995	TCCATATCTAG	Glyma.18G155800	exon
Gm08	45980303	45980312	CCCGAATCAAA	Glyma.08G352800	promoter-TSS
Gm01	55136987	55136996	TGCGAATCAGG	Glyma.01G208600	promoter-TSS
Gm17	5721303	5721312	CCTGGATCTGT	Glyma.17G073100	Intergenic
Gm20	23331673	23331682	AGGGAATCTAT	Glyma.20G066100	exon
Gm14	49050633	49050642	GCAGAATCAAT	Glyma.14G217100	promoter-TSS
Gm01	52548851	52548860	CTAAGATCTAC	Glyma.01G178000	exon
Gm17	23669467	23669476	AGCGGATCTAA	Glyma.17G185700	Intergenic
Gm10	49865647	49865656	GACGAATCAAT	Glyma.10G275000	exon
Gm11	15154400	15154409	TCAAGATCTTC	Glyma.11G180500	exon
Gm13	23941723	23941732	AGAGGATCTTC	Glyma.13G135900	promoter-TSS
Gm12	5529750	5529759	CACGAATCATC	Glyma.12G074100	promoter-TSS
Gm15	21101907	21101916	CACAGATCTGA	Glyma.15G190500	exon
Gm17	5727865	5727874	ATCATATCTTC	Glyma.17G073200	intron
Gm10	1311398	1311407	ATCAGATCTGG	Glyma.10G014700	promoter-TSS
Gm17	39530418	39530427	TTCGTATCAGT	Glyma.17G238700	Intergenic
Gm13	21775071	21775080	AACAGATCTGG	Glyma.13G113900	intron
Gm11	8948075	8948084	GCAGAATCTGG	Glyma.11G118000	exon
Gm02	41588656	41588665	ACCGTATCTAC	Glyma.02G212000	Intergenic
Gm06	10870712	10870721	CTCAGATCTAA	Glyma.06G132500	exon
Gm07	38972562	38972571	TACGTATCATT	Glyma.07G214300	TTS
Gm18	56679767	56679776	GTAAGATCTAT	Glyma.18G283232	exon
Gm16	3909932	3909941	CCAGGATCTTC	Glyma.16G042000	exon
Gm12	790625	790634	ATCATATCTAC	Glyma.12G010800	TTS
Gm13	26616466	26616475	CACGGATCGAT	Glyma.13G156700	exon
Gm13	26122930	26122939	TTCGGATCTGC	Glyma.13G152916	exon
Gm08	31813760	31813769	ACCGAATCGAC	Glyma.08G266033	Intergenic
Gm06	8023214	8023223	AAAGAATCTTT	Glyma.06G101500	intron
Gm17	8988901	8988910	CCCGCATCTGA	Glyma.17G113600	promoter-TSS
Gm17	15931526	15931535	TTCGGATCCTT	Glyma.17G170300	exon
Gm05	14056624	14056633	TCCAGATCTGC	Glyma.05G088700	exon
Gm10	15610671	15610680	TAAGGATCTAA	Glyma.10G098500	promoter-TSS
Gm17	11910926	11910935	TTAGAATCTCT	Glyma.17G145400	exon
Gm11	5109518	5109527	CCCAGATCTGC	Glyma.11G068100	Intergenic
Gm19	50724591	50724600	AAAGAATCTAT	Glyma.19G258100	promoter-TSS
Gm13	38333957	38333966	GCGGAATCTGC	Glyma.13G289400	exon
Gm13	25744179	25744188	ATAGGATCTTG	Glyma.13G152100	intron
Gm17	13324210	13324219	TCTGGATCTGT	Glyma.17G156900	intron
Gm08	12035439	12035448	TCAAGATCTGA	Glyma.08G154900	promoter-TSS
Gm02	1243057	1243066	TCTGAATCTAG	Glyma.02G013700	intron
Gm12	5381986	5381995	TGCATATCTGA	Glyma.12G073100	TTS
Gm02	3245093	3245102	CTCGAATCTAA	Glyma.02G035200	exon
Gm16	37759466	37759475	GAAGGATCTTG	Glyma.16G217900	promoter-TSS
Gm08	10200846	10200855	GCAAGATCTGG	Glyma.08G132000	promoter-TSS
Gm04	44674717	44674726	CTAGAATCTTC	Glyma.04G187700	promoter-TSS
Gm02	44997878	44997887	GCAAAATCTAT	Glyma.02G243600	exon
Gm14	8849288	8849297	AGCAAATCTTA	Glyma.14G092600	promoter-TSS
Gm10	44167105	44167114	TCTGTATCTAA	Glyma.10G208900	exon
Gm02	41588805	41588814	CAAGAATCTGC	Glyma.02G212000	Intergenic
Gm11	5084432	5084441	TCAATATCTAT	Glyma.11G067800	Intergenic
Gm12	36079956	36079965	CCAAAATCTTC	Glyma.12G184800	promoter-TSS
Gm15	27984153	27984162	TGCAGATCTAT	Glyma.15G208200	Intergenic
Gm11	5659483	5659492	GTAGAATCTAT	Glyma.11G075700	exon
Gm08	44382932	44382941	GAAGGATCTAG	Glyma.08G332900	promoter-TSS
Gm17	39344502	39344511	TTAGTATCTTT	Glyma.17G237100	Intergenic
Gm02	3704782	3704791	CCCAAATCTCG	Glyma.02G039700	exon
Gm05	688105	688114	TCAAAATCTTC	Glyma.05G007100	intron
Gm05	16826509	16826518	ACAGAATCAAT	Glyma.05G082200	exon
Gm13	22116083	22116092	GCAAAATCTTT	Glyma.13G117900	exon
Gm04	3745118	3745127	ACCGTATCAGA	Glyma.04G046800	promoter-TSS
Gm19	50724347	50724356	CCCGGATCAGC	Glyma.19G258100	exon
Gm17	41417551	41417560	TCAATATCTTT	Glyma.17G259000	exon
Gm08	14695904	14695913	TGTGGATCTAC	Glyma.08G182200	exon
Gm20	35474692	35474701	TTTGGATCTAG	Glyma.20G113100	promoter-TSS
Gm09	42063489	42063498	TCCGGATCCGG	Glyma.09G187100	exon
Gm01	52812654	52812663	TTCGGATCAAA	Glyma.01G180800	promoter-TSS
Gm06	16335526	16335535	ACAGAATCTTG	Glyma.06G187600	Intergenic
Gm01	54938609	54938618	CAGGGATCTAT	Glyma.01G205900	TTS
Gm11	1588326	1588335	CTCATATCTGT	Glyma.11G022200	Intergenic
Gm11	17477737	17477746	TCCGAATCCAT	Glyma.11G146200	exon
Gm12	2682980	2682989	TCAGAATCTGA	Glyma.12G037100	promoter-TSS
Gm15	4418458	4418467	CACATATCTTT	Glyma.15G057600	TTS
Gm15	4834685	4834694	ACCAAATCAAT	Glyma.15G063400	TTS
Gm15	40740991	40741000	GGAGGATCTGC	Glyma.15G221400	exon
Gm15	8271090	8271099	TAAAAATCTAA	Glyma.15G105900	Intergenic
Gm08	39896331	39896340	CTGGAATCTAG	Glyma.08G291000	TTS
Gm09	42202492	42202501	TCCGAATCTGC	Glyma.09G188600	exon
Gm18	54133059	54133068	CACATATCTAT	Glyma.18G251850	TTS
Gm05	32772627	32772636	TAAGAATCTGC	Glyma.05G134800	exon
Gm06	14771255	14771264	TCAAAATCTTC	Glyma.06G175100	exon
Gm01	3937643	3937652	TGCGTATCAGA	Glyma.01G037200	exon
Gm04	4489253	4489262	CGCAAATCTGG	Glyma.04G055600	exon
Gm05	25287593	25287602	TCCAAATCTAA	Glyma.05G096500	TTS
Gm18	33835653	33835662	TCAATATCTTT	Glyma.18G155800	exon
Gm04	48704394	48704403	GGAAGATCTAA	Glyma.04G229900	exon
Gm09	8510970	8510979	CTAGAATCTTC	Glyma.09G077500	exon
Gm06	4942468	4942477	AACGAATCTCA	Glyma.06G065100	intron
Gm14	46923127	46923136	TCCGAATCGGT	Glyma.14G195200	exon
Gm15	52954184	52954193	AACGAATCTTG	Glyma.15G272300	TTS
Gm10	49865975	49865984	GTCGTATCTCG	Glyma.10G275000	exon
Gm20	38274350	38274359	ACCAAATCTGG	Glyma.20G144400	promoter-TSS
Gm15	13588594	13588603	ACCAGATCTAT	Glyma.15G160300	exon
Gm01	54938814	54938823	GCCATATCTTA	Glyma.01G205900	exon
Gm01	52552262	52552271	TCCGTATCTGT	Glyma.01G178000	Intergenic
Gm04	12985374	12985383	TACATATCTTT	Glyma.04G117900	Intergenic
Gm07	8405234	8405243	ATCGTATCAAC	Glyma.07G091600	promoter-TSS
Gm06	47783192	47783201	ACCAAATCAAT	Glyma.06G293200	TTS
Gm04	549315	549324	TTAAAATCTAA	Glyma.04G007100	Intergenic
Gm20	36686499	36686508	TTCATATCTGT	Glyma.20G124600	exon
Gm03	42515764	42515773	GGAGTATCTAG	Glyma.03G205400	TTS
Gm20	40948553	40948562	CACAAATCTTC	Glyma.20G172100	exon
Gm15	1263474	1263483	TGAGAATCTTG	Glyma.15G016000	promoter-TSS
Gm06	8640869	8640878	GACAAATCTAT	Glyma.06G107800	Intergenic
Gm19	19210635	19210644	CACATATCTTT	Glyma.19G064200	intron
Gm19	45089319	45089328	CTCAAATCTGC	Glyma.19G188200	intron
Gm14	7907575	7907584	GCCGGATCTTG	Glyma.14G088900	exon
Gm09	35269360	35269369	GTGGTATCTAG	Glyma.09G138100	promoter-TSS
Gm17	11480954	11480963	GACAGATCTGG	Glyma.17G141600	Intergenic
Gm14	1169766	1169775	CCAGGATCTCT	Glyma.14G016300	exon
Gm12	6811630	6811639	TCCATATCTTC	Glyma.12G084600	exon
Gm18	6226429	6226438	TCTGTATCTAT	Glyma.18G067500	intron
Gm05	6255695	6255704	CGCGGATCTCG	Glyma.05G063500	exon
Gm08	16987636	16987645	TCAATATCTAA	Glyma.08G208800	promoter-TSS
Gm12	3078770	3078779	TTCGTATCTTC	Glyma.12G042800	exon
Gm15	49963640	49963649	TCCAAATCTTT	Glyma.15G251500	exon
Gm02	41545902	41545911	GCTGGATCTGG	Glyma.02G211800	exon
Gm13	36958081	36958090	ATCGAATCAGA	Glyma.13G274100	TTS
Gm08	35014357	35014366	CTCGGATCTGG	Glyma.08G271900	exon
Gm08	41314275	41314284	TTAGTATCTAA	Glyma.08G301000	exon
Gm13	32044220	32044229	AGCAAATCTTT	Glyma.13G212800	TTS
Gm15	4651059	4651068	CCCAAATCTTT	Glyma.15G060300	exon
Gm05	25603858	25603867	GACGAATCCAT	Glyma.05G097100	exon
Gm12	35838962	35838971	GTCGAATCTAC	Glyma.12G182600	intron
Gm01	24232567	24232576	CACGAATCTGT	Glyma.01G083000	exon
Gm08	40041802	40041811	CTCGAATCCGC	Glyma.08G292300	exon
Gm18	6082802	6082811	AACGGATCTGA	Glyma.18G066500	intron
Gm05	36403363	36403372	GGCGTATCAGC	Glyma.05G175000	exon
Gm19	43077587	43077596	AAAGTATCTTG	Glyma.19G165400	TTS
Gm12	804422	804431	CTCGAATCTTT	Glyma.12G010900	exon
Gm08	4236982	4236991	GAAGAATCTGA	Glyma.08G055000	promoter-TSS
Gm15	3909990	3909999	ATCGAATCATA	Glyma.15G049700	Intergenic
Gm10	50702034	50702043	CGAGGATCTGA	Glyma.10G286700	exon
Gm20	40048343	40048352	TTCAGATCTCC	Glyma.20G163200	exon
Gm08	7952931	7952940	AACGAATCAGA	Glyma.08G103500	Intergenic
Gm02	43841403	43841412	TTAAAATCTGT	Glyma.02G232700	TTS
Gm03	3217593	3217602	CGCGGATCCAT	Glyma.03G029600	exon
Gm08	31812557	31812566	AACAGATCTTC	Glyma.08G266033	Intergenic
Gm08	44472878	44472887	TCCGAATCCAA	Glyma.08G333700	exon
Gm11	8924237	8924246	ACCGAATCCGG	Glyma.11G117600	TTS
Gm02	2778799	2778808	ATCGAATCAAA	Glyma.02G030200	intron
[truncated: 2,050 more rows]

## Sheet: 33 Interesting Genes
GeneID	Gene Decription
Glyma.02G261700	GO:0006355,GO:0003700;AT2G40340.1;AtERF48,DREB2C;Integrase-type DNA-binding superfamily protein
Glyma.08G220000	;AT1G80920.1;J8;Chaperone DnaJ-domain superfamily protein
Glyma.17G230500	GO:0046872;AT3G09390.1;ATMT-1,ATMT-K,MT2A;metallothionein 2A
Glyma.05G120100	;AT5G64550.1;;loricrin-related
Glyma.10G274300	GO:0008270,GO:0005622,GO:0005515;AT1G25440.1;;B-box type zinc finger protein with CCT domain
Glyma.20G161100	;AT5G52420.1
Glyma.07G226633	;AT1G13930.3
Glyma.13G062500	GO:0006355,GO:0003677;AT5G39660.1;CDF2;cycling DOF factor 2
Glyma.06G291600	GO:0016787,GO:0019856,GO:0004151;AT4G22930.1;DHOASE,PYR4;pyrimidin 4
Glyma.10G200100	GO:0008138,GO:0006470;AT3G52180.1;ATPTPKIS1,ATSEX4,DSP4,SEX4;dual specificity protein phosphatase (DsPTP1) family protein
Glyma.01G180432	;AT3G50800.1
Glyma.08G201300	GO:0016887,GO:0005524,GO:0016020;AT1G59870.1;ABCG36,ATABCG36,ATPDR8,PDR8,PEN3;ABC-2 and Plant PDR ABC-type transporter family protein
Glyma.08G104400	;AT1G67340.1;;HCP-like superfamily protein with MYND-type zinc finger
Glyma.02G298500	GO:0016887,GO:0005524,GO:0055085,GO:0042626,GO:0016021,GO:0006810;AT3G13080.1;ATMRP3,MRP3;multidrug resistance-associated protein 3
Glyma.12G087700	GO:0009378,GO:0006310,GO:0006281;AT2G27600.1;ATSKD1,SKD1,VPS4;AAA-type ATPase family protein
Glyma.12G031900	;AT2G17840.1;ERD7;Senescence/dehydration-associated protein-related
Glyma.07G132000	GO:0046872;AT3G09390.1;ATMT-1,ATMT-K,MT2A;metallothionein 2A
Glyma.02G100300	GO:0006468,GO:0004672;AT1G66910.1;;Protein kinase superfamily protein
Glyma.06G136600	GO:0000160,GO:0005515;AT5G24470.1;APRR5,PRR5;pseudo-response regulator 5
Glyma.20G237200	;AT1G56220.3;;Dormancy/auxin associated family protein
Glyma.09G129500	;AT5G24060.2;;Pentatricopeptide repeat (PPR) superfamily protein
Glyma.08G107500	GO:0016758,GO:0008152;AT4G15550.1;IAGLU;indole-3-acetate beta-D-glucosyltransferase
Glyma.15G143300	GO:0007264,GO:0005525;AT4G02080.1;ASAR1,ATSAR2,ATSARA1C,SAR2;secretion-associated RAS super family 2
Glyma.18G286100	GO:0055085,GO:0016021,GO:0008324,GO:0006812;AT2G39450.1;ATMTP11,MTP11;Cation efflux family protein
Glyma.08G016300	GO:0008270,GO:0005515;AT5G41350.1;;RING/U-box superfamily protein
Glyma.10G151000	;AT1G56220.1;;Dormancy/auxin associated family protein
Glyma.07G091800	;AT5G16110.1
Glyma.01G161200	;AT4G35750.1;;SEC14 cytosolic factor family protein / phosphoglyceride transfer family protein
Glyma.05G139200	;AT1G15030.1;;Protein of unknown function (DUF789)
Glyma.05G166600	;AT3G13460.1;ECT2;evolutionarily conserved C-terminal region 2
Glyma.18G226200	GO:0008168;AT4G00750.1;;S-adenosyl-L-methionine-dependent methyltransferases superfamily protein
Glyma.17G113600	;AT5G20190.1;;Tetratricopeptide repeat (TPR)-like superfamily protein
Glyma.07G033100	GO:0016021,GO:0006810,GO:0005524,GO:0005471;AT1G80300.1;ATNTT1,NTT1;nucleotide transporter 1
