# Supplementary material for: Genome-wide characterization of the GmLUX binding preferences and its epigenic features in the soybean genome
Source: Front Plant Sci. 2025 Jun 30;16:1607224. doi: 10.3389/fpls.2025.1607224 (PMC12256510; doi:10.3389/fpls.2025.1607224)
Supplement: Supplementary file 10 [file DataSheet5.xlsx]

## Sheet: Sheet1
GmLUX peak ID	Associated epigenic markers	Number of epigenic markers
LUXPeak0453	ACR.H3K14ac.H3K27ac.H3K27me3.H3K4me1.H3K4me3.H3K9ac	7
LUXPeak3119	ACR.H3K14ac.H3K27ac.H3K27me3.H3K4me1.H3K4me3.H4K12ac	7
LUXPeak1289	ACR.H3K14ac.H3K27ac.H3K27me3.H3K4me3.H3K9ac	6
LUXPeak3024	ACR.H3K14ac.H3K27ac.H3K4me1.H3K4me3.H3K9ac	6
LUXPeak2196	ACR.H3K14ac.H3K27ac.H4K12ac	4
LUXPeak4206	ACR.H3K14ac.H3K27me3.H3K4me1.H3K4me3.H3K9ac.H4K12ac	7
LUXPeak3432	ACR.H3K27ac.H3K27me3.H3K4me1.H3K9ac.H4K12ac	6
LUXPeak1328	ACR.H3K27ac.H3K27me3.H3K9ac.H4K12ac	5
LUXPeak0101	ACR.H3K27ac.H3K4me1.H3K4me3	4
LUXPeak3887	ACR.H3K27me3.H3K4me1.H3K4me3.H3K9ac	5
LUXPeak0561	ACR.H3K27me3.H3K4me1.H3K4me3	4
LUXPeak1355	ACR.H3K4me1.H3K4me3.H3K9ac	4
LUXPeak0724	ACR.H3K4me1.H3K4me3.H4K12ac	4
LUXPeak2856	H3K14ac.H3K27ac.H3K27me3.H3K4me1.H3K4me3.H3K9ac	6
LUXPeak2755	H3K14ac.H3K27ac.H3K27me3.H3K4me3	4
LUXPeak0488	H3K14ac.H3K27ac.H3K4me1.H4K12ac	4
LUXPeak4371	H3K14ac.H3K4me3	2
LUXPeak2114	H3K14ac.H3K9ac.H4K12ac	3
LUXPeak3994	H3K27ac.H3K27me3.H3K4me1.H3K4me3.H4K12ac	5
LUXPeak2981	H3K27me3.H3K4me1.H3K4me3.H3K9ac.H4K12ac	5
LUXPeak3293	H3K27me3.H3K4me1.H3K4me3.H3K9ac	4
LUXPeak0263	H3K27me3.H3K4me1.H3K4me3	3
LUXPeak0338	H3K27me3.H3K4me1.H3K9ac	3
LUXPeak3705	H3K27me3.H3K9ac.H4K12ac	3
LUXPeak1675	H3K27me3.H4K12ac	2
LUXPeak0300	ACR.H3K27ac.H3K4me1.H3K9ac	4
LUXPeak1896	ACR.H3K27ac.H3K4me1.H3K9ac	4
LUXPeak3711	ACR.H3K27ac.H3K4me1.H3K9ac	4
LUXPeak2640	ACR.H3K27ac.H3K4me1.H3K9ac	4
LUXPeak0345	ACR.H3K27ac.H3K4me1.H3K9ac	4
LUXPeak2126	ACR.H3K27ac.H3K4me1.H3K9ac	4
LUXPeak0074	ACR.H3K27ac.H3K4me1.H3K9ac	4
LUXPeak2541	ACR.H3K27ac.H3K4me1.H3K9ac	4
LUXPeak2542	ACR.H3K27ac.H3K4me1.H3K9ac	4
LUXPeak2540	ACR.H3K27ac.H3K4me1.H3K9ac	4
LUXPeak0098	H3K27me3.H3K4me3	2
LUXPeak2356	H3K27me3.H3K4me3	2
LUXPeak1769	H3K27me3.H3K4me3	2
LUXPeak0437	H3K27me3.H3K4me3	2
LUXPeak4125	H3K27me3.H3K4me3	2
LUXPeak3810	H3K27me3.H3K4me3	2
LUXPeak2942	H3K27me3.H3K4me3	2
LUXPeak3656	H3K27me3.H3K4me3	2
LUXPeak4307	H3K27me3.H3K4me3	2
LUXPeak2904	H3K27me3.H3K4me3	2
LUXPeak0492	H3K14ac.H3K27me3.H3K4me3.H3K9ac.H4K12ac	5
LUXPeak2392	H3K14ac.H3K27me3.H3K4me3.H3K9ac.H4K12ac	5
LUXPeak0491	H3K14ac.H3K27me3.H3K4me3.H3K9ac.H4K12ac	5
LUXPeak1501	H3K14ac.H3K27me3.H3K4me3.H3K9ac.H4K12ac	5
LUXPeak1465	H3K14ac.H3K27me3.H3K4me3.H3K9ac.H4K12ac	5
LUXPeak2714	H3K14ac.H3K27me3.H3K4me3.H3K9ac.H4K12ac	5
LUXPeak4128	H3K14ac.H3K27me3.H3K4me3.H3K9ac.H4K12ac	5
LUXPeak1817	H3K14ac.H3K27me3.H3K4me3.H3K9ac.H4K12ac	5
LUXPeak2870	H3K14ac.H3K27me3.H3K4me3.H3K9ac.H4K12ac	5
LUXPeak1781	H3K14ac.H3K27me3.H3K4me3.H3K9ac.H4K12ac	5
LUXPeak0476	H3K14ac.H3K27me3.H3K4me3.H3K9ac.H4K12ac	5
LUXPeak2035	H3K27ac.H3K27me3.H3K4me3.H4K12ac	4
LUXPeak3097	H3K27ac.H3K27me3.H3K4me3.H4K12ac	4
LUXPeak3538	H3K27ac.H3K27me3.H3K4me3.H4K12ac	4
LUXPeak2969	H3K27ac.H3K27me3.H3K4me3.H4K12ac	4
LUXPeak2336	H3K27ac.H3K27me3.H3K4me3.H4K12ac	4
LUXPeak2744	H3K27ac.H3K27me3.H3K4me3.H4K12ac	4
LUXPeak0290	H3K27ac.H3K27me3.H3K4me3.H4K12ac	4
LUXPeak0579	H3K27ac.H3K27me3.H3K4me3.H4K12ac	4
LUXPeak2524	H3K27ac.H3K27me3.H3K4me3.H4K12ac	4
LUXPeak0901	H3K27ac.H3K27me3.H3K4me3.H4K12ac	4
LUXPeak3073	H3K27ac.H3K27me3.H3K4me3.H4K12ac	4
LUXPeak4179	ACR.H3K27ac	2
LUXPeak0839	ACR.H3K27ac	2
LUXPeak0840	ACR.H3K27ac	2
LUXPeak2192	ACR.H3K27ac	2
LUXPeak4140	ACR.H3K27ac	2
LUXPeak4141	ACR.H3K27ac	2
LUXPeak3057	ACR.H3K27ac	2
LUXPeak4151	ACR.H3K27ac	2
LUXPeak4161	ACR.H3K27ac	2
LUXPeak1746	ACR.H3K27ac	2
LUXPeak3925	ACR.H3K27ac	2
LUXPeak1745	ACR.H3K27ac	2
LUXPeak1994	ACR.H3K27ac	2
LUXPeak2852	ACR.H3K27ac	2
LUXPeak1768	ACR.H3K27ac	2
LUXPeak2617	ACR.H3K27ac	2
LUXPeak0440	ACR.H3K27ac	2
LUXPeak0201	ACR.H3K27ac	2
LUXPeak1779	ACR.H3K27ac	2
LUXPeak0854	ACR.H3K27ac	2
LUXPeak0863	ACR.H3K27ac	2
LUXPeak2803	ACR.H3K27ac	2
LUXPeak1725	ACR.H3K27ac	2
LUXPeak2815	ACR.H3K27ac	2
LUXPeak3909	ACR.H3K27ac	2
LUXPeak3916	ACR.H3K27ac	2
LUXPeak0494	ACR.H3K27ac	2
LUXPeak1343	ACR.H3K27ac	2
LUXPeak0495	ACR.H3K27ac	2
LUXPeak2436	ACR.H3K27ac	2
LUXPeak0017	ACR.H3K27ac	2
LUXPeak3536	ACR.H3K27ac	2
LUXPeak2691	ACR.H3K27ac	2
LUXPeak2693	ACR.H3K27ac	2
LUXPeak2457	ACR.H3K27ac	2
LUXPeak2697	ACR.H3K27ac	2
LUXPeak2214	ACR.H3K27ac	2
LUXPeak0456	ACR.H3K27ac	2
LUXPeak0458	ACR.H3K27ac	2
LUXPeak2889	ACR.H3K27ac	2
LUXPeak0472	ACR.H3K27ac	2
LUXPeak3502	ACR.H3K27ac	2
LUXPeak3501	ACR.H3K27ac	2
LUXPeak1329	ACR.H3K27ac	2
LUXPeak1330	ACR.H3K27ac	2
LUXPeak0005	ACR.H3K27ac	2
LUXPeak2429	ACR.H3K27ac	2
LUXPeak0099	ACR.H3K27ac	2
LUXPeak2044	ACR.H3K27ac	2
LUXPeak3379	ACR.H3K27ac	2
LUXPeak2291	ACR.H3K27ac	2
LUXPeak3142	ACR.H3K27ac	2
LUXPeak3383	ACR.H3K27ac	2
LUXPeak4001	ACR.H3K27ac	2
LUXPeak2069	ACR.H3K27ac	2
LUXPeak3155	ACR.H3K27ac	2
LUXPeak4002	ACR.H3K27ac	2
LUXPeak0050	ACR.H3K27ac	2
LUXPeak0060	ACR.H3K27ac	2
LUXPeak1150	ACR.H3K27ac	2
LUXPeak0062	ACR.H3K27ac	2
LUXPeak3578	ACR.H3K27ac	2
LUXPeak2490	ACR.H3K27ac	2
LUXPeak2019	ACR.H3K27ac	2
LUXPeak0944	ACR.H3K27ac	2
LUXPeak0715	ACR.H3K27ac	2
LUXPeak1809	ACR.H3K27ac	2
LUXPeak4085	ACR.H3K27ac	2
LUXPeak4086	ACR.H3K27ac	2
LUXPeak4250	ACR.H3K27ac	2
LUXPeak4013	ACR.H3K27ac	2
LUXPeak2086	ACR.H3K27ac	2
LUXPeak0900	ACR.H3K27ac	2
LUXPeak3199	ACR.H3K27ac	2
LUXPeak0927	ACR.H3K27ac	2
LUXPeak2954	ACR.H3K27ac	2
LUXPeak1866	ACR.H3K27ac	2
LUXPeak3823	ACR.H3K27ac	2
LUXPeak1652	ACR.H3K27ac	2
LUXPeak1415	ACR.H3K27ac	2
LUXPeak2507	ACR.H3K27ac	2
LUXPeak0985	ACR.H3K27ac	2
LUXPeak0749	ACR.H3K27ac	2
LUXPeak1850	ACR.H3K27ac	2
LUXPeak3880	ACR.H3K27ac	2
LUXPeak3406	ACR.H3K27ac	2
LUXPeak3899	ACR.H3K27ac	2
LUXPeak1478	ACR.H3K27ac	2
LUXPeak3896	ACR.H3K27ac	2
LUXPeak0393	ACR.H3K27ac	2
LUXPeak0153	ACR.H3K27ac	2
LUXPeak0160	ACR.H3K27ac	2
LUXPeak3674	ACR.H3K27ac	2
LUXPeak1494	ACR.H3K27ac	2
LUXPeak3673	ACR.H3K27ac	2
LUXPeak1673	ACR.H3K27ac	2
LUXPeak2527	ACR.H3K27ac	2
LUXPeak0363	ACR.H3K27ac	2
LUXPeak1064	ACR.H3K27ac	2
LUXPeak3493	ACR.H3K27ac	2
LUXPeak2167	ACR.H3K27ac	2
LUXPeak1077	ACR.H3K27ac	2
LUXPeak3029	ACR.H3K27ac	2
LUXPeak3440	ACR.H3K27ac	2
LUXPeak3443	ACR.H3K27ac	2
LUXPeak0193	ACR.H3K27ac	2
LUXPeak3223	ACR.H3K27ac	2
LUXPeak4319	ACR.H3K27ac	2
LUXPeak1291	ACR.H3K27ac	2
LUXPeak3473	ACR.H3K27ac	2
LUXPeak3474	ACR.H3K27ac	2
LUXPeak0370	ACR.H3K4me3.H3K9ac.H4K12ac	4
LUXPeak1340	ACR.H3K4me3.H3K9ac.H4K12ac	4
LUXPeak3640	ACR.H3K4me3.H3K9ac.H4K12ac	4
LUXPeak2313	ACR.H3K4me3.H3K9ac.H4K12ac	4
LUXPeak1901	ACR.H3K4me3.H3K9ac.H4K12ac	4
LUXPeak1106	ACR.H3K4me3.H3K9ac.H4K12ac	4
LUXPeak2564	ACR.H3K4me3.H3K9ac.H4K12ac	4
LUXPeak0023	ACR.H3K4me3.H3K9ac.H4K12ac	4
LUXPeak0022	ACR.H3K4me3.H3K9ac.H4K12ac	4
LUXPeak2688	ACR.H3K4me3.H3K9ac.H4K12ac	4
LUXPeak0149	ACR.H3K4me3.H3K9ac.H4K12ac	4
LUXPeak2569	ACR.H3K4me3.H3K9ac.H4K12ac	4
LUXPeak2570	ACR.H3K4me3.H3K9ac.H4K12ac	4
LUXPeak0395	ACR.H3K4me3.H3K9ac.H4K12ac	4
LUXPeak1247	ACR.H3K4me3.H3K9ac.H4K12ac	4
LUXPeak0157	ACR.H3K4me3.H3K9ac.H4K12ac	4
LUXPeak3787	ACR.H3K4me3.H3K9ac.H4K12ac	4
LUXPeak1003	ACR.H3K4me3.H3K9ac.H4K12ac	4
LUXPeak2456	ACR.H3K4me3.H3K9ac.H4K12ac	4
LUXPeak0950	ACR.H3K4me3.H3K9ac.H4K12ac	4
LUXPeak1801	ACR.H3K4me3.H3K9ac.H4K12ac	4
LUXPeak1808	ACR.H3K4me3.H3K9ac.H4K12ac	4
LUXPeak1371	ACR.H3K4me3.H3K9ac.H4K12ac	4
LUXPeak3790	ACR.H3K4me3.H3K9ac.H4K12ac	4
LUXPeak3430	ACR.H3K4me3.H3K9ac.H4K12ac	4
LUXPeak1258	ACR.H3K4me3.H3K9ac.H4K12ac	4
LUXPeak3557	ACR.H3K4me3.H3K9ac.H4K12ac	4
LUXPeak2106	ACR.H3K4me3.H3K9ac.H4K12ac	4
LUXPeak0607	ACR.H3K4me3.H3K9ac.H4K12ac	4
LUXPeak3165	ACR.H3K4me3.H3K9ac.H4K12ac	4
LUXPeak0570	ACR.H3K4me3.H3K9ac.H4K12ac	4
LUXPeak3288	ACR.H3K4me3.H3K9ac.H4K12ac	4
LUXPeak0451	ACR.H3K4me3.H3K9ac.H4K12ac	4
LUXPeak1300	ACR.H3K4me3.H3K9ac.H4K12ac	4
LUXPeak4259	ACR.H3K4me3.H3K9ac.H4K12ac	4
LUXPeak0334	ACR.H3K4me3.H3K9ac.H4K12ac	4
LUXPeak1550	ACR.H3K4me3.H3K9ac.H4K12ac	4
LUXPeak1559	ACR.H3K4me3.H3K9ac.H4K12ac	4
LUXPeak3062	ACR.H3K4me3.H3K9ac.H4K12ac	4
LUXPeak2531	ACR.H3K4me3.H3K9ac.H4K12ac	4
LUXPeak2891	ACR.H3K4me3.H3K9ac.H4K12ac	4
LUXPeak0110	ACR.H3K4me3.H3K9ac.H4K12ac	4
LUXPeak0355	ACR.H3K4me3.H3K9ac.H4K12ac	4
LUXPeak0475	ACR.H3K4me3.H3K9ac.H4K12ac	4
LUXPeak2899	ACR.H3K4me3.H3K9ac.H4K12ac	4
LUXPeak0913	ACR.H3K4me3.H3K9ac.H4K12ac	4
LUXPeak3631	ACR.H3K4me3.H3K9ac.H4K12ac	4
LUXPeak3751	ACR.H3K4me3.H3K9ac.H4K12ac	4
LUXPeak0486	ACR.H3K4me3.H3K9ac.H4K12ac	4
LUXPeak2543	ACR.H3K4me3.H3K9ac.H4K12ac	4
LUXPeak3638	ACR.H3K4me3.H3K9ac.H4K12ac	4
LUXPeak2668	ACR.H3K4me3.H3K9ac.H4K12ac	4
LUXPeak2547	ACR.H3K4me3.H3K9ac.H4K12ac	4
LUXPeak0809	ACR.H3K4me3.H3K9ac.H4K12ac	4
LUXPeak1188	ACR.H3K4me3.H3K9ac.H4K12ac	4
LUXPeak1067	ACR.H3K4me3.H3K9ac.H4K12ac	4
LUXPeak0652	ACR.H3K4me3.H3K9ac.H4K12ac	4
LUXPeak1984	ACR.H3K4me3.H3K9ac.H4K12ac	4
LUXPeak0775	ACR.H3K4me3.H3K9ac.H4K12ac	4
LUXPeak0416	ACR.H3K4me3.H3K9ac.H4K12ac	4
LUXPeak2959	ACR.H3K4me3.H3K9ac.H4K12ac	4
LUXPeak2717	ACR.H3K4me3.H3K9ac.H4K12ac	4
LUXPeak2960	ACR.H3K4me3.H3K9ac.H4K12ac	4
LUXPeak3497	ACR.H3K4me3.H3K9ac.H4K12ac	4
LUXPeak1990	ACR.H3K4me3.H3K9ac.H4K12ac	4
LUXPeak0663	ACR.H3K4me3.H3K9ac.H4K12ac	4
LUXPeak2843	ACR.H3K4me3.H3K9ac.H4K12ac	4
LUXPeak0544	ACR.H3K4me3.H3K9ac.H4K12ac	4
LUXPeak2608	ACR.H3K4me3.H3K9ac.H4K12ac	4
LUXPeak2609	ACR.H3K4me3.H3K9ac.H4K12ac	4
LUXPeak2606	ACR.H3K4me3.H3K9ac.H4K12ac	4
LUXPeak3938	ACR.H3K4me3.H3K9ac.H4K12ac	4
LUXPeak4351	ACR.H3K4me3.H3K9ac.H4K12ac	4
LUXPeak3943	ACR.H3K4me3.H3K9ac.H4K12ac	4
LUXPeak3822	ACR.H3K4me3.H3K9ac.H4K12ac	4
LUXPeak0797	ACR.H3K4me3.H3K9ac.H4K12ac	4
LUXPeak0796	ACR.H3K4me3.H3K9ac.H4K12ac	4
LUXPeak3946	ACR.H3K4me3.H3K9ac.H4K12ac	4
LUXPeak3945	ACR.H3K4me3.H3K9ac.H4K12ac	4
LUXPeak0683	ACR.H3K4me3.H3K9ac.H4K12ac	4
LUXPeak0443	ACR.H3K4me3.H3K9ac.H4K12ac	4
LUXPeak1655	ACR.H3K4me3.H3K9ac.H4K12ac	4
LUXPeak2500	ACR.H3K4me3.H3K9ac.H4K12ac	4
LUXPeak0206	ACR.H3K4me3.H3K9ac.H4K12ac	4
LUXPeak0209	ACR.H3K4me3.H3K9ac.H4K12ac	4
LUXPeak2358	ACR.H3K4me3.H3K9ac.H4K12ac	4
LUXPeak2117	ACR.H3K4me3.H3K9ac.H4K12ac	4
LUXPeak1943	ACR.H3K4me3.H3K9ac.H4K12ac	4
LUXPeak0979	ACR.H3K4me3.H3K9ac.H4K12ac	4
LUXPeak1828	ACR.H3K4me3.H3K9ac.H4K12ac	4
LUXPeak1393	ACR.H3K4me3.H3K9ac.H4K12ac	4
LUXPeak3575	ACR.H3K4me3.H3K9ac.H4K12ac	4
LUXPeak1035	ACR.H3K4me3.H3K9ac.H4K12ac	4
LUXPeak2484	ACR.H3K4me3.H3K9ac.H4K12ac	4
LUXPeak1274	ACR.H3K4me3.H3K9ac.H4K12ac	4
LUXPeak3216	ACR.H3K4me3.H3K9ac.H4K12ac	4
LUXPeak1835	ACR.H3K4me3.H3K9ac.H4K12ac	4
LUXPeak0631	ACR.H3K4me3.H3K9ac.H4K12ac	4
LUXPeak0634	ACR.H3K4me3.H3K9ac.H4K12ac	4
LUXPeak1603	ACR.H3K4me3.H3K9ac.H4K12ac	4
LUXPeak1964	ACR.H3K4me3.H3K9ac.H4K12ac	4
LUXPeak0635	ACR.H3K4me3.H3K9ac.H4K12ac	4
LUXPeak0518	ACR.H3K4me3.H3K9ac.H4K12ac	4
LUXPeak0083	ACR.H3K4me3.H3K9ac.H4K12ac	4
LUXPeak4320	ACR.H3K4me3.H3K9ac.H4K12ac	4
LUXPeak2142	ACR.H3K4me3.H3K9ac.H4K12ac	4
LUXPeak3472	ACR.H3K4me3.H3K9ac.H4K12ac	4
LUXPeak3475	ACR.H3K4me3.H3K9ac.H4K12ac	4
LUXPeak1974	ACR.H3K4me3.H3K9ac.H4K12ac	4
LUXPeak1971	ACR.H3K4me3.H3K9ac.H4K12ac	4
LUXPeak3599	ACR.H3K4me3.H3K9ac.H4K12ac	4
LUXPeak1184	H3K14ac.H3K27ac.H3K4me3.H3K9ac.H4K12ac	5
LUXPeak1183	H3K14ac.H3K27ac.H3K4me3.H3K9ac.H4K12ac	5
LUXPeak2157	H3K14ac.H3K27ac.H3K4me3.H3K9ac.H4K12ac	5
LUXPeak2276	H3K14ac.H3K27ac.H3K4me3.H3K9ac.H4K12ac	5
LUXPeak0013	H3K14ac.H3K27ac.H3K4me3.H3K9ac.H4K12ac	5
LUXPeak1345	H3K14ac.H3K27ac.H3K4me3.H3K9ac.H4K12ac	5
LUXPeak2676	H3K14ac.H3K27ac.H3K4me3.H3K9ac.H4K12ac	5
LUXPeak3489	H3K14ac.H3K27ac.H3K4me3.H3K9ac.H4K12ac	5
LUXPeak3407	H3K14ac.H3K27ac.H3K4me3.H3K9ac.H4K12ac	5
LUXPeak2316	H3K14ac.H3K27ac.H3K4me3.H3K9ac.H4K12ac	5
LUXPeak2958	H3K14ac.H3K27ac.H3K4me3.H3K9ac.H4K12ac	5
LUXPeak4182	H3K14ac.H3K27ac.H3K4me3.H3K9ac.H4K12ac	5
LUXPeak4067	H3K14ac.H3K27ac.H3K4me3.H3K9ac.H4K12ac	5
LUXPeak2680	H3K14ac.H3K27ac.H3K4me3.H3K9ac.H4K12ac	5
LUXPeak3495	H3K14ac.H3K27ac.H3K4me3.H3K9ac.H4K12ac	5
LUXPeak1231	H3K14ac.H3K27ac.H3K4me3.H3K9ac.H4K12ac	5
LUXPeak3018	H3K14ac.H3K27ac.H3K4me3.H3K9ac.H4K12ac	5
LUXPeak3019	H3K14ac.H3K27ac.H3K4me3.H3K9ac.H4K12ac	5
LUXPeak0029	H3K14ac.H3K27ac.H3K4me3.H3K9ac.H4K12ac	5
LUXPeak3419	H3K14ac.H3K27ac.H3K4me3.H3K9ac.H4K12ac	5
LUXPeak0941	H3K14ac.H3K27ac.H3K4me3.H3K9ac.H4K12ac	5
LUXPeak0306	H3K14ac.H3K27ac.H3K4me3.H3K9ac.H4K12ac	5
LUXPeak2845	H3K14ac.H3K27ac.H3K4me3.H3K9ac.H4K12ac	5
LUXPeak1635	H3K14ac.H3K27ac.H3K4me3.H3K9ac.H4K12ac	5
LUXPeak0549	H3K14ac.H3K27ac.H3K4me3.H3K9ac.H4K12ac	5
LUXPeak0826	H3K14ac.H3K27ac.H3K4me3.H3K9ac.H4K12ac	5
LUXPeak1639	H3K14ac.H3K27ac.H3K4me3.H3K9ac.H4K12ac	5
LUXPeak1081	H3K14ac.H3K27ac.H3K4me3.H3K9ac.H4K12ac	5
LUXPeak4194	H3K14ac.H3K27ac.H3K4me3.H3K9ac.H4K12ac	5
LUXPeak4357	H3K14ac.H3K27ac.H3K4me3.H3K9ac.H4K12ac	5
LUXPeak2971	H3K14ac.H3K27ac.H3K4me3.H3K9ac.H4K12ac	5
LUXPeak4235	H3K14ac.H3K27ac.H3K4me3.H3K9ac.H4K12ac	5
LUXPeak0034	H3K14ac.H3K27ac.H3K4me3.H3K9ac.H4K12ac	5
LUXPeak2694	H3K14ac.H3K27ac.H3K4me3.H3K9ac.H4K12ac	5
LUXPeak3668	H3K14ac.H3K27ac.H3K4me3.H3K9ac.H4K12ac	5
LUXPeak1127	H3K14ac.H3K27ac.H3K4me3.H3K9ac.H4K12ac	5
LUXPeak2975	H3K14ac.H3K27ac.H3K4me3.H3K9ac.H4K12ac	5
LUXPeak0313	H3K14ac.H3K27ac.H3K4me3.H3K9ac.H4K12ac	5
LUXPeak3947	H3K14ac.H3K27ac.H3K4me3.H3K9ac.H4K12ac	5
LUXPeak1128	H3K14ac.H3K27ac.H3K4me3.H3K9ac.H4K12ac	5
LUXPeak3428	H3K14ac.H3K27ac.H3K4me3.H3K9ac.H4K12ac	5
LUXPeak1766	H3K14ac.H3K27ac.H3K4me3.H3K9ac.H4K12ac	5
LUXPeak0717	H3K14ac.H3K27ac.H3K4me3.H3K9ac.H4K12ac	5
LUXPeak3275	H3K14ac.H3K27ac.H3K4me3.H3K9ac.H4K12ac	5
LUXPeak4088	H3K14ac.H3K27ac.H3K4me3.H3K9ac.H4K12ac	5
LUXPeak1097	H3K14ac.H3K27ac.H3K4me3.H3K9ac.H4K12ac	5
LUXPeak1491	H3K14ac.H3K27ac.H3K4me3.H3K9ac.H4K12ac	5
LUXPeak3795	H3K14ac.H3K27ac.H3K4me3.H3K9ac.H4K12ac	5
LUXPeak2187	H3K14ac.H3K27ac.H3K4me3.H3K9ac.H4K12ac	5
LUXPeak2100	H3K14ac.H3K27ac.H3K4me3.H3K9ac.H4K12ac	5
LUXPeak3397	H3K14ac.H3K27ac.H3K4me3.H3K9ac.H4K12ac	5
LUXPeak3316	H3K14ac.H3K27ac.H3K4me3.H3K9ac.H4K12ac	5
LUXPeak2743	H3K14ac.H3K27ac.H3K4me3.H3K9ac.H4K12ac	5
LUXPeak2742	H3K14ac.H3K27ac.H3K4me3.H3K9ac.H4K12ac	5
LUXPeak0293	H3K14ac.H3K27ac.H3K4me3.H3K9ac.H4K12ac	5
LUXPeak2198	H3K14ac.H3K27ac.H3K4me3.H3K9ac.H4K12ac	5
LUXPeak2077	H3K14ac.H3K27ac.H3K4me3.H3K9ac.H4K12ac	5
LUXPeak1263	H3K14ac.H3K27ac.H3K4me3.H3K9ac.H4K12ac	5
LUXPeak3442	H3K14ac.H3K27ac.H3K4me3.H3K9ac.H4K12ac	5
LUXPeak1786	H3K14ac.H3K27ac.H3K4me3.H3K9ac.H4K12ac	5
LUXPeak1545	H3K14ac.H3K27ac.H3K4me3.H3K9ac.H4K12ac	5
LUXPeak4138	H3K14ac.H3K27ac.H3K4me3.H3K9ac.H4K12ac	5
LUXPeak1785	H3K14ac.H3K27ac.H3K4me3.H3K9ac.H4K12ac	5
LUXPeak0972	H3K14ac.H3K27ac.H3K4me3.H3K9ac.H4K12ac	5
LUXPeak1548	H3K14ac.H3K27ac.H3K4me3.H3K9ac.H4K12ac	5
LUXPeak1789	H3K14ac.H3K27ac.H3K4me3.H3K9ac.H4K12ac	5
LUXPeak1706	H3K14ac.H3K27ac.H3K4me3.H3K9ac.H4K12ac	5
LUXPeak0618	H3K14ac.H3K27ac.H3K4me3.H3K9ac.H4K12ac	5
LUXPeak3050	H3K14ac.H3K27ac.H3K4me3.H3K9ac.H4K12ac	5
LUXPeak3291	H3K14ac.H3K27ac.H3K4me3.H3K9ac.H4K12ac	5
LUXPeak2087	H3K14ac.H3K27ac.H3K4me3.H3K9ac.H4K12ac	5
LUXPeak2241	H3K14ac.H3K27ac.H3K4me3.H3K9ac.H4K12ac	5
LUXPeak3570	H3K14ac.H3K27ac.H3K4me3.H3K9ac.H4K12ac	5
LUXPeak1277	H3K14ac.H3K27ac.H3K4me3.H3K9ac.H4K12ac	5
LUXPeak3056	H3K14ac.H3K27ac.H3K4me3.H3K9ac.H4K12ac	5
LUXPeak0586	H3K14ac.H3K27ac.H3K4me3.H3K9ac.H4K12ac	5
LUXPeak0861	H3K14ac.H3K27ac.H3K4me3.H3K9ac.H4K12ac	5
LUXPeak2006	H3K14ac.H3K27ac.H3K4me3.H3K9ac.H4K12ac	5
LUXPeak1435	H3K14ac.H3K27ac.H3K4me3.H3K9ac.H4K12ac	5
LUXPeak1039	H3K14ac.H3K27ac.H3K4me3.H3K9ac.H4K12ac	5
LUXPeak1674	H3K14ac.H3K27ac.H3K4me3.H3K9ac.H4K12ac	5
LUXPeak3336	H3K14ac.H3K27ac.H3K4me3.H3K9ac.H4K12ac	5
LUXPeak1950	H3K14ac.H3K27ac.H3K4me3.H3K9ac.H4K12ac	5
LUXPeak1955	H3K14ac.H3K27ac.H3K4me3.H3K9ac.H4K12ac	5
LUXPeak0867	H3K14ac.H3K27ac.H3K4me3.H3K9ac.H4K12ac	5
LUXPeak1679	H3K14ac.H3K27ac.H3K4me3.H3K9ac.H4K12ac	5
LUXPeak0868	H3K14ac.H3K27ac.H3K4me3.H3K9ac.H4K12ac	5
LUXPeak1319	H3K14ac.H3K27ac.H3K4me3.H3K9ac.H4K12ac	5
LUXPeak2929	H3K14ac.H3K27ac.H3K4me3.H3K9ac.H4K12ac	5
LUXPeak4159	H3K14ac.H3K27ac.H3K4me3.H3K9ac.H4K12ac	5
LUXPeak1560	H3K14ac.H3K27ac.H3K4me3.H3K9ac.H4K12ac	5
LUXPeak1561	H3K14ac.H3K27ac.H3K4me3.H3K9ac.H4K12ac	5
LUXPeak4317	H3K14ac.H3K27ac.H3K4me3.H3K9ac.H4K12ac	5
LUXPeak0079	H3K14ac.H3K27ac.H3K4me3.H3K9ac.H4K12ac	5
LUXPeak3469	H3K14ac.H3K27ac.H3K4me3.H3K9ac.H4K12ac	5
LUXPeak3588	H3K14ac.H3K27ac.H3K4me3.H3K9ac.H4K12ac	5
LUXPeak3506	H3K14ac.H3K27ac.H3K4me3.H3K9ac.H4K12ac	5
LUXPeak0875	H3K14ac.H3K27ac.H3K4me3.H3K9ac.H4K12ac	5
LUXPeak0910	H3K14ac.H3K27ac.H3K4me3.H3K9ac.H4K12ac	5
LUXPeak1206	H3K14ac.H3K27ac.H3K4me3.H3K9ac.H4K12ac	5
LUXPeak1723	H3K14ac.H3K27ac.H3K4me3.H3K9ac.H4K12ac	5
LUXPeak0758	H3K14ac.H3K27ac.H3K4me3.H3K9ac.H4K12ac	5
LUXPeak2816	H3K14ac.H3K27ac.H3K4me3.H3K9ac.H4K12ac	5
LUXPeak2819	H3K14ac.H3K27ac.H3K4me3.H3K9ac.H4K12ac	5
LUXPeak2780	H3K14ac.H3K27ac.H3K4me3.H3K9ac.H4K12ac	5
LUXPeak3079	H3K14ac.H3K27ac.H3K4me3.H3K9ac.H4K12ac	5
LUXPeak3991	H3K14ac.H3K27ac.H3K4me3.H3K9ac.H4K12ac	5
LUXPeak0880	H3K14ac.H3K27ac.H3K4me3.H3K9ac.H4K12ac	5
LUXPeak1297	H3K14ac.H3K27ac.H3K4me3.H3K9ac.H4K12ac	5
LUXPeak2144	H3K14ac.H3K27ac.H3K4me3.H3K9ac.H4K12ac	5
LUXPeak2545	H3K14ac.H3K27ac.H3K4me3.H3K9ac.H4K12ac	5
LUXPeak3116	H3K14ac.H3K27ac.H3K4me3.H3K9ac.H4K12ac	5
LUXPeak2665	H3K14ac.H3K27ac.H3K4me3.H3K9ac.H4K12ac	5
LUXPeak1059	H3K14ac.H3K27ac.H3K4me3.H3K9ac.H4K12ac	5
LUXPeak2789	H3K14ac.H3K27ac.H3K4me3.H3K9ac.H4K12ac	5
LUXPeak4329	H3K14ac.H3K27ac.H3K4me3.H3K9ac.H4K12ac	5
LUXPeak2309	H3K14ac.H3K27ac.H3K4me3.H3K9ac.H4K12ac	5
LUXPeak1858	H3K14ac.H3K27ac.H3K4me3.H3K9ac.H4K12ac	5
LUXPeak2674	ACR.H3K27ac.H3K27me3.H3K4me1.H3K9ac	5
LUXPeak2637	ACR.H3K27ac.H3K27me3.H3K4me1.H3K9ac	5
LUXPeak0834	ACR.H3K27ac.H3K27me3.H3K4me1.H3K9ac	5
LUXPeak3329	ACR.H3K27ac.H3K27me3.H3K4me1.H3K9ac	5
LUXPeak0836	ACR.H3K27ac.H3K27me3.H3K4me1.H3K9ac	5
LUXPeak0835	ACR.H3K27ac.H3K27me3.H3K4me1.H3K9ac	5
LUXPeak0838	ACR.H3K27ac.H3K27me3.H3K4me1.H3K9ac	5
LUXPeak0837	ACR.H3K27ac.H3K27me3.H3K4me1.H3K9ac	5
LUXPeak3096	ACR.H3K27ac.H3K27me3.H3K4me1.H3K9ac	5
LUXPeak1750	ACR.H3K27ac.H3K27me3.H3K4me1.H3K9ac	5
LUXPeak1612	ACR.H3K27ac.H3K27me3.H3K4me1.H3K9ac	5
LUXPeak2724	ACR.H3K27ac.H3K27me3.H3K4me1.H3K9ac	5
LUXPeak3901	ACR.H3K4me1	2
LUXPeak0756	ACR.H3K4me1	2
LUXPeak3906	ACR.H3K4me1	2
LUXPeak1611	ACR.H3K4me1	2
LUXPeak2201	ACR.H3K4me1	2
LUXPeak0145	ACR.H3K4me1	2
LUXPeak1369	ACR.H3K4me1	2
LUXPeak3723	ACR.H3K4me1	2
LUXPeak2515	ACR.H3K4me1	2
LUXPeak0343	ACR.H3K4me1	2
LUXPeak2885	ACR.H3K4me1	2
LUXPeak4308	ACR.H3K4me1	2
LUXPeak3480	H3K14ac.H3K27ac.H3K4me3.H4K12ac	4
LUXPeak1460	H3K14ac.H3K27ac.H3K4me3.H4K12ac	4
LUXPeak2150	H3K14ac.H3K27ac.H3K4me3.H4K12ac	4
LUXPeak3482	H3K14ac.H3K27ac.H3K4me3.H4K12ac	4
LUXPeak3360	H3K14ac.H3K27ac.H3K4me3.H4K12ac	4
LUXPeak1464	H3K14ac.H3K27ac.H3K4me3.H4K12ac	4
LUXPeak2672	H3K14ac.H3K27ac.H3K4me3.H4K12ac	4
LUXPeak3888	H3K14ac.H3K27ac.H3K4me3.H4K12ac	4
LUXPeak2831	H3K14ac.H3K27ac.H3K4me3.H4K12ac	4
LUXPeak1105	H3K14ac.H3K27ac.H3K4me3.H4K12ac	4
LUXPeak4217	H3K14ac.H3K27ac.H3K4me3.H4K12ac	4
LUXPeak2675	H3K14ac.H3K27ac.H3K4me3.H4K12ac	4
LUXPeak0257	H3K14ac.H3K27ac.H3K4me3.H4K12ac	4
LUXPeak0499	H3K14ac.H3K27ac.H3K4me3.H4K12ac	4
LUXPeak3408	H3K14ac.H3K27ac.H3K4me3.H4K12ac	4
LUXPeak3529	H3K14ac.H3K27ac.H3K4me3.H4K12ac	4
LUXPeak0930	H3K14ac.H3K27ac.H3K4me3.H4K12ac	4
LUXPeak3924	H3K14ac.H3K27ac.H3K4me3.H4K12ac	4
LUXPeak3769	H3K14ac.H3K27ac.H3K4me3.H4K12ac	4
LUXPeak1107	H3K14ac.H3K27ac.H3K4me3.H4K12ac	4
LUXPeak2834	H3K14ac.H3K27ac.H3K4me3.H4K12ac	4
LUXPeak1508	H3K14ac.H3K27ac.H3K4me3.H4K12ac	4
LUXPeak0815	H3K14ac.H3K27ac.H3K4me3.H4K12ac	4
LUXPeak1907	H3K14ac.H3K27ac.H3K4me3.H4K12ac	4
LUXPeak4184	H3K14ac.H3K27ac.H3K4me3.H4K12ac	4
LUXPeak3373	H3K14ac.H3K27ac.H3K4me3.H4K12ac	4
LUXPeak4065	H3K14ac.H3K27ac.H3K4me3.H4K12ac	4
LUXPeak0260	H3K14ac.H3K27ac.H3K4me3.H4K12ac	4
LUXPeak1991	H3K14ac.H3K27ac.H3K4me3.H4K12ac	4
LUXPeak4104	H3K14ac.H3K27ac.H3K4me3.H4K12ac	4
LUXPeak1112	H3K14ac.H3K27ac.H3K4me3.H4K12ac	4
LUXPeak2682	H3K14ac.H3K27ac.H3K4me3.H4K12ac	4
LUXPeak2683	H3K14ac.H3K27ac.H3K4me3.H4K12ac	4
LUXPeak1198	H3K14ac.H3K27ac.H3K4me3.H4K12ac	4
LUXPeak3778	H3K14ac.H3K27ac.H3K4me3.H4K12ac	4
LUXPeak2568	H3K14ac.H3K27ac.H3K4me3.H4K12ac	4
LUXPeak3535	H3K14ac.H3K27ac.H3K4me3.H4K12ac	4
LUXPeak2444	H3K14ac.H3K27ac.H3K4me3.H4K12ac	4
LUXPeak3655	H3K14ac.H3K27ac.H3K4me3.H4K12ac	4
LUXPeak2445	H3K14ac.H3K27ac.H3K4me3.H4K12ac	4
LUXPeak2605	H3K14ac.H3K27ac.H3K4me3.H4K12ac	4
LUXPeak3779	H3K14ac.H3K27ac.H3K4me3.H4K12ac	4
LUXPeak1239	H3K14ac.H3K27ac.H3K4me3.H4K12ac	4
LUXPeak1514	H3K14ac.H3K27ac.H3K4me3.H4K12ac	4
LUXPeak3781	H3K14ac.H3K27ac.H3K4me3.H4K12ac	4
LUXPeak4077	H3K14ac.H3K27ac.H3K4me3.H4K12ac	4
LUXPeak2690	H3K14ac.H3K27ac.H3K4me3.H4K12ac	4
LUXPeak1084	H3K14ac.H3K27ac.H3K4me3.H4K12ac	4
LUXPeak1882	H3K14ac.H3K27ac.H3K4me3.H4K12ac	4
LUXPeak0398	H3K14ac.H3K27ac.H3K4me3.H4K12ac	4
LUXPeak0951	H3K14ac.H3K27ac.H3K4me3.H4K12ac	4
LUXPeak1521	H3K14ac.H3K27ac.H3K4me3.H4K12ac	4
LUXPeak0554	H3K14ac.H3K27ac.H3K4me3.H4K12ac	4
LUXPeak1526	H3K14ac.H3K27ac.H3K4me3.H4K12ac	4
LUXPeak1249	H3K14ac.H3K27ac.H3K4me3.H4K12ac	4
LUXPeak1924	H3K14ac.H3K27ac.H3K4me3.H4K12ac	4
LUXPeak1528	H3K14ac.H3K27ac.H3K4me3.H4K12ac	4
LUXPeak2738	H3K14ac.H3K27ac.H3K4me3.H4K12ac	4
LUXPeak4360	H3K14ac.H3K27ac.H3K4me3.H4K12ac	4
LUXPeak2340	H3K14ac.H3K27ac.H3K4me3.H4K12ac	4
LUXPeak2065	H3K14ac.H3K27ac.H3K4me3.H4K12ac	4
LUXPeak1490	H3K14ac.H3K27ac.H3K4me3.H4K12ac	4
LUXPeak3030	H3K14ac.H3K27ac.H3K4me3.H4K12ac	4
LUXPeak3151	H3K14ac.H3K27ac.H3K4me3.H4K12ac	4
LUXPeak4126	H3K14ac.H3K27ac.H3K4me3.H4K12ac	4
LUXPeak0441	H3K14ac.H3K27ac.H3K4me3.H4K12ac	4
LUXPeak3156	H3K14ac.H3K27ac.H3K4me3.H4K12ac	4
LUXPeak4123	H3K14ac.H3K27ac.H3K4me3.H4K12ac	4
LUXPeak1894	H3K14ac.H3K27ac.H3K4me3.H4K12ac	4
LUXPeak2621	H3K14ac.H3K27ac.H3K4me3.H4K12ac	4
LUXPeak2109	H3K14ac.H3K27ac.H3K4me3.H4K12ac	4
LUXPeak2868	H3K14ac.H3K27ac.H3K4me3.H4K12ac	4
LUXPeak2866	H3K14ac.H3K27ac.H3K4me3.H4K12ac	4
LUXPeak0723	H3K14ac.H3K27ac.H3K4me3.H4K12ac	4
LUXPeak2509	H3K14ac.H3K27ac.H3K4me3.H4K12ac	4
LUXPeak0727	H3K14ac.H3K27ac.H3K4me3.H4K12ac	4
LUXPeak2907	H3K14ac.H3K27ac.H3K4me3.H4K12ac	4
LUXPeak4096	H3K14ac.H3K27ac.H3K4me3.H4K12ac	4
LUXPeak2471	H3K14ac.H3K27ac.H3K4me3.H4K12ac	4
LUXPeak3043	H3K14ac.H3K27ac.H3K4me3.H4K12ac	4
LUXPeak3169	H3K14ac.H3K27ac.H3K4me3.H4K12ac	4
LUXPeak3289	H3K14ac.H3K27ac.H3K4me3.H4K12ac	4
LUXPeak1266	H3K14ac.H3K27ac.H3K4me3.H4K12ac	4
LUXPeak1384	H3K14ac.H3K27ac.H3K4me3.H4K12ac	4
LUXPeak2116	H3K14ac.H3K27ac.H3K4me3.H4K12ac	4
LUXPeak0299	H3K14ac.H3K27ac.H3K4me3.H4K12ac	4
LUXPeak3963	H3K14ac.H3K27ac.H3K4me3.H4K12ac	4
LUXPeak2753	H3K14ac.H3K27ac.H3K4me3.H4K12ac	4
LUXPeak1823	H3K14ac.H3K27ac.H3K4me3.H4K12ac	4
LUXPeak2999	H3K14ac.H3K27ac.H3K4me3.H4K12ac	4
LUXPeak1826	H3K14ac.H3K27ac.H3K4me3.H4K12ac	4
LUXPeak3972	H3K14ac.H3K27ac.H3K4me3.H4K12ac	4
LUXPeak0221	H3K14ac.H3K27ac.H3K4me3.H4K12ac	4
LUXPeak2521	H3K14ac.H3K27ac.H3K4me3.H4K12ac	4
LUXPeak3335	H3K14ac.H3K27ac.H3K4me3.H4K12ac	4
LUXPeak3577	H3K14ac.H3K27ac.H3K4me3.H4K12ac	4
LUXPeak3738	H3K14ac.H3K27ac.H3K4me3.H4K12ac	4
LUXPeak2924	H3K14ac.H3K27ac.H3K4me3.H4K12ac	4
LUXPeak0508	H3K14ac.H3K27ac.H3K4me3.H4K12ac	4
LUXPeak0905	H3K14ac.H3K27ac.H3K4me3.H4K12ac	4
LUXPeak0909	H3K14ac.H3K27ac.H3K4me3.H4K12ac	4
LUXPeak4275	H3K14ac.H3K27ac.H3K4me3.H4K12ac	4
LUXPeak2492	H3K14ac.H3K27ac.H3K4me3.H4K12ac	4
LUXPeak3580	H3K14ac.H3K27ac.H3K4me3.H4K12ac	4
LUXPeak2772	H3K14ac.H3K27ac.H3K4me3.H4K12ac	4
LUXPeak2374	H3K14ac.H3K27ac.H3K4me3.H4K12ac	4
LUXPeak1165	H3K14ac.H3K27ac.H3K4me3.H4K12ac	4
LUXPeak2414	H3K14ac.H3K27ac.H3K4me3.H4K12ac	4
LUXPeak2777	H3K14ac.H3K27ac.H3K4me3.H4K12ac	4
LUXPeak2774	H3K14ac.H3K27ac.H3K4me3.H4K12ac	4
LUXPeak4315	H3K14ac.H3K27ac.H3K4me3.H4K12ac	4
LUXPeak0510	H3K14ac.H3K27ac.H3K4me3.H4K12ac	4
LUXPeak3748	H3K14ac.H3K27ac.H3K4me3.H4K12ac	4
LUXPeak0759	H3K14ac.H3K27ac.H3K4me3.H4K12ac	4
LUXPeak0637	H3K14ac.H3K27ac.H3K4me3.H4K12ac	4
LUXPeak3629	H3K14ac.H3K27ac.H3K4me3.H4K12ac	4
LUXPeak0919	H3K14ac.H3K27ac.H3K4me3.H4K12ac	4
LUXPeak4045	H3K14ac.H3K27ac.H3K4me3.H4K12ac	4
LUXPeak2021	H3K14ac.H3K27ac.H3K4me3.H4K12ac	4
LUXPeak3873	H3K14ac.H3K27ac.H3K4me3.H4K12ac	4
LUXPeak4324	H3K14ac.H3K27ac.H3K4me3.H4K12ac	4
LUXPeak0240	H3K14ac.H3K27ac.H3K4me3.H4K12ac	4
LUXPeak2386	H3K14ac.H3K27ac.H3K4me3.H4K12ac	4
LUXPeak3877	H3K14ac.H3K27ac.H3K4me3.H4K12ac	4
LUXPeak1732	H3K14ac.H3K27ac.H3K4me3.H4K12ac	4
LUXPeak0922	H3K14ac.H3K27ac.H3K4me3.H4K12ac	4
LUXPeak2669	H3K14ac.H3K27ac.H3K4me3.H4K12ac	4
LUXPeak1459	H3K14ac.H3K27ac.H3K4me3.H4K12ac	4
LUXPeak0648	H3K14ac.H3K27ac.H3K4me3.H4K12ac	4
LUXPeak4173	H3K9ac.H4K12ac	2
LUXPeak2113	H3K9ac.H4K12ac	2
LUXPeak3968	H3K9ac.H4K12ac	2
LUXPeak4264	H3K9ac.H4K12ac	2
LUXPeak1511	H3K9ac.H4K12ac	2
LUXPeak1479	H3K9ac.H4K12ac	2
LUXPeak0500	H3K9ac.H4K12ac	2
LUXPeak3611	H3K9ac.H4K12ac	2
LUXPeak0587	H3K9ac.H4K12ac	2
LUXPeak2413	H3K9ac.H4K12ac	2
LUXPeak2616	H3K9ac.H4K12ac	2
LUXPeak1099	H3K9ac.H4K12ac	2
LUXPeak4208	H3K9ac.H4K12ac	2
LUXPeak0814	ACR.H3K27ac.H3K9ac	3
LUXPeak0816	ACR.H3K27ac.H3K9ac	3
LUXPeak4069	ACR.H3K27ac.H3K9ac	3
LUXPeak0957	ACR.H3K27ac.H3K9ac	3
LUXPeak1934	ACR.H3K27ac.H3K9ac	3
LUXPeak0726	ACR.H3K27ac.H3K9ac	3
LUXPeak3040	ACR.H3K27ac.H3K9ac	3
LUXPeak3283	ACR.H3K27ac.H3K9ac	3
LUXPeak3065	ACR.H3K27ac.H3K9ac	3
LUXPeak4273	ACR.H3K27ac.H3K9ac	3
LUXPeak3077	ACR.H3K27ac.H3K9ac	3
LUXPeak3076	ACR.H3K27ac.H3K9ac	3
LUXPeak4163	ACR.H3K27ac.H3K9ac	3
LUXPeak0894	ACR.H3K27ac.H3K9ac	3
LUXPeak0651	ACR.H3K27ac.H3K9ac	3
LUXPeak0895	ACR.H3K27ac.H3K9ac	3
LUXPeak0660	ACR.H3K27ac.H3K9ac	3
LUXPeak1874	ACR.H3K27ac.H3K9ac	3
LUXPeak1876	ACR.H3K27ac.H3K9ac	3
LUXPeak2970	ACR.H3K27ac.H3K9ac	3
LUXPeak1640	ACR.H3K27ac.H3K9ac	3
LUXPeak3701	ACR.H3K27ac.H3K9ac	3
LUXPeak3700	ACR.H3K27ac.H3K9ac	3
LUXPeak1644	ACR.H3K27ac.H3K9ac	3
LUXPeak1642	ACR.H3K27ac.H3K9ac	3
LUXPeak1524	ACR.H3K27ac.H3K9ac	3
LUXPeak0679	ACR.H3K27ac.H3K9ac	3
LUXPeak3702	ACR.H3K27ac.H3K9ac	3
LUXPeak3708	ACR.H3K27ac.H3K9ac	3
LUXPeak0320	ACR.H3K27ac.H3K9ac	3
LUXPeak0323	ACR.H3K27ac.H3K9ac	3
LUXPeak0565	ACR.H3K27ac.H3K9ac	3
LUXPeak0326	ACR.H3K27ac.H3K9ac	3
LUXPeak2505	ACR.H3K27ac.H3K9ac	3
LUXPeak2506	ACR.H3K27ac.H3K9ac	3
LUXPeak2504	ACR.H3K27ac.H3K9ac	3
LUXPeak1419	ACR.H3K27ac.H3K9ac	3
LUXPeak0623	ACR.H3K27ac.H3K9ac	3
LUXPeak0744	ACR.H3K27ac.H3K9ac	3
LUXPeak2800	ACR.H3K27ac.H3K9ac	3
LUXPeak0627	ACR.H3K27ac.H3K9ac	3
LUXPeak0630	ACR.H3K27ac.H3K9ac	3
LUXPeak3904	ACR.H3K27ac.H3K9ac	3
LUXPeak0883	ACR.H3K27ac.H3K9ac	3
LUXPeak1610	ACR.H3K27ac.H3K9ac	3
LUXPeak3912	ACR.H3K27ac.H3K9ac	3
LUXPeak3918	ACR.H3K27ac.H3K9ac	3
LUXPeak0527	ACR.H3K27ac.H3K9ac	3
LUXPeak2552	ACR.H3K27ac.H3K9ac	3
LUXPeak2310	ACR.H3K27ac.H3K9ac	3
LUXPeak2553	ACR.H3K27ac.H3K9ac	3
LUXPeak0254	ACR.H3K27ac.H3K9ac	3
LUXPeak3760	ACR.H3K27ac.H3K9ac	3
LUXPeak3767	ACR.H3K27ac.H3K9ac	3
LUXPeak0255	ACR.H3K27ac.H3K9ac	3
LUXPeak2678	ACR.H3K27ac.H3K9ac	3
LUXPeak1474	ACR.H3K27ac.H3K9ac	3
LUXPeak1230	ACR.H3K27ac.H3K9ac	3
LUXPeak0388	ACR.H3K27ac.H3K9ac	3
LUXPeak1234	ACR.H3K27ac.H3K9ac	3
LUXPeak0389	ACR.H3K27ac.H3K9ac	3
LUXPeak2208	ACR.H3K27ac.H3K9ac	3
LUXPeak0394	ACR.H3K27ac.H3K9ac	3
LUXPeak0159	ACR.H3K27ac.H3K9ac	3
LUXPeak3669	ACR.H3K27ac.H3K9ac	3
LUXPeak0041	ACR.H3K27ac.H3K9ac	3
LUXPeak1373	ACR.H3K27ac.H3K9ac	3
LUXPeak3797	ACR.H3K27ac.H3K9ac	3
LUXPeak3555	ACR.H3K27ac.H3K9ac	3
LUXPeak3434	ACR.H3K27ac.H3K9ac	3
LUXPeak1783	ACR.H3K27ac.H3K9ac	3
LUXPeak0696	ACR.H3K27ac.H3K9ac	3
LUXPeak0698	ACR.H3K27ac.H3K9ac	3
LUXPeak0455	ACR.H3K27ac.H3K9ac	3
LUXPeak2638	ACR.H3K27ac.H3K9ac	3
LUXPeak0336	ACR.H3K27ac.H3K9ac	3
LUXPeak2877	ACR.H3K27ac.H3K9ac	3
LUXPeak1547	ACR.H3K27ac.H3K9ac	3
LUXPeak2639	ACR.H3K27ac.H3K9ac	3
LUXPeak2887	ACR.H3K27ac.H3K9ac	3
LUXPeak0464	ACR.H3K27ac.H3K9ac	3
LUXPeak2763	ACR.H3K27ac.H3K9ac	3
LUXPeak3859	ACR.H3K27ac.H3K9ac	3
LUXPeak2649	ACR.H3K27ac.H3K9ac	3
LUXPeak1799	ACR.H3K27ac.H3K9ac	3
LUXPeak2410	ACR.H3K27ac.H3K9ac	3
LUXPeak1325	ACR.H3K27ac.H3K9ac	3
LUXPeak2532	ACR.H3K27ac.H3K9ac	3
LUXPeak0115	ACR.H3K27ac.H3K9ac	3
LUXPeak3989	ACR.H3K27ac.H3K9ac	3
LUXPeak3988	ACR.H3K27ac.H3K9ac	3
LUXPeak0242	ACR.H3K27ac.H3K9ac	3
LUXPeak1693	ACR.H3K27ac.H3K9ac	3
LUXPeak2546	ACR.H3K27ac.H3K9ac	3
LUXPeak3753	ACR.H3K27ac.H3K9ac	3
LUXPeak1339	ACR.H3K27ac.H3K9ac	3
LUXPeak3518	ACR.H3K27ac.H3K9ac	3
LUXPeak1180	ACR.H3K27ac.H3K9ac	3
LUXPeak4212	ACR.H3K27ac.H3K9ac	3
LUXPeak1196	ACR.H3K27ac.H3K9ac	3
LUXPeak1193	ACR.H3K27ac.H3K9ac	3
LUXPeak3021	ACR.H3K27ac.H3K9ac	3
LUXPeak4355	ACR.H3K27ac.H3K9ac	3
LUXPeak4239	ACR.H3K27ac.H3K9ac	3
LUXPeak2059	ACR.H3K27ac.H3K9ac	3
LUXPeak4238	ACR.H3K27ac.H3K9ac	3
LUXPeak4237	ACR.H3K27ac.H3K9ac	3
LUXPeak3399	ACR.H3K27ac.H3K9ac	3
LUXPeak4003	ACR.H3K27ac.H3K9ac	3
LUXPeak1140	ACR.H3K27ac.H3K9ac	3
LUXPeak3565	ACR.H3K27ac.H3K9ac	3
LUXPeak2595	ACR.H3K27ac.H3K9ac	3
LUXPeak1148	ACR.H3K27ac.H3K9ac	3
LUXPeak3447	ACR.H3K27ac.H3K9ac	3
LUXPeak3325	ACR.H3K27ac.H3K9ac	3
LUXPeak3446	ACR.H3K27ac.H3K9ac	3
LUXPeak1147	ACR.H3K27ac.H3K9ac	3
LUXPeak0061	ACR.H3K27ac.H3K9ac	3
LUXPeak3697	ACR.H3K27ac.H3K9ac	3
LUXPeak3696	ACR.H3K27ac.H3K9ac	3
LUXPeak3695	ACR.H3K27ac.H3K9ac	3
LUXPeak3573	ACR.H3K27ac.H3K9ac	3
LUXPeak3694	ACR.H3K27ac.H3K9ac	3
LUXPeak3699	ACR.H3K27ac.H3K9ac	3
LUXPeak3698	ACR.H3K27ac.H3K9ac	3
LUXPeak2371	ACR.H3K27ac.H3K9ac	3
LUXPeak1166	ACR.H3K27ac.H3K9ac	3
LUXPeak2253	ACR.H3K27ac.H3K9ac	3
LUXPeak3342	ACR.H3K27ac.H3K9ac	3
LUXPeak4316	ACR.H3K27ac.H3K9ac	3
LUXPeak3346	ACR.H3K27ac.H3K9ac	3
LUXPeak3115	ACR.H3K27ac.H3K9ac	3
LUXPeak4209	ACR.H3K27ac.H3K9ac	3
LUXPeak3883	ACR.H3K27ac.H3K4me3.H4K12ac	4
LUXPeak2797	ACR.H3K27ac.H3K4me3.H4K12ac	4
LUXPeak0018	ACR.H3K27ac.H3K4me3.H4K12ac	4
LUXPeak2558	ACR.H3K27ac.H3K4me3.H4K12ac	4
LUXPeak0937	ACR.H3K27ac.H3K4me3.H4K12ac	4
LUXPeak3092	ACR.H3K27ac.H3K4me3.H4K12ac	4
LUXPeak3532	ACR.H3K27ac.H3K4me3.H4K12ac	4
LUXPeak0142	ACR.H3K27ac.H3K4me3.H4K12ac	4
LUXPeak3653	ACR.H3K27ac.H3K4me3.H4K12ac	4
LUXPeak3537	ACR.H3K27ac.H3K4me3.H4K12ac	4
LUXPeak0946	ACR.H3K27ac.H3K4me3.H4K12ac	4
LUXPeak4198	ACR.H3K27ac.H3K4me3.H4K12ac	4
LUXPeak3780	ACR.H3K27ac.H3K4me3.H4K12ac	4
LUXPeak0390	ACR.H3K27ac.H3K4me3.H4K12ac	4
LUXPeak0273	ACR.H3K27ac.H3K4me3.H4K12ac	4
LUXPeak3782	ACR.H3K27ac.H3K4me3.H4K12ac	4
LUXPeak1805	ACR.H3K27ac.H3K4me3.H4K12ac	4
LUXPeak0959	ACR.H3K27ac.H3K4me3.H4K12ac	4
LUXPeak1803	ACR.H3K27ac.H3K4me3.H4K12ac	4
LUXPeak2342	ACR.H3K27ac.H3K4me3.H4K12ac	4
LUXPeak3314	ACR.H3K27ac.H3K4me3.H4K12ac	4
LUXPeak3435	ACR.H3K27ac.H3K4me3.H4K12ac	4
LUXPeak2588	ACR.H3K27ac.H3K4me3.H4K12ac	4
LUXPeak3319	ACR.H3K27ac.H3K4me3.H4K12ac	4
LUXPeak3439	ACR.H3K27ac.H3K4me3.H4K12ac	4
LUXPeak4012	ACR.H3K27ac.H3K4me3.H4K12ac	4
LUXPeak3048	ACR.H3K27ac.H3K4me3.H4K12ac	4
LUXPeak0691	ACR.H3K27ac.H3K4me3.H4K12ac	4
LUXPeak4255	ACR.H3K27ac.H3K4me3.H4K12ac	4
LUXPeak3844	ACR.H3K27ac.H3K4me3.H4K12ac	4
LUXPeak2754	ACR.H3K27ac.H3K4me3.H4K12ac	4
LUXPeak2997	ACR.H3K27ac.H3K4me3.H4K12ac	4
LUXPeak4139	ACR.H3K27ac.H3K4me3.H4K12ac	4
LUXPeak1663	ACR.H3K27ac.H3K4me3.H4K12ac	4
LUXPeak2631	ACR.H3K27ac.H3K4me3.H4K12ac	4
LUXPeak3962	ACR.H3K27ac.H3K4me3.H4K12ac	4
LUXPeak0215	ACR.H3K27ac.H3K4me3.H4K12ac	4
LUXPeak1305	ACR.H3K27ac.H3K4me3.H4K12ac	4
LUXPeak3292	ACR.H3K27ac.H3K4me3.H4K12ac	4
LUXPeak2882	ACR.H3K27ac.H3K4me3.H4K12ac	4
LUXPeak4027	ACR.H3K27ac.H3K4me3.H4K12ac	4
LUXPeak0582	ACR.H3K27ac.H3K4me3.H4K12ac	4
LUXPeak0589	ACR.H3K27ac.H3K4me3.H4K12ac	4
LUXPeak0228	ACR.H3K27ac.H3K4me3.H4K12ac	4
LUXPeak4154	ACR.H3K27ac.H3K4me3.H4K12ac	4
LUXPeak0353	ACR.H3K27ac.H3K4me3.H4K12ac	4
LUXPeak1566	ACR.H3K27ac.H3K4me3.H4K12ac	4
LUXPeak1445	ACR.H3K27ac.H3K4me3.H4K12ac	4
LUXPeak0112	ACR.H3K27ac.H3K4me3.H4K12ac	4
LUXPeak0599	ACR.H3K27ac.H3K4me3.H4K12ac	4
LUXPeak1447	ACR.H3K27ac.H3K4me3.H4K12ac	4
LUXPeak4040	ACR.H3K27ac.H3K4me3.H4K12ac	4
LUXPeak1694	ACR.H3K27ac.H3K4me3.H4K12ac	4
LUXPeak2784	ACR.H3K27ac.H3K4me3.H4K12ac	4
LUXPeak3871	ACR.H3K27ac.H3K4me3.H4K12ac	4
LUXPeak0368	ACR.H3K27ac.H3K4me3.H4K12ac	4
LUXPeak0367	ACR.H3K27ac.H3K4me3.H4K12ac	4
LUXPeak0127	ACR.H3K27ac.H3K4me3.H4K12ac	4
LUXPeak0802	ACR.H3K27ac.H3K4me3.H4K12ac	4
LUXPeak2393	ACR.H3K27ac.H3K4me3.H4K12ac	4
LUXPeak3365	ACR.H3K27ac.H3K4me3.H4K12ac	4
LUXPeak4339	ACR.H3K27ac.H3K4me3.H4K12ac	4
LUXPeak1740	ACR.H3K27ac.H3K4me3.H4K12ac	4
LUXPeak4336	ACR.H3K27ac.H3K4me3.H4K12ac	4
LUXPeak1988	ACR.H3K27ac.H3K4me3.H4K12ac	4
LUXPeak3009	ACR.H3K27ac.H3K4me3.H4K12ac	4
LUXPeak1744	ACR.H3K27ac.H3K4me3.H4K12ac	4
LUXPeak1509	ACR.H3K27ac.H3K4me3.H4K12ac	4
LUXPeak3374	ACR.H3K27ac.H3K4me3.H4K12ac	4
LUXPeak3251	ACR.H3K27ac.H3K4me3.H4K12ac	4
LUXPeak3256	ACR.H3K27ac.H3K4me3.H4K12ac	4
LUXPeak0661	ACR.H3K27ac.H3K4me3.H4K12ac	4
LUXPeak2286	ACR.H3K27ac.H3K4me3.H4K12ac	4
LUXPeak3134	ACR.H3K27ac.H3K4me3.H4K12ac	4
LUXPeak1076	ACR.H3K27ac.H3K4me3.H4K12ac	4
LUXPeak4343	ACR.H3K27ac.H3K4me3.H4K12ac	4
LUXPeak0665	ACR.H3K27ac.H3K4me3.H4K12ac	4
LUXPeak1518	ACR.H3K27ac.H3K4me3.H4K12ac	4
LUXPeak3816	ACR.H3K27ac.H3K4me3.H4K12ac	4
LUXPeak2174	ACR.H3K27ac.H3K4me3.H4K12ac	4
LUXPeak4231	ACR.H3K27ac.H3K4me3.H4K12ac	4
LUXPeak1881	ACR.H3K27ac.H3K4me3.H4K12ac	4
LUXPeak3266	ACR.H3K27ac.H3K4me3.H4K12ac	4
LUXPeak4354	ACR.H3K27ac.H3K4me3.H4K12ac	4
LUXPeak2853	ACR.H3K27ac.H3K4me3.H4K12ac	4
LUXPeak1883	ACR.H3K27ac.H3K4me3.H4K12ac	4
LUXPeak1647	ACR.H3K27ac.H3K4me3.H4K12ac	4
LUXPeak0558	ACR.H3K27ac.H3K4me3.H4K12ac	4
LUXPeak1404	ACR.H3K27ac.H3K4me3.H4K12ac	4
LUXPeak4243	ACR.H3K27ac.H3K4me3.H4K12ac	4
LUXPeak2185	ACR.H3K27ac.H3K4me3.H4K12ac	4
LUXPeak1650	ACR.H3K27ac.H3K4me3.H4K12ac	4
LUXPeak3037	ACR.H3K27ac.H3K4me3.H4K12ac	4
LUXPeak4244	ACR.H3K27ac.H3K4me3.H4K12ac	4
LUXPeak0322	ACR.H3K27ac.H3K4me3.H4K12ac	4
LUXPeak1654	ACR.H3K27ac.H3K4me3.H4K12ac	4
LUXPeak2989	ACR.H3K27ac.H3K4me3.H4K12ac	4
LUXPeak2508	ACR.H3K27ac.H3K4me3.H4K12ac	4
LUXPeak4093	ACR.H3K27ac.H3K4me3.H4K12ac	4
LUXPeak0292	ACR.H3K27ac.H3K4me3.H4K12ac	4
LUXPeak2590	ACR.H3K27ac.H3K4me3.H4K12ac	4
LUXPeak1380	ACR.H3K27ac.H3K4me3.H4K12ac	4
LUXPeak2233	ACR.H3K27ac.H3K4me3.H4K12ac	4
LUXPeak2354	ACR.H3K27ac.H3K4me3.H4K12ac	4
LUXPeak3321	ACR.H3K27ac.H3K4me3.H4K12ac	4
LUXPeak2594	ACR.H3K27ac.H3K4me3.H4K12ac	4
LUXPeak2599	ACR.H3K27ac.H3K4me3.H4K12ac	4
LUXPeak1031	ACR.H3K27ac.H3K4me3.H4K12ac	4
LUXPeak0063	ACR.H3K27ac.H3K4me3.H4K12ac	4
LUXPeak1155	ACR.H3K27ac.H3K4me3.H4K12ac	4
LUXPeak0065	ACR.H3K27ac.H3K4me3.H4K12ac	4
LUXPeak0986	ACR.H3K27ac.H3K4me3.H4K12ac	4
LUXPeak1834	ACR.H3K27ac.H3K4me3.H4K12ac	4
LUXPeak1956	ACR.H3K27ac.H3K4me3.H4K12ac	4
LUXPeak0745	ACR.H3K27ac.H3K4me3.H4K12ac	4
LUXPeak1957	ACR.H3K27ac.H3K4me3.H4K12ac	4
LUXPeak0195	ACR.H3K27ac.H3K4me3.H4K12ac	4
LUXPeak0871	ACR.H3K27ac.H3K4me3.H4K12ac	4
LUXPeak1842	ACR.H3K27ac.H3K4me3.H4K12ac	4
LUXPeak1960	ACR.H3K27ac.H3K4me3.H4K12ac	4
LUXPeak0755	ACR.H3K27ac.H3K4me3.H4K12ac	4
LUXPeak0878	ACR.H3K27ac.H3K4me3.H4K12ac	4
LUXPeak1843	ACR.H3K27ac.H3K4me3.H4K12ac	4
LUXPeak1965	ACR.H3K27ac.H3K4me3.H4K12ac	4
LUXPeak1602	ACR.H3K27ac.H3K4me3.H4K12ac	4
LUXPeak3908	ACR.H3K27ac.H3K4me3.H4K12ac	4
LUXPeak3230	ACR.H3K27ac.H3K4me3.H4K12ac	4
LUXPeak3591	ACR.H3K27ac.H3K4me3.H4K12ac	4
LUXPeak2027	ACR.H3K27ac.H3K4me3.H4K12ac	4
LUXPeak4325	ACR.H3K27ac.H3K4me3.H4K12ac	4
LUXPeak0884	ACR.H3K27ac.H3K4me3.H4K12ac	4
LUXPeak0766	ACR.H3K27ac.H3K4me3.H4K12ac	4
LUXPeak1739	ACR.H3K27ac.H3K4me3.H4K12ac	4
LUXPeak3917	ACR.H3K27ac.H3K4me3.H4K12ac	4
LUXPeak1617	ACR.H3K27ac.H3K4me3.H4K12ac	4
LUXPeak0371	ACR.H3K14ac.H3K27ac.H3K27me3.H3K4me3.H4K12ac	6
LUXPeak0771	ACR.H3K14ac.H3K27ac.H3K27me3.H3K4me3.H4K12ac	6
LUXPeak1586	ACR.H3K14ac.H3K27ac.H3K27me3.H3K4me3.H4K12ac	6
LUXPeak3011	ACR.H3K14ac.H3K27ac.H3K27me3.H3K4me3.H4K12ac	6
LUXPeak3250	ACR.H3K14ac.H3K27ac.H3K27me3.H3K4me3.H4K12ac	6
LUXPeak0822	ACR.H3K14ac.H3K27ac.H3K27me3.H3K4me3.H4K12ac	6
LUXPeak2737	ACR.H3K14ac.H3K27ac.H3K27me3.H3K4me3.H4K12ac	6
LUXPeak2060	ACR.H3K14ac.H3K27ac.H3K27me3.H3K4me3.H4K12ac	6
LUXPeak0567	ACR.H3K14ac.H3K27ac.H3K27me3.H3K4me3.H4K12ac	6
LUXPeak3717	ACR.H3K14ac.H3K27ac.H3K27me3.H3K4me3.H4K12ac	6
LUXPeak3334	ACR.H3K14ac.H3K27ac.H3K27me3.H3K4me3.H4K12ac	6
LUXPeak3900	ACR.H3K14ac.H3K27ac.H3K27me3.H3K4me3.H4K12ac	6
LUXPeak1177	ACR.H3K14ac.H3K27ac.H3K27me3.H3K4me3.H4K12ac	6
LUXPeak1217	ACR.H3K14ac.H3K27ac.H3K27me3.H3K4me3.H4K12ac	6
LUXPeak4210	ACR.H3K27ac.H3K4me1	3
LUXPeak1860	ACR.H3K27ac.H3K4me1	3
LUXPeak1867	ACR.H3K27ac.H3K4me1	3
LUXPeak1749	ACR.H3K27ac.H3K4me1	3
LUXPeak4225	ACR.H3K27ac.H3K4me1	3
LUXPeak4011	ACR.H3K27ac.H3K4me1	3
LUXPeak3441	ACR.H3K27ac.H3K4me1	3
LUXPeak2517	ACR.H3K27ac.H3K4me1	3
LUXPeak0459	ACR.H3K27ac.H3K4me1	3
LUXPeak4025	ACR.H3K27ac.H3K4me1	3
LUXPeak2528	ACR.H3K27ac.H3K4me1	3
LUXPeak2370	ACR.H3K27ac.H3K4me1	3
LUXPeak4166	ACR.H3K27ac.H3K4me1	3
LUXPeak0082	ACR.H3K27ac.H3K4me1	3
LUXPeak3081	ACR.H3K4me1.H3K9ac	3
LUXPeak4070	ACR.H3K4me1.H3K9ac	3
LUXPeak0911	ACR.H3K4me1.H3K9ac	3
LUXPeak2715	ACR.H3K4me1.H3K9ac	3
LUXPeak2829	ACR.H3K4me1.H3K9ac	3
LUXPeak2216	ACR.H3K4me1.H3K9ac	3
LUXPeak1379	ACR.H3K4me1.H3K9ac	3
LUXPeak3437	ACR.H3K4me1.H3K9ac	3
LUXPeak0168	ACR.H3K4me1.H3K9ac	3
LUXPeak3436	ACR.H3K4me1.H3K9ac	3
LUXPeak0167	ACR.H3K4me1.H3K9ac	3
LUXPeak2641	ACR.H3K4me1.H3K9ac	3
LUXPeak4119	ACR.H3K4me1.H3K9ac	3
LUXPeak1281	ACR.H3K4me1.H3K9ac	3
LUXPeak3080	H3K4me1.H3K9ac	2
LUXPeak2072	H3K4me1.H3K9ac	2
LUXPeak3087	H3K4me1.H3K9ac	2
LUXPeak3387	H3K4me1.H3K9ac	2
LUXPeak2912	H3K4me1.H3K9ac	2
LUXPeak0859	H3K4me1.H3K9ac	2
LUXPeak4061	H3K4me1.H3K9ac	2
LUXPeak1272	H3K4me1.H3K9ac	2
LUXPeak4345	H3K4me1.H3K9ac	2
LUXPeak3932	H3K4me1.H3K9ac	2
LUXPeak3931	H3K4me1.H3K9ac	2
LUXPeak2940	H3K4me1.H3K9ac	2
LUXPeak0501	H3K4me1.H3K9ac	2
LUXPeak3933	H3K4me1.H3K9ac	2
LUXPeak1062	ACR.H3K27ac.H3K27me3.H3K4me3.H3K9ac	5
LUXPeak3124	ACR.H3K27ac.H3K27me3.H3K4me3.H3K9ac	5
LUXPeak2758	ACR.H3K27ac.H3K27me3.H3K4me3.H3K9ac	5
LUXPeak2239	ACR.H3K27ac.H3K27me3.H3K4me3.H3K9ac	5
LUXPeak2636	ACR.H3K27ac.H3K27me3.H3K4me3.H3K9ac	5
LUXPeak2838	ACR.H3K27ac.H3K27me3.H3K4me3.H3K9ac	5
LUXPeak3607	ACR.H3K27ac.H3K27me3.H3K4me3.H3K9ac	5
LUXPeak0027	ACR.H3K27ac.H3K27me3.H3K4me3.H3K9ac	5
LUXPeak1320	ACR.H3K27ac.H3K27me3.H3K4me3.H3K9ac	5
LUXPeak0232	ACR.H3K27ac.H3K27me3.H3K4me3.H3K9ac	5
LUXPeak2974	ACR.H3K27ac.H3K27me3.H3K4me3.H3K9ac	5
LUXPeak3670	ACR.H3K27ac.H3K27me3.H3K4me3.H3K9ac	5
LUXPeak1776	ACR.H3K27ac.H3K27me3.H3K4me3.H3K9ac	5
LUXPeak1576	ACR.H3K27ac.H3K27me3.H3K4me3.H3K9ac	5
LUXPeak1777	ACR.H3K27ac.H3K27me3.H3K4me3.H3K9ac	5
LUXPeak1581	ACR.H3K27ac.H3K27me3.H3K4me3	4
LUXPeak2030	ACR.H3K27ac.H3K27me3.H3K4me3	4
LUXPeak2278	ACR.H3K27ac.H3K27me3.H3K4me3	4
LUXPeak2352	ACR.H3K27ac.H3K27me3.H3K4me3	4
LUXPeak1350	ACR.H3K27ac.H3K27me3.H3K4me3	4
LUXPeak3773	ACR.H3K27ac.H3K27me3.H3K4me3	4
LUXPeak3179	ACR.H3K27ac.H3K27me3.H3K4me3	4
LUXPeak1313	ACR.H3K27ac.H3K27me3.H3K4me3	4
LUXPeak3731	ACR.H3K27ac.H3K27me3.H3K4me3	4
LUXPeak0426	ACR.H3K27ac.H3K27me3.H3K4me3	4
LUXPeak4352	ACR.H3K27ac.H3K27me3.H3K4me3	4
LUXPeak1327	ACR.H3K27ac.H3K27me3.H3K4me3	4
LUXPeak4121	ACR.H3K27ac.H3K27me3.H3K4me3	4
LUXPeak0841	ACR.H3K27ac.H3K27me3.H3K4me3	4
LUXPeak1658	ACR.H3K27ac.H3K27me3.H3K4me3	4
LUXPeak0179	ACR.H3K27me3.H3K4me3.H4K12ac	4
LUXPeak2799	ACR.H3K27me3.H3K4me3.H4K12ac	4
LUXPeak1026	ACR.H3K27me3.H3K4me3.H4K12ac	4
LUXPeak0414	ACR.H3K27me3.H3K4me3.H4K12ac	4
LUXPeak1903	ACR.H3K27me3.H3K4me3.H4K12ac	4
LUXPeak3099	ACR.H3K27me3.H3K4me3.H4K12ac	4
LUXPeak1279	ACR.H3K27me3.H3K4me3.H4K12ac	4
LUXPeak1759	ACR.H3K27me3.H3K4me3.H4K12ac	4
LUXPeak4038	ACR.H3K27me3.H3K4me3.H4K12ac	4
LUXPeak3868	ACR.H3K27me3.H3K4me3.H4K12ac	4
LUXPeak1370	ACR.H3K27me3.H3K4me3.H4K12ac	4
LUXPeak3310	ACR.H3K27me3.H3K4me3.H4K12ac	4
LUXPeak1774	ACR.H3K27me3.H3K4me3.H4K12ac	4
LUXPeak2549	ACR.H3K27me3.H3K4me3.H4K12ac	4
LUXPeak0609	ACR.H3K27me3.H3K4me3.H4K12ac	4
LUXPeak0010	ACR.H3K27ac.H3K4me3.H3K9ac.H4K12ac	5
LUXPeak3646	ACR.H3K27ac.H3K4me3.H3K9ac.H4K12ac	5
LUXPeak3524	ACR.H3K27ac.H3K4me3.H3K9ac.H4K12ac	5
LUXPeak3645	ACR.H3K27ac.H3K4me3.H3K9ac.H4K12ac	5
LUXPeak0379	ACR.H3K27ac.H3K4me3.H3K9ac.H4K12ac	5
LUXPeak3402	ACR.H3K27ac.H3K4me3.H3K9ac.H4K12ac	5
LUXPeak0812	ACR.H3K27ac.H3K4me3.H3K9ac.H4K12ac	5
LUXPeak3405	ACR.H3K27ac.H3K4me3.H3K9ac.H4K12ac	5
LUXPeak0143	ACR.H3K27ac.H3K4me3.H3K9ac.H4K12ac	5
LUXPeak0025	ACR.H3K27ac.H3K4me3.H3K9ac.H4K12ac	5
LUXPeak1912	ACR.H3K27ac.H3K4me3.H3K9ac.H4K12ac	5
LUXPeak0943	ACR.H3K27ac.H3K4me3.H3K9ac.H4K12ac	5
LUXPeak0825	ACR.H3K27ac.H3K4me3.H3K9ac.H4K12ac	5
LUXPeak2692	ACR.H3K27ac.H3K4me3.H3K9ac.H4K12ac	5
LUXPeak2453	ACR.H3K27ac.H3K4me3.H3K9ac.H4K12ac	5
LUXPeak1000	ACR.H3K27ac.H3K4me3.H3K9ac.H4K12ac	5
LUXPeak0038	ACR.H3K27ac.H3K4me3.H3K9ac.H4K12ac	5
LUXPeak2335	ACR.H3K27ac.H3K4me3.H3K9ac.H4K12ac	5
LUXPeak3796	ACR.H3K27ac.H3K4me3.H3K9ac.H4K12ac	5
LUXPeak2583	ACR.H3K27ac.H3K4me3.H3K9ac.H4K12ac	5
LUXPeak1810	ACR.H3K27ac.H3K4me3.H3K9ac.H4K12ac	5
LUXPeak1815	ACR.H3K27ac.H3K4me3.H3K9ac.H4K12ac	5
LUXPeak2075	ACR.H3K27ac.H3K4me3.H3K9ac.H4K12ac	5
LUXPeak3162	ACR.H3K27ac.H3K4me3.H3K9ac.H4K12ac	5
LUXPeak3047	ACR.H3K27ac.H3K4me3.H3K9ac.H4K12ac	5
LUXPeak3960	ACR.H3K27ac.H3K4me3.H3K9ac.H4K12ac	5
LUXPeak0577	ACR.H3K27ac.H3K4me3.H3K9ac.H4K12ac	5
LUXPeak3600	ACR.H3K27ac.H3K4me3.H3K9ac.H4K12ac	5
LUXPeak3728	ACR.H3K27ac.H3K4me3.H3K9ac.H4K12ac	5
LUXPeak4020	ACR.H3K27ac.H3K4me3.H3K9ac.H4K12ac	5
LUXPeak4024	ACR.H3K27ac.H3K4me3.H3K9ac.H4K12ac	5
LUXPeak3734	ACR.H3K27ac.H3K4me3.H3K9ac.H4K12ac	5
LUXPeak1434	ACR.H3K27ac.H3K4me3.H3K9ac.H4K12ac	5
LUXPeak2765	ACR.H3K27ac.H3K4me3.H3K9ac.H4K12ac	5
LUXPeak1433	ACR.H3K27ac.H3K4me3.H3K9ac.H4K12ac	5
LUXPeak1439	ACR.H3K27ac.H3K4me3.H3K9ac.H4K12ac	5
LUXPeak2405	ACR.H3K27ac.H3K4me3.H3K9ac.H4K12ac	5
LUXPeak4150	ACR.H3K27ac.H3K4me3.H3K9ac.H4K12ac	5
LUXPeak1562	ACR.H3K27ac.H3K4me3.H3K9ac.H4K12ac	5
LUXPeak2651	ACR.H3K27ac.H3K4me3.H3K9ac.H4K12ac	5
LUXPeak4158	ACR.H3K27ac.H3K4me3.H3K9ac.H4K12ac	5
LUXPeak1200	ACR.H3K27ac.H3K4me3.H3K9ac.H4K12ac	5
LUXPeak2650	ACR.H3K27ac.H3K4me3.H3K9ac.H4K12ac	5
LUXPeak2655	ACR.H3K27ac.H3K4me3.H3K9ac.H4K12ac	5
LUXPeak0113	ACR.H3K27ac.H3K4me3.H3K9ac.H4K12ac	5
LUXPeak3623	ACR.H3K27ac.H3K4me3.H3K9ac.H4K12ac	5
LUXPeak2412	ACR.H3K27ac.H3K4me3.H3K9ac.H4K12ac	5
LUXPeak1202	ACR.H3K27ac.H3K4me3.H3K9ac.H4K12ac	5
LUXPeak0918	ACR.H3K27ac.H3K4me3.H3K9ac.H4K12ac	5
LUXPeak4281	ACR.H3K27ac.H3K4me3.H3K9ac.H4K12ac	5
LUXPeak4164	ACR.H3K27ac.H3K4me3.H3K9ac.H4K12ac	5
LUXPeak0481	ACR.H3K27ac.H3K4me3.H3K9ac.H4K12ac	5
LUXPeak4284	ACR.H3K27ac.H3K4me3.H3K9ac.H4K12ac	5
LUXPeak0120	ACR.H3K27ac.H3K4me3.H3K9ac.H4K12ac	5
LUXPeak1332	ACR.H3K27ac.H3K4me3.H3K9ac.H4K12ac	5
LUXPeak0125	ACR.H3K27ac.H3K4me3.H3K9ac.H4K12ac	5
LUXPeak1218	ACR.H3K27ac.H3K4me3.H3K9ac.H4K12ac	5
LUXPeak2307	ACR.H3K27ac.H3K4me3.H3K9ac.H4K12ac	5
LUXPeak0009	ACR.H3K27ac.H3K4me3.H3K9ac.H4K12ac	5
LUXPeak0804	ACR.H3K27ac.H3K4me3.H3K9ac.H4K12ac	5
LUXPeak1063	ACR.H3K27ac.H3K4me3.H3K9ac.H4K12ac	5
LUXPeak1743	ACR.H3K27ac.H3K4me3.H3K9ac.H4K12ac	5
LUXPeak0535	ACR.H3K27ac.H3K4me3.H3K9ac.H4K12ac	5
LUXPeak0419	ACR.H3K27ac.H3K4me3.H3K9ac.H4K12ac	5
LUXPeak1070	ACR.H3K27ac.H3K4me3.H3K9ac.H4K12ac	5
LUXPeak2160	ACR.H3K27ac.H3K4me3.H3K9ac.H4K12ac	5
LUXPeak4100	ACR.H3K27ac.H3K4me3.H3K9ac.H4K12ac	5
LUXPeak3371	ACR.H3K27ac.H3K4me3.H3K9ac.H4K12ac	5
LUXPeak1078	ACR.H3K27ac.H3K4me3.H3K9ac.H4K12ac	5
LUXPeak3377	ACR.H3K27ac.H3K4me3.H3K9ac.H4K12ac	5
LUXPeak1753	ACR.H3K27ac.H3K4me3.H3K9ac.H4K12ac	5
LUXPeak1751	ACR.H3K27ac.H3K4me3.H3K9ac.H4K12ac	5
LUXPeak3930	ACR.H3K27ac.H3K4me3.H3K9ac.H4K12ac	5
LUXPeak3016	ACR.H3K27ac.H3K4me3.H3K9ac.H4K12ac	5
LUXPeak0422	ACR.H3K27ac.H3K4me3.H3K9ac.H4K12ac	5
LUXPeak1752	ACR.H3K27ac.H3K4me3.H3K9ac.H4K12ac	5
LUXPeak1873	ACR.H3K27ac.H3K4me3.H3K9ac.H4K12ac	5
LUXPeak0666	ACR.H3K27ac.H3K4me3.H3K9ac.H4K12ac	5
LUXPeak1516	ACR.H3K27ac.H3K4me3.H3K9ac.H4K12ac	5
LUXPeak1879	ACR.H3K27ac.H3K4me3.H3K9ac.H4K12ac	5
LUXPeak2727	ACR.H3K27ac.H3K4me3.H3K9ac.H4K12ac	5
LUXPeak2052	ACR.H3K27ac.H3K4me3.H3K9ac.H4K12ac	5
LUXPeak4234	ACR.H3K27ac.H3K4me3.H3K9ac.H4K12ac	5
LUXPeak2297	ACR.H3K27ac.H3K4me3.H3K9ac.H4K12ac	5
LUXPeak0553	ACR.H3K27ac.H3K4me3.H3K9ac.H4K12ac	5
LUXPeak2733	ACR.H3K27ac.H3K4me3.H3K9ac.H4K12ac	5
LUXPeak1520	ACR.H3K27ac.H3K4me3.H3K9ac.H4K12ac	5
LUXPeak2613	ACR.H3K27ac.H3K4me3.H3K9ac.H4K12ac	5
LUXPeak1888	ACR.H3K27ac.H3K4me3.H3K9ac.H4K12ac	5
LUXPeak2859	ACR.H3K27ac.H3K4me3.H3K9ac.H4K12ac	5
LUXPeak2739	ACR.H3K27ac.H3K4me3.H3K9ac.H4K12ac	5
LUXPeak3395	ACR.H3K27ac.H3K4me3.H3K9ac.H4K12ac	5
LUXPeak2860	ACR.H3K27ac.H3K4me3.H3K9ac.H4K12ac	5
LUXPeak1651	ACR.H3K27ac.H3K4me3.H3K9ac.H4K12ac	5
LUXPeak1770	ACR.H3K27ac.H3K4me3.H3K9ac.H4K12ac	5
LUXPeak2188	ACR.H3K27ac.H3K4me3.H3K9ac.H4K12ac	5
LUXPeak0685	ACR.H3K27ac.H3K4me3.H3K9ac.H4K12ac	5
LUXPeak2741	ACR.H3K27ac.H3K4me3.H3K9ac.H4K12ac	5
LUXPeak0568	ACR.H3K27ac.H3K4me3.H3K9ac.H4K12ac	5
LUXPeak3957	ACR.H3K27ac.H3K4me3.H3K9ac.H4K12ac	5
LUXPeak1659	ACR.H3K27ac.H3K4me3.H3K9ac.H4K12ac	5
LUXPeak2629	ACR.H3K27ac.H3K4me3.H3K9ac.H4K12ac	5
LUXPeak0295	ACR.H3K27ac.H3K4me3.H3K9ac.H4K12ac	5
LUXPeak2237	ACR.H3K27ac.H3K4me3.H3K9ac.H4K12ac	5
LUXPeak1027	ACR.H3K27ac.H3K4me3.H3K9ac.H4K12ac	5
LUXPeak1941	ACR.H3K27ac.H3K4me3.H3K9ac.H4K12ac	5
LUXPeak3205	ACR.H3K27ac.H3K4me3.H3K9ac.H4K12ac	5
LUXPeak0733	ACR.H3K27ac.H3K4me3.H3K9ac.H4K12ac	5
LUXPeak1945	ACR.H3K27ac.H3K4me3.H3K9ac.H4K12ac	5
LUXPeak1704	ACR.H3K27ac.H3K4me3.H3K9ac.H4K12ac	5
LUXPeak2918	ACR.H3K27ac.H3K4me3.H3K9ac.H4K12ac	5
LUXPeak1271	ACR.H3K27ac.H3K4me3.H3K9ac.H4K12ac	5
LUXPeak2123	ACR.H3K27ac.H3K4me3.H3K9ac.H4K12ac	5
LUXPeak1032	ACR.H3K27ac.H3K4me3.H3K9ac.H4K12ac	5
LUXPeak3338	ACR.H3K27ac.H3K4me3.H3K9ac.H4K12ac	5
LUXPeak1952	ACR.H3K27ac.H3K4me3.H3K9ac.H4K12ac	5
LUXPeak0981	ACR.H3K27ac.H3K4me3.H3K9ac.H4K12ac	5
LUXPeak2247	ACR.H3K27ac.H3K4me3.H3K9ac.H4K12ac	5
LUXPeak1037	ACR.H3K27ac.H3K4me3.H3K9ac.H4K12ac	5
LUXPeak4309	ACR.H3K27ac.H3K4me3.H3K9ac.H4K12ac	5
LUXPeak1832	ACR.H3K27ac.H3K4me3.H3K9ac.H4K12ac	5
LUXPeak3219	ACR.H3K27ac.H3K4me3.H3K9ac.H4K12ac	5
LUXPeak1283	ACR.H3K27ac.H3K4me3.H3K9ac.H4K12ac	5
LUXPeak2372	ACR.H3K27ac.H3K4me3.H3K9ac.H4K12ac	5
LUXPeak0076	ACR.H3K27ac.H3K4me3.H3K9ac.H4K12ac	5
LUXPeak4310	ACR.H3K27ac.H3K4me3.H3K9ac.H4K12ac	5
LUXPeak1720	ACR.H3K27ac.H3K4me3.H3K9ac.H4K12ac	5
LUXPeak0751	ACR.H3K27ac.H3K4me3.H3K9ac.H4K12ac	5
LUXPeak3105	ACR.H3K27ac.H3K4me3.H3K9ac.H4K12ac	5
LUXPeak3468	ACR.H3K27ac.H3K4me3.H3K9ac.H4K12ac	5
LUXPeak1724	ACR.H3K27ac.H3K4me3.H3K9ac.H4K12ac	5
LUXPeak1605	ACR.H3K27ac.H3K4me3.H3K9ac.H4K12ac	5
LUXPeak1969	ACR.H3K27ac.H3K4me3.H3K9ac.H4K12ac	5
LUXPeak3350	ACR.H3K27ac.H3K4me3.H3K9ac.H4K12ac	5
LUXPeak1298	ACR.H3K27ac.H3K4me3.H3K9ac.H4K12ac	5
LUXPeak3354	ACR.H3K27ac.H3K4me3.H3K9ac.H4K12ac	5
LUXPeak4321	ACR.H3K27ac.H3K4me3.H3K9ac.H4K12ac	5
LUXPeak1731	ACR.H3K27ac.H3K4me3.H3K9ac.H4K12ac	5
LUXPeak4207	ACR.H3K27ac.H3K4me3.H3K9ac.H4K12ac	5
LUXPeak2029	ACR.H3K27ac.H3K4me3.H3K9ac.H4K12ac	5
LUXPeak1972	ACR.H3K27ac.H3K4me3.H3K9ac.H4K12ac	5
LUXPeak0521	ACR.H3K27ac.H3K4me3.H3K9ac.H4K12ac	5
LUXPeak2269	ACR.H3K27ac.H3K4me3.H3K9ac.H4K12ac	5
LUXPeak0403	ACR.H3K27ac.H3K4me3.H3K9ac.H4K12ac	5
LUXPeak0887	ACR.H3K27ac.H3K4me3.H3K9ac.H4K12ac	5
LUXPeak1735	ACR.H3K27ac.H3K4me3.H3K9ac.H4K12ac	5
LUXPeak0524	ACR.H3K27ac.H3K4me3.H3K9ac.H4K12ac	5
LUXPeak1856	ACR.H3K27ac.H3K4me3.H3K9ac.H4K12ac	5
LUXPeak2704	ACR.H3K27ac.H3K4me3.H3K9ac.H4K12ac	5
LUXPeak0409	ACR.H3K27ac.H3K4me3.H3K9ac.H4K12ac	5
LUXPeak1060	ACR.H3K14ac.H3K27ac.H3K4me3.H4K12ac	5
LUXPeak2673	ACR.H3K14ac.H3K27ac.H3K4me3.H4K12ac	5
LUXPeak3642	ACR.H3K14ac.H3K27ac.H3K4me3.H4K12ac	5
LUXPeak2036	ACR.H3K14ac.H3K27ac.H3K4me3.H4K12ac	5
LUXPeak2550	ACR.H3K14ac.H3K27ac.H3K4me3.H4K12ac	5
LUXPeak2671	ACR.H3K14ac.H3K27ac.H3K4me3.H4K12ac	5
LUXPeak0014	ACR.H3K14ac.H3K27ac.H3K4me3.H4K12ac	5
LUXPeak2557	ACR.H3K14ac.H3K27ac.H3K4me3.H4K12ac	5
LUXPeak2796	ACR.H3K14ac.H3K27ac.H3K4me3.H4K12ac	5
LUXPeak0896	ACR.H3K14ac.H3K27ac.H3K4me3.H4K12ac	5
LUXPeak4216	ACR.H3K14ac.H3K27ac.H3K4me3.H4K12ac	5
LUXPeak1587	ACR.H3K14ac.H3K27ac.H3K4me3.H4K12ac	5
LUXPeak1466	ACR.H3K14ac.H3K27ac.H3K4me3.H4K12ac	5
LUXPeak1900	ACR.H3K14ac.H3K27ac.H3K4me3.H4K12ac	5
LUXPeak1504	ACR.H3K14ac.H3K27ac.H3K4me3.H4K12ac	5
LUXPeak3768	ACR.H3K14ac.H3K27ac.H3K4me3.H4K12ac	5
LUXPeak0019	ACR.H3K14ac.H3K27ac.H3K4me3.H4K12ac	5
LUXPeak0938	ACR.H3K14ac.H3K27ac.H3K4me3.H4K12ac	5
LUXPeak3252	ACR.H3K14ac.H3K27ac.H3K4me3.H4K12ac	5
LUXPeak1472	ACR.H3K14ac.H3K27ac.H3K4me3.H4K12ac	5
LUXPeak0782	ACR.H3K14ac.H3K27ac.H3K4me3.H4K12ac	5
LUXPeak2045	ACR.H3K14ac.H3K27ac.H3K4me3.H4K12ac	5
LUXPeak2326	ACR.H3K14ac.H3K27ac.H3K4me3.H4K12ac	5
LUXPeak1597	ACR.H3K14ac.H3K27ac.H3K4me3.H4K12ac	5
LUXPeak3534	ACR.H3K14ac.H3K27ac.H3K4me3.H4K12ac	5
LUXPeak3138	ACR.H3K14ac.H3K27ac.H3K4me3.H4K12ac	5
LUXPeak0667	ACR.H3K14ac.H3K27ac.H3K4me3.H4K12ac	5
LUXPeak2967	ACR.H3K14ac.H3K27ac.H3K4me3.H4K12ac	5
LUXPeak1637	ACR.H3K14ac.H3K27ac.H3K4me3.H4K12ac	5
LUXPeak0702	ACR.H3K14ac.H3K27ac.H3K4me3.H4K12ac	5
LUXPeak1513	ACR.H3K14ac.H3K27ac.H3K4me3.H4K12ac	5
LUXPeak2965	ACR.H3K14ac.H3K27ac.H3K4me3.H4K12ac	5
LUXPeak2449	ACR.H3K14ac.H3K27ac.H3K4me3.H4K12ac	5
LUXPeak0668	ACR.H3K14ac.H3K27ac.H3K4me3.H4K12ac	5
LUXPeak0947	ACR.H3K14ac.H3K27ac.H3K4me3.H4K12ac	5
LUXPeak3937	ACR.H3K14ac.H3K27ac.H3K4me3.H4K12ac	5
LUXPeak2290	ACR.H3K14ac.H3K27ac.H3K4me3.H4K12ac	5
LUXPeak4199	ACR.H3K14ac.H3K27ac.H3K4me3.H4K12ac	5
LUXPeak3022	ACR.H3K14ac.H3K27ac.H3K4me3.H4K12ac	5
LUXPeak1086	ACR.H3K14ac.H3K27ac.H3K4me3.H4K12ac	5
LUXPeak4230	ACR.H3K14ac.H3K27ac.H3K4me3.H4K12ac	5
LUXPeak0392	ACR.H3K14ac.H3K27ac.H3K4me3.H4K12ac	5
LUXPeak3785	ACR.H3K14ac.H3K27ac.H3K4me3.H4K12ac	5
LUXPeak2212	ACR.H3K14ac.H3K27ac.H3K4me3.H4K12ac	5
LUXPeak1483	ACR.H3K14ac.H3K27ac.H3K4me3.H4K12ac	5
LUXPeak2578	ACR.H3K14ac.H3K27ac.H3K4me3.H4K12ac	5
LUXPeak2337	ACR.H3K14ac.H3K27ac.H3K4me3.H4K12ac	5
LUXPeak3545	ACR.H3K14ac.H3K27ac.H3K4me3.H4K12ac	5
LUXPeak3786	ACR.H3K14ac.H3K27ac.H3K4me3.H4K12ac	5
LUXPeak1004	ACR.H3K14ac.H3K27ac.H3K4me3.H4K12ac	5
LUXPeak0710	ACR.H3K14ac.H3K27ac.H3K4me3.H4K12ac	5
LUXPeak1887	ACR.H3K14ac.H3K27ac.H3K4me3.H4K12ac	5
LUXPeak3306	ACR.H3K14ac.H3K27ac.H3K4me3.H4K12ac	5
LUXPeak2339	ACR.H3K14ac.H3K27ac.H3K4me3.H4K12ac	5
LUXPeak1806	ACR.H3K14ac.H3K27ac.H3K4me3.H4K12ac	5
LUXPeak1529	ACR.H3K14ac.H3K27ac.H3K4me3.H4K12ac	5
LUXPeak3271	ACR.H3K14ac.H3K27ac.H3K4me3.H4K12ac	5
LUXPeak1012	ACR.H3K14ac.H3K27ac.H3K4me3.H4K12ac	5
LUXPeak2068	ACR.H3K14ac.H3K27ac.H3K4me3.H4K12ac	5
LUXPeak0045	ACR.H3K14ac.H3K27ac.H3K4me3.H4K12ac	5
LUXPeak3552	ACR.H3K14ac.H3K27ac.H3K4me3.H4K12ac	5
LUXPeak0166	ACR.H3K14ac.H3K27ac.H3K4me3.H4K12ac	5
LUXPeak1098	ACR.H3K14ac.H3K27ac.H3K4me3.H4K12ac	5
LUXPeak3551	ACR.H3K14ac.H3K27ac.H3K4me3.H4K12ac	5
LUXPeak1137	ACR.H3K14ac.H3K27ac.H3K4me3.H4K12ac	5
LUXPeak2347	ACR.H3K14ac.H3K27ac.H3K4me3.H4K12ac	5
LUXPeak2864	ACR.H3K14ac.H3K27ac.H3K4me3.H4K12ac	5
LUXPeak2224	ACR.H3K14ac.H3K27ac.H3K4me3.H4K12ac	5
LUXPeak1931	ACR.H3K14ac.H3K27ac.H3K4me3.H4K12ac	5
LUXPeak2987	ACR.H3K14ac.H3K27ac.H3K4me3.H4K12ac	5
LUXPeak4095	ACR.H3K14ac.H3K27ac.H3K4me3.H4K12ac	5
LUXPeak2190	ACR.H3K14ac.H3K27ac.H3K4me3.H4K12ac	5
LUXPeak4131	ACR.H3K14ac.H3K27ac.H3K4me3.H4K12ac	5
LUXPeak0052	ACR.H3K14ac.H3K27ac.H3K4me3.H4K12ac	5
LUXPeak4097	ACR.H3K14ac.H3K27ac.H3K4me3.H4K12ac	5
LUXPeak1385	ACR.H3K14ac.H3K27ac.H3K4me3.H4K12ac	5
LUXPeak3448	ACR.H3K14ac.H3K27ac.H3K4me3.H4K12ac	5
LUXPeak3964	ACR.H3K14ac.H3K27ac.H3K4me3.H4K12ac	5
LUXPeak0574	ACR.H3K14ac.H3K27ac.H3K4me3.H4K12ac	5
LUXPeak2752	ACR.H3K14ac.H3K27ac.H3K4me3.H4K12ac	5
LUXPeak3049	ACR.H3K14ac.H3K27ac.H3K4me3.H4K12ac	5
LUXPeak1301	ACR.H3K14ac.H3K27ac.H3K4me3.H4K12ac	5
LUXPeak2998	ACR.H3K14ac.H3K27ac.H3K4me3.H4K12ac	5
LUXPeak3604	ACR.H3K14ac.H3K27ac.H3K4me3.H4K12ac	5
LUXPeak3845	ACR.H3K14ac.H3K27ac.H3K4me3.H4K12ac	5
LUXPeak0219	ACR.H3K14ac.H3K27ac.H3K4me3.H4K12ac	5
LUXPeak2917	ACR.H3K14ac.H3K27ac.H3K4me3.H4K12ac	5
LUXPeak1946	ACR.H3K14ac.H3K27ac.H3K4me3.H4K12ac	5
LUXPeak3174	ACR.H3K14ac.H3K27ac.H3K4me3.H4K12ac	5
LUXPeak2486	ACR.H3K14ac.H3K27ac.H3K4me3.H4K12ac	5
LUXPeak2244	ACR.H3K14ac.H3K27ac.H3K4me3.H4K12ac	5
LUXPeak4146	ACR.H3K14ac.H3K27ac.H3K4me3.H4K12ac	5
LUXPeak0583	ACR.H3K14ac.H3K27ac.H3K4me3.H4K12ac	5
LUXPeak1275	ACR.H3K14ac.H3K27ac.H3K4me3.H4K12ac	5
LUXPeak1555	ACR.H3K14ac.H3K27ac.H3K4me3.H4K12ac	5
LUXPeak1951	ACR.H3K14ac.H3K27ac.H3K4me3.H4K12ac	5
LUXPeak2127	ACR.H3K14ac.H3K27ac.H3K4me3.H4K12ac	5
LUXPeak0222	ACR.H3K14ac.H3K27ac.H3K4me3.H4K12ac	5
LUXPeak0189	ACR.H3K14ac.H3K27ac.H3K4me3.H4K12ac	5
LUXPeak3732	ACR.H3K14ac.H3K27ac.H3K4me3.H4K12ac	5
LUXPeak4028	ACR.H3K14ac.H3K27ac.H3K4me3.H4K12ac	5
LUXPeak0502	ACR.H3K14ac.H3K27ac.H3K4me3.H4K12ac	5
LUXPeak0108	ACR.H3K14ac.H3K27ac.H3K4me3.H4K12ac	5
LUXPeak0624	ACR.H3K14ac.H3K27ac.H3K4me3.H4K12ac	5
LUXPeak1954	ACR.H3K14ac.H3K27ac.H3K4me3.H4K12ac	5
LUXPeak1833	ACR.H3K14ac.H3K27ac.H3K4me3.H4K12ac	5
LUXPeak0904	ACR.H3K14ac.H3K27ac.H3K4me3.H4K12ac	5
LUXPeak1958	ACR.H3K14ac.H3K27ac.H3K4me3.H4K12ac	5
LUXPeak2805	ACR.H3K14ac.H3K27ac.H3K4me3.H4K12ac	5
LUXPeak2493	ACR.H3K14ac.H3K27ac.H3K4me3.H4K12ac	5
LUXPeak1042	ACR.H3K14ac.H3K27ac.H3K4me3.H4K12ac	5
LUXPeak0194	ACR.H3K14ac.H3K27ac.H3K4me3.H4K12ac	5
LUXPeak3069	ACR.H3K14ac.H3K27ac.H3K4me3.H4K12ac	5
LUXPeak3068	ACR.H3K14ac.H3K27ac.H3K4me3.H4K12ac	5
LUXPeak3981	ACR.H3K14ac.H3K27ac.H3K4me3.H4K12ac	5
LUXPeak1324	ACR.H3K14ac.H3K27ac.H3K4me3.H4K12ac	5
LUXPeak2138	ACR.H3K14ac.H3K27ac.H3K4me3.H4K12ac	5
LUXPeak2535	ACR.H3K14ac.H3K27ac.H3K4me3.H4K12ac	5
LUXPeak2931	ACR.H3K14ac.H3K27ac.H3K4me3.H4K12ac	5
LUXPeak2139	ACR.H3K14ac.H3K27ac.H3K4me3.H4K12ac	5
LUXPeak3864	ACR.H3K14ac.H3K27ac.H3K4me3.H4K12ac	5
LUXPeak3226	ACR.H3K14ac.H3K27ac.H3K4me3.H4K12ac	5
LUXPeak1444	ACR.H3K14ac.H3K27ac.H3K4me3.H4K12ac	5
LUXPeak0994	ACR.H3K14ac.H3K27ac.H3K4me3.H4K12ac	5
LUXPeak2935	ACR.H3K14ac.H3K27ac.H3K4me3.H4K12ac	5
LUXPeak0996	ACR.H3K14ac.H3K27ac.H3K4me3.H4K12ac	5
LUXPeak0636	ACR.H3K14ac.H3K27ac.H3K4me3.H4K12ac	5
LUXPeak2416	ACR.H3K14ac.H3K27ac.H3K4me3.H4K12ac	5
LUXPeak0118	ACR.H3K14ac.H3K27ac.H3K4me3.H4K12ac	5
LUXPeak1448	ACR.H3K14ac.H3K27ac.H3K4me3.H4K12ac	5
LUXPeak3229	ACR.H3K14ac.H3K27ac.H3K4me3.H4K12ac	5
LUXPeak2818	ACR.H3K14ac.H3K27ac.H3K4me3.H4K12ac	5
LUXPeak1729	ACR.H3K14ac.H3K27ac.H3K4me3.H4K12ac	5
LUXPeak1209	ACR.H3K14ac.H3K27ac.H3K4me3.H4K12ac	5
LUXPeak1606	ACR.H3K14ac.H3K27ac.H3K4me3.H4K12ac	5
LUXPeak3194	ACR.H3K14ac.H3K27ac.H3K4me3.H4K12ac	5
LUXPeak3198	ACR.H3K14ac.H3K27ac.H3K4me3.H4K12ac	5
LUXPeak3594	ACR.H3K14ac.H3K27ac.H3K4me3.H4K12ac	5
LUXPeak4044	ACR.H3K14ac.H3K27ac.H3K4me3.H4K12ac	5
LUXPeak3351	ACR.H3K14ac.H3K27ac.H3K4me3.H4K12ac	5
LUXPeak2384	ACR.H3K14ac.H3K27ac.H3K4me3.H4K12ac	5
LUXPeak1210	ACR.H3K14ac.H3K27ac.H3K4me3.H4K12ac	5
LUXPeak4323	ACR.H3K14ac.H3K27ac.H3K4me3.H4K12ac	5
LUXPeak1692	ACR.H3K14ac.H3K27ac.H3K4me3.H4K12ac	5
LUXPeak1450	ACR.H3K14ac.H3K27ac.H3K4me3.H4K12ac	5
LUXPeak4046	ACR.H3K14ac.H3K27ac.H3K4me3.H4K12ac	5
LUXPeak3876	ACR.H3K14ac.H3K27ac.H3K4me3.H4K12ac	5
LUXPeak1058	ACR.H3K14ac.H3K27ac.H3K4me3.H4K12ac	5
LUXPeak2423	ACR.H3K14ac.H3K27ac.H3K4me3.H4K12ac	5
LUXPeak3874	ACR.H3K14ac.H3K27ac.H3K4me3.H4K12ac	5
LUXPeak3515	ACR.H3K14ac.H3K27ac.H3K4me3.H4K12ac	5
LUXPeak0807	ACR.H3K14ac.H3K27ac.H3K4me3.H4K12ac	5
LUXPeak2355	ACR.H3K27me3.H3K4me3	3
LUXPeak3724	ACR.H3K27me3.H3K4me3	3
LUXPeak0186	ACR.H3K27me3.H3K4me3	3
LUXPeak0581	ACR.H3K27me3.H3K4me3	3
LUXPeak2165	ACR.H3K27me3.H3K4me3	3
LUXPeak1357	ACR.H3K27me3.H3K4me3	3
LUXPeak1358	ACR.H3K27me3.H3K4me3	3
LUXPeak2961	ACR.H3K27me3.H3K4me3	3
LUXPeak1241	ACR.H3K27me3.H3K4me3	3
LUXPeak2330	ACR.H3K27me3.H3K4me3	3
LUXPeak1363	ACR.H3K27me3.H3K4me3	3
LUXPeak1567	ACR.H3K27me3.H3K4me3	3
LUXPeak3118	ACR.H3K27me3.H3K4me3	3
LUXPeak0644	ACR.H3K27me3.H3K4me3	3
LUXPeak0523	ACR.H3K27me3.H3K4me3	3
LUXPeak2709	ACR.H3K27me3.H3K4me3	3
LUXPeak3086	H3K4me1	1
LUXPeak3765	H3K4me1	1
LUXPeak1470	H3K4me1	1
LUXPeak3410	H3K4me1	1
LUXPeak1476	H3K4me1	1
LUXPeak3866	H3K4me1	1
LUXPeak3636	H3K4me1	1
LUXPeak4224	H3K4me1	1
LUXPeak0548	H3K4me1	1
LUXPeak3143	H3K4me1	1
LUXPeak3144	H3K4me1	1
LUXPeak0991	H3K4me1	1
LUXPeak0992	H3K4me1	1
LUXPeak2936	H3K4me1	1
LUXPeak2140	H3K4me1	1
LUXPeak2266	H3K4me1	1
LUXPeak4214	H3K27ac.H3K27me3.H3K4me3.H3K9ac.H4K12ac	5
LUXPeak2155	H3K27ac.H3K27me3.H3K4me3.H3K9ac.H4K12ac	5
LUXPeak4215	H3K27ac.H3K27me3.H3K4me3.H3K9ac.H4K12ac	5
LUXPeak1798	H3K27ac.H3K27me3.H3K4me3.H3K9ac.H4K12ac	5
LUXPeak2526	H3K27ac.H3K27me3.H3K4me3.H3K9ac.H4K12ac	5
LUXPeak4033	H3K27ac.H3K27me3.H3K4me3.H3K9ac.H4K12ac	5
LUXPeak0432	H3K27ac.H3K27me3.H3K4me3.H3K9ac.H4K12ac	5
LUXPeak2017	H3K27ac.H3K27me3.H3K4me3.H3K9ac.H4K12ac	5
LUXPeak3348	H3K27ac.H3K27me3.H3K4me3.H3K9ac.H4K12ac	5
LUXPeak0830	H3K27ac.H3K27me3.H3K4me3.H3K9ac.H4K12ac	5
LUXPeak2460	H3K27ac.H3K27me3.H3K4me3.H3K9ac.H4K12ac	5
LUXPeak0960	H3K27ac.H3K27me3.H3K4me3.H3K9ac.H4K12ac	5
LUXPeak2303	H3K27ac.H3K27me3.H3K4me3.H3K9ac.H4K12ac	5
LUXPeak1930	H3K27ac.H3K27me3.H3K4me3.H3K9ac.H4K12ac	5
LUXPeak3676	H3K27ac.H3K27me3.H3K4me3.H3K9ac.H4K12ac	5
LUXPeak2302	H3K27ac.H3K27me3.H3K4me3.H3K9ac.H4K12ac	5
LUXPeak1933	H3K27ac.H3K27me3.H3K4me3.H3K9ac.H4K12ac	5
LUXPeak3084	ACR.H3K14ac.H3K4me3.H3K9ac.H4K12ac	5
LUXPeak4052	ACR.H3K14ac.H3K4me3.H3K9ac.H4K12ac	5
LUXPeak3083	ACR.H3K14ac.H3K4me3.H3K9ac.H4K12ac	5
LUXPeak2791	ACR.H3K14ac.H3K4me3.H3K9ac.H4K12ac	5
LUXPeak2795	ACR.H3K14ac.H3K4me3.H3K9ac.H4K12ac	5
LUXPeak3641	ACR.H3K14ac.H3K4me3.H3K9ac.H4K12ac	5
LUXPeak0375	ACR.H3K14ac.H3K4me3.H3K9ac.H4K12ac	5
LUXPeak0011	ACR.H3K14ac.H3K4me3.H3K9ac.H4K12ac	5
LUXPeak4299	ACR.H3K14ac.H3K4me3.H3K9ac.H4K12ac	5
LUXPeak1347	ACR.H3K14ac.H3K4me3.H3K9ac.H4K12ac	5
LUXPeak2554	ACR.H3K14ac.H3K4me3.H3K9ac.H4K12ac	5
LUXPeak2555	ACR.H3K14ac.H3K4me3.H3K9ac.H4K12ac	5
LUXPeak2318	ACR.H3K14ac.H3K4me3.H3K9ac.H4K12ac	5
LUXPeak0813	ACR.H3K14ac.H3K4me3.H3K9ac.H4K12ac	5
LUXPeak1908	ACR.H3K14ac.H3K4me3.H3K9ac.H4K12ac	5
LUXPeak0818	ACR.H3K14ac.H3K4me3.H3K9ac.H4K12ac	5
LUXPeak3095	ACR.H3K14ac.H3K4me3.H3K9ac.H4K12ac	5
LUXPeak4062	ACR.H3K14ac.H3K4me3.H3K9ac.H4K12ac	5
LUXPeak4066	ACR.H3K14ac.H3K4me3.H3K9ac.H4K12ac	5
LUXPeak2200	ACR.H3K14ac.H3K4me3.H3K9ac.H4K12ac	5
LUXPeak0020	ACR.H3K14ac.H3K4me3.H3K9ac.H4K12ac	5
LUXPeak2561	ACR.H3K14ac.H3K4me3.H3K9ac.H4K12ac	5
LUXPeak2448	ACR.H3K14ac.H3K4me3.H3K9ac.H4K12ac	5
LUXPeak0270	ACR.H3K14ac.H3K4me3.H3K9ac.H4K12ac	5
LUXPeak2571	ACR.H3K14ac.H3K4me3.H3K9ac.H4K12ac	5
LUXPeak0271	ACR.H3K14ac.H3K4me3.H3K9ac.H4K12ac	5
LUXPeak2574	ACR.H3K14ac.H3K4me3.H3K9ac.H4K12ac	5
LUXPeak2332	ACR.H3K14ac.H3K4me3.H3K9ac.H4K12ac	5
LUXPeak3663	ACR.H3K14ac.H3K4me3.H3K9ac.H4K12ac	5
LUXPeak2451	ACR.H3K14ac.H3K4me3.H3K9ac.H4K12ac	5
LUXPeak0396	ACR.H3K14ac.H3K4me3.H3K9ac.H4K12ac	5
LUXPeak1368	ACR.H3K14ac.H3K4me3.H3K9ac.H4K12ac	5
LUXPeak0035	ACR.H3K14ac.H3K4me3.H3K9ac.H4K12ac	5
LUXPeak3423	ACR.H3K14ac.H3K4me3.H3K9ac.H4K12ac	5
LUXPeak2461	ACR.H3K14ac.H3K4me3.H3K9ac.H4K12ac	5
LUXPeak0282	ACR.H3K14ac.H3K4me3.H3K9ac.H4K12ac	5
LUXPeak0040	ACR.H3K14ac.H3K4me3.H3K9ac.H4K12ac	5
LUXPeak0284	ACR.H3K14ac.H3K4me3.H3K9ac.H4K12ac	5
LUXPeak1010	ACR.H3K14ac.H3K4me3.H3K9ac.H4K12ac	5
LUXPeak1253	ACR.H3K14ac.H3K4me3.H3K9ac.H4K12ac	5
LUXPeak0289	ACR.H3K14ac.H3K4me3.H3K9ac.H4K12ac	5
LUXPeak1016	ACR.H3K14ac.H3K4me3.H3K9ac.H4K12ac	5
LUXPeak1138	ACR.H3K14ac.H3K4me3.H3K9ac.H4K12ac	5
LUXPeak0964	ACR.H3K14ac.H3K4me3.H3K9ac.H4K12ac	5
LUXPeak0963	ACR.H3K14ac.H3K4me3.H3K9ac.H4K12ac	5
LUXPeak1813	ACR.H3K14ac.H3K4me3.H3K9ac.H4K12ac	5
LUXPeak0845	ACR.H3K14ac.H3K4me3.H3K9ac.H4K12ac	5
LUXPeak0605	ACR.H3K14ac.H3K4me3.H3K9ac.H4K12ac	5
LUXPeak1814	ACR.H3K14ac.H3K4me3.H3K9ac.H4K12ac	5
LUXPeak1936	ACR.H3K14ac.H3K4me3.H3K9ac.H4K12ac	5
LUXPeak3286	ACR.H3K14ac.H3K4me3.H3K9ac.H4K12ac	5
LUXPeak2996	ACR.H3K14ac.H3K4me3.H3K9ac.H4K12ac	5
LUXPeak2510	ACR.H3K14ac.H3K4me3.H3K9ac.H4K12ac	5
LUXPeak1422	ACR.H3K14ac.H3K4me3.H3K9ac.H4K12ac	5
LUXPeak2516	ACR.H3K14ac.H3K4me3.H3K9ac.H4K12ac	5
LUXPeak1427	ACR.H3K14ac.H3K4me3.H3K9ac.H4K12ac	5
LUXPeak4265	ACR.H3K14ac.H3K4me3.H3K9ac.H4K12ac	5
LUXPeak3175	ACR.H3K14ac.H3K4me3.H3K9ac.H4K12ac	5
LUXPeak1551	ACR.H3K14ac.H3K4me3.H3K9ac.H4K12ac	5
LUXPeak2762	ACR.H3K14ac.H3K4me3.H3K9ac.H4K12ac	5
LUXPeak4267	ACR.H3K14ac.H3K4me3.H3K9ac.H4K12ac	5
LUXPeak3854	ACR.H3K14ac.H3K4me3.H3K9ac.H4K12ac	5
LUXPeak3612	ACR.H3K14ac.H3K4me3.H3K9ac.H4K12ac	5
LUXPeak1796	ACR.H3K14ac.H3K4me3.H3K9ac.H4K12ac	5
LUXPeak0469	ACR.H3K14ac.H3K4me3.H3K9ac.H4K12ac	5
LUXPeak1317	ACR.H3K14ac.H3K4me3.H3K9ac.H4K12ac	5
LUXPeak1318	ACR.H3K14ac.H3K4me3.H3K9ac.H4K12ac	5
LUXPeak3857	ACR.H3K14ac.H3K4me3.H3K9ac.H4K12ac	5
LUXPeak0903	ACR.H3K14ac.H3K4me3.H3K9ac.H4K12ac	5
LUXPeak2097	ACR.H3K14ac.H3K4me3.H3K9ac.H4K12ac	5
LUXPeak4153	ACR.H3K14ac.H3K4me3.H3K9ac.H4K12ac	5
LUXPeak3064	ACR.H3K14ac.H3K4me3.H3K9ac.H4K12ac	5
LUXPeak3185	ACR.H3K14ac.H3K4me3.H3K9ac.H4K12ac	5
LUXPeak3188	ACR.H3K14ac.H3K4me3.H3K9ac.H4K12ac	5
LUXPeak0352	ACR.H3K14ac.H3K4me3.H3K9ac.H4K12ac	5
LUXPeak1682	ACR.H3K14ac.H3K4me3.H3K9ac.H4K12ac	5
LUXPeak1687	ACR.H3K14ac.H3K4me3.H3K9ac.H4K12ac	5
LUXPeak0478	ACR.H3K14ac.H3K4me3.H3K9ac.H4K12ac	5
LUXPeak0357	ACR.H3K14ac.H3K4me3.H3K9ac.H4K12ac	5
LUXPeak3627	ACR.H3K14ac.H3K4me3.H3K9ac.H4K12ac	5
LUXPeak2657	ACR.H3K14ac.H3K4me3.H3K9ac.H4K12ac	5
LUXPeak2779	ACR.H3K14ac.H3K4me3.H3K9ac.H4K12ac	5
LUXPeak0917	ACR.H3K14ac.H3K4me3.H3K9ac.H4K12ac	5
LUXPeak4282	ACR.H3K14ac.H3K4me3.H3K9ac.H4K12ac	5
LUXPeak2421	ACR.H3K14ac.H3K4me3.H3K9ac.H4K12ac	5
LUXPeak3755	ACR.H3K14ac.H3K4me3.H3K9ac.H4K12ac	5
LUXPeak2304	ACR.H3K14ac.H3K4me3.H3K9ac.H4K12ac	5
LUXPeak0004	ACR.H3K14ac.H3K4me3.H3K9ac.H4K12ac	5
LUXPeak1213	ACR.H3K14ac.H3K4me3.H3K9ac.H4K12ac	5
LUXPeak0248	ACR.H3K14ac.H3K4me3.H3K9ac.H4K12ac	5
LUXPeak2426	ACR.H3K14ac.H3K4me3.H3K9ac.H4K12ac	5
LUXPeak0921	ACR.H3K14ac.H3K4me3.H3K9ac.H4K12ac	5
LUXPeak0129	ACR.H3K14ac.H3K4me3.H3K9ac.H4K12ac	5
LUXPeak2270	ACR.H3K14ac.H3K4me3.H3K9ac.H4K12ac	5
LUXPeak3000	ACR.H3K14ac.H3K4me3.H3K9ac.H4K12ac	5
LUXPeak0095	ACR.H3K14ac.H3K4me3.H3K9ac.H4K12ac	5
LUXPeak3244	ACR.H3K14ac.H3K4me3.H3K9ac.H4K12ac	5
LUXPeak3364	ACR.H3K14ac.H3K4me3.H3K9ac.H4K12ac	5
LUXPeak3002	ACR.H3K14ac.H3K4me3.H3K9ac.H4K12ac	5
LUXPeak0772	ACR.H3K14ac.H3K4me3.H3K9ac.H4K12ac	5
LUXPeak1622	ACR.H3K14ac.H3K4me3.H3K9ac.H4K12ac	5
LUXPeak1862	ACR.H3K14ac.H3K4me3.H3K9ac.H4K12ac	5
LUXPeak2956	ACR.H3K14ac.H3K4me3.H3K9ac.H4K12ac	5
LUXPeak1502	ACR.H3K14ac.H3K4me3.H3K9ac.H4K12ac	5
LUXPeak1623	ACR.H3K14ac.H3K4me3.H3K9ac.H4K12ac	5
LUXPeak1503	ACR.H3K14ac.H3K4me3.H3K9ac.H4K12ac	5
LUXPeak3808	ACR.H3K14ac.H3K4me3.H3K9ac.H4K12ac	5
LUXPeak3809	ACR.H3K14ac.H3K4me3.H3K9ac.H4K12ac	5
LUXPeak3131	ACR.H3K14ac.H3K4me3.H3K9ac.H4K12ac	5
LUXPeak2282	ACR.H3K14ac.H3K4me3.H3K9ac.H4K12ac	5
LUXPeak4223	ACR.H3K14ac.H3K4me3.H3K9ac.H4K12ac	5
LUXPeak4222	ACR.H3K14ac.H3K4me3.H3K9ac.H4K12ac	5
LUXPeak0421	ACR.H3K14ac.H3K4me3.H3K9ac.H4K12ac	5
LUXPeak0304	ACR.H3K14ac.H3K4me3.H3K9ac.H4K12ac	5
LUXPeak2847	ACR.H3K14ac.H3K4me3.H3K9ac.H4K12ac	5
LUXPeak2726	ACR.H3K14ac.H3K4me3.H3K9ac.H4K12ac	5
LUXPeak1517	ACR.H3K14ac.H3K4me3.H3K9ac.H4K12ac	5
LUXPeak2848	ACR.H3K14ac.H3K4me3.H3K9ac.H4K12ac	5
LUXPeak2050	ACR.H3K14ac.H3K4me3.H3K9ac.H4K12ac	5
LUXPeak1083	ACR.H3K14ac.H3K4me3.H3K9ac.H4K12ac	5
LUXPeak1089	ACR.H3K14ac.H3K4me3.H3K9ac.H4K12ac	5
LUXPeak3386	ACR.H3K14ac.H3K4me3.H3K9ac.H4K12ac	5
LUXPeak1885	ACR.H3K14ac.H3K4me3.H3K9ac.H4K12ac	5
LUXPeak1525	ACR.H3K14ac.H3K4me3.H3K9ac.H4K12ac	5
LUXPeak3948	ACR.H3K14ac.H3K4me3.H3K9ac.H4K12ac	5
LUXPeak3827	ACR.H3K14ac.H3K4me3.H3K9ac.H4K12ac	5
LUXPeak2181	ACR.H3K14ac.H3K4me3.H3K9ac.H4K12ac	5
LUXPeak1530	ACR.H3K14ac.H3K4me3.H3K9ac.H4K12ac	5
LUXPeak3159	ACR.H3K14ac.H3K4me3.H3K9ac.H4K12ac	5
LUXPeak0569	ACR.H3K14ac.H3K4me3.H3K9ac.H4K12ac	5
LUXPeak1539	ACR.H3K14ac.H3K4me3.H3K9ac.H4K12ac	5
LUXPeak2470	ACR.H3K14ac.H3K4me3.H3K9ac.H4K12ac	5
LUXPeak0054	ACR.H3K14ac.H3K4me3.H3K9ac.H4K12ac	5
LUXPeak2112	ACR.H3K14ac.H3K4me3.H3K9ac.H4K12ac	5
LUXPeak1387	ACR.H3K14ac.H3K4me3.H3K9ac.H4K12ac	5
LUXPeak2473	ACR.H3K14ac.H3K4me3.H3K9ac.H4K12ac	5
LUXPeak0297	ACR.H3K14ac.H3K4me3.H3K9ac.H4K12ac	5
LUXPeak2111	ACR.H3K14ac.H3K4me3.H3K9ac.H4K12ac	5
LUXPeak0176	ACR.H3K14ac.H3K4me3.H3K9ac.H4K12ac	5
LUXPeak0057	ACR.H3K14ac.H3K4me3.H3K9ac.H4K12ac	5
LUXPeak1146	ACR.H3K14ac.H3K4me3.H3K9ac.H4K12ac	5
LUXPeak3566	ACR.H3K14ac.H3K4me3.H3K9ac.H4K12ac	5
LUXPeak0730	ACR.H3K14ac.H3K4me3.H3K9ac.H4K12ac	5
LUXPeak0732	ACR.H3K14ac.H3K4me3.H3K9ac.H4K12ac	5
LUXPeak0183	ACR.H3K14ac.H3K4me3.H3K9ac.H4K12ac	5
LUXPeak3576	ACR.H3K14ac.H3K4me3.H3K9ac.H4K12ac	5
LUXPeak0067	ACR.H3K14ac.H3K4me3.H3K9ac.H4K12ac	5
LUXPeak2920	ACR.H3K14ac.H3K4me3.H3K9ac.H4K12ac	5
LUXPeak4303	ACR.H3K14ac.H3K4me3.H3K9ac.H4K12ac	5
LUXPeak1838	ACR.H3K14ac.H3K4me3.H3K9ac.H4K12ac	5
LUXPeak0072	ACR.H3K14ac.H3K4me3.H3K9ac.H4K12ac	5
LUXPeak3582	ACR.H3K14ac.H3K4me3.H3K9ac.H4K12ac	5
LUXPeak0073	ACR.H3K14ac.H3K4me3.H3K9ac.H4K12ac	5
LUXPeak2250	ACR.H3K14ac.H3K4me3.H3K9ac.H4K12ac	5
LUXPeak1167	ACR.H3K14ac.H3K4me3.H3K9ac.H4K12ac	5
LUXPeak2377	ACR.H3K14ac.H3K4me3.H3K9ac.H4K12ac	5
LUXPeak1044	ACR.H3K14ac.H3K4me3.H3K9ac.H4K12ac	5
LUXPeak1841	ACR.H3K14ac.H3K4me3.H3K9ac.H4K12ac	5
LUXPeak2810	ACR.H3K14ac.H3K4me3.H3K9ac.H4K12ac	5
LUXPeak0632	ACR.H3K14ac.H3K4me3.H3K9ac.H4K12ac	5
LUXPeak2378	ACR.H3K14ac.H3K4me3.H3K9ac.H4K12ac	5
LUXPeak1840	ACR.H3K14ac.H3K4me3.H3K9ac.H4K12ac	5
LUXPeak0877	ACR.H3K14ac.H3K4me3.H3K9ac.H4K12ac	5
LUXPeak4318	ACR.H3K14ac.H3K4me3.H3K9ac.H4K12ac	5
LUXPeak1607	ACR.H3K14ac.H3K4me3.H3K9ac.H4K12ac	5
LUXPeak2939	ACR.H3K14ac.H3K4me3.H3K9ac.H4K12ac	5
LUXPeak2387	ACR.H3K14ac.H3K4me3.H3K9ac.H4K12ac	5
LUXPeak3476	ACR.H3K14ac.H3K4me3.H3K9ac.H4K12ac	5
LUXPeak4200	ACR.H3K14ac.H3K4me3.H3K9ac.H4K12ac	5
LUXPeak1055	ACR.H3K14ac.H3K4me3.H3K9ac.H4K12ac	5
LUXPeak2148	ACR.H3K14ac.H3K4me3.H3K9ac.H4K12ac	5
LUXPeak0768	ACR.H3K14ac.H3K4me3.H3K9ac.H4K12ac	5
LUXPeak2944	ACR.H3K14ac.H3K4me3.H3K9ac.H4K12ac	5
LUXPeak1618	ACR.H3K14ac.H3K4me3.H3K9ac.H4K12ac	5
LUXPeak1619	ACR.H3K14ac.H3K4me3.H3K9ac.H4K12ac	5
LUXPeak1584	ACR.H3K14ac.H3K27ac.H3K4me3.H3K9ac.H4K12ac	6
LUXPeak1341	ACR.H3K14ac.H3K27ac.H3K4me3.H3K9ac.H4K12ac	6
LUXPeak2677	ACR.H3K14ac.H3K27ac.H3K4me3.H3K9ac.H4K12ac	6
LUXPeak2314	ACR.H3K14ac.H3K27ac.H3K4me3.H3K9ac.H4K12ac	6
LUXPeak1344	ACR.H3K14ac.H3K27ac.H3K4me3.H3K9ac.H4K12ac	6
LUXPeak3523	ACR.H3K14ac.H3K27ac.H3K4me3.H3K9ac.H4K12ac	6
LUXPeak3522	ACR.H3K14ac.H3K27ac.H3K4me3.H3K9ac.H4K12ac	6
LUXPeak1348	ACR.H3K14ac.H3K27ac.H3K4me3.H3K9ac.H4K12ac	6
LUXPeak3648	ACR.H3K14ac.H3K27ac.H3K4me3.H3K9ac.H4K12ac	6
LUXPeak3889	ACR.H3K14ac.H3K27ac.H3K4me3.H3K9ac.H4K12ac	6
LUXPeak3647	ACR.H3K14ac.H3K27ac.H3K4me3.H3K9ac.H4K12ac	6
LUXPeak0935	ACR.H3K14ac.H3K27ac.H3K4me3.H3K9ac.H4K12ac	6
LUXPeak0936	ACR.H3K14ac.H3K27ac.H3K4me3.H3K9ac.H4K12ac	6
LUXPeak3094	ACR.H3K14ac.H3K27ac.H3K4me3.H3K9ac.H4K12ac	6
LUXPeak0261	ACR.H3K14ac.H3K27ac.H3K4me3.H3K9ac.H4K12ac	6
LUXPeak4064	ACR.H3K14ac.H3K27ac.H3K4me3.H3K9ac.H4K12ac	6
LUXPeak3774	ACR.H3K14ac.H3K27ac.H3K4me3.H3K9ac.H4K12ac	6
LUXPeak0024	ACR.H3K14ac.H3K27ac.H3K4me3.H3K9ac.H4K12ac	6
LUXPeak0701	ACR.H3K14ac.H3K27ac.H3K4me3.H3K9ac.H4K12ac	6
LUXPeak1916	ACR.H3K14ac.H3K27ac.H3K4me3.H3K9ac.H4K12ac	6
LUXPeak0703	ACR.H3K14ac.H3K27ac.H3K4me3.H3K9ac.H4K12ac	6
LUXPeak0709	ACR.H3K14ac.H3K27ac.H3K4me3.H3K9ac.H4K12ac	6
LUXPeak4192	ACR.H3K14ac.H3K27ac.H3K4me3.H3K9ac.H4K12ac	6
LUXPeak4071	ACR.H3K14ac.H3K27ac.H3K4me3.H3K9ac.H4K12ac	6
LUXPeak0391	ACR.H3K14ac.H3K27ac.H3K4me3.H3K9ac.H4K12ac	6
LUXPeak2450	ACR.H3K14ac.H3K27ac.H3K4me3.H3K9ac.H4K12ac	6
LUXPeak0151	ACR.H3K14ac.H3K27ac.H3K4me3.H3K9ac.H4K12ac	6
LUXPeak2333	ACR.H3K14ac.H3K27ac.H3K4me3.H3K9ac.H4K12ac	6
LUXPeak3420	ACR.H3K14ac.H3K27ac.H3K4me3.H3K9ac.H4K12ac	6
LUXPeak1126	ACR.H3K14ac.H3K27ac.H3K4me3.H3K9ac.H4K12ac	6
LUXPeak1009	ACR.H3K14ac.H3K27ac.H3K4me3.H3K9ac.H4K12ac	6
LUXPeak0162	ACR.H3K14ac.H3K27ac.H3K4me3.H3K9ac.H4K12ac	6
LUXPeak2585	ACR.H3K14ac.H3K27ac.H3K4me3.H3K9ac.H4K12ac	6
LUXPeak2468	ACR.H3K14ac.H3K27ac.H3K4me3.H3K9ac.H4K12ac	6
LUXPeak2589	ACR.H3K14ac.H3K27ac.H3K4me3.H3K9ac.H4K12ac	6
LUXPeak0046	ACR.H3K14ac.H3K27ac.H3K4me3.H3K9ac.H4K12ac	6
LUXPeak1135	ACR.H3K14ac.H3K27ac.H3K4me3.H3K9ac.H4K12ac	6
LUXPeak0049	ACR.H3K14ac.H3K27ac.H3K4me3.H3K9ac.H4K12ac	6
LUXPeak1498	ACR.H3K14ac.H3K27ac.H3K4me3.H3K9ac.H4K12ac	6
LUXPeak1812	ACR.H3K14ac.H3K27ac.H3K4me3.H3K9ac.H4K12ac	6
LUXPeak1018	ACR.H3K14ac.H3K27ac.H3K4me3.H3K9ac.H4K12ac	6
LUXPeak3438	ACR.H3K14ac.H3K27ac.H3K4me3.H3K9ac.H4K12ac	6
LUXPeak1019	ACR.H3K14ac.H3K27ac.H3K4me3.H3K9ac.H4K12ac	6
LUXPeak1935	ACR.H3K14ac.H3K27ac.H3K4me3.H3K9ac.H4K12ac	6
LUXPeak3961	ACR.H3K14ac.H3K27ac.H3K4me3.H3K9ac.H4K12ac	6
LUXPeak4256	ACR.H3K14ac.H3K27ac.H3K4me3.H3K9ac.H4K12ac	6
LUXPeak2199	ACR.H3K14ac.H3K27ac.H3K4me3.H3K9ac.H4K12ac	6
LUXPeak3965	ACR.H3K14ac.H3K27ac.H3K4me3.H3K9ac.H4K12ac	6
LUXPeak2632	ACR.H3K14ac.H3K27ac.H3K4me3.H3K9ac.H4K12ac	6
LUXPeak0576	ACR.H3K14ac.H3K27ac.H3K4me3.H3K9ac.H4K12ac	6
LUXPeak3969	ACR.H3K14ac.H3K27ac.H3K4me3.H3K9ac.H4K12ac	6
LUXPeak3606	ACR.H3K14ac.H3K27ac.H3K4me3.H3K9ac.H4K12ac	6
LUXPeak0578	ACR.H3K14ac.H3K27ac.H3K4me3.H3K9ac.H4K12ac	6
LUXPeak1546	ACR.H3K14ac.H3K27ac.H3K4me3.H3K9ac.H4K12ac	6
LUXPeak3967	ACR.H3K14ac.H3K27ac.H3K4me3.H3K9ac.H4K12ac	6
LUXPeak4261	ACR.H3K14ac.H3K27ac.H3K4me3.H3K9ac.H4K12ac	6
LUXPeak3172	ACR.H3K14ac.H3K27ac.H3K4me3.H3K9ac.H4K12ac	6
LUXPeak3171	ACR.H3K14ac.H3K27ac.H3K4me3.H3K9ac.H4K12ac	6
LUXPeak4143	ACR.H3K14ac.H3K27ac.H3K4me3.H3K9ac.H4K12ac	6
LUXPeak3058	ACR.H3K14ac.H3K27ac.H3K4me3.H3K9ac.H4K12ac	6
LUXPeak2089	ACR.H3K14ac.H3K27ac.H3K4me3.H3K9ac.H4K12ac	6
LUXPeak2886	ACR.H3K14ac.H3K27ac.H3K4me3.H3K9ac.H4K12ac	6
LUXPeak0465	ACR.H3K14ac.H3K27ac.H3K4me3.H3K9ac.H4K12ac	6
LUXPeak2406	ACR.H3K14ac.H3K27ac.H3K4me3.H3K9ac.H4K12ac	6
LUXPeak1438	ACR.H3K14ac.H3K27ac.H3K4me3.H3K9ac.H4K12ac	6
LUXPeak3616	ACR.H3K14ac.H3K27ac.H3K4me3.H3K9ac.H4K12ac	6
LUXPeak2404	ACR.H3K14ac.H3K27ac.H3K4me3.H3K9ac.H4K12ac	6
LUXPeak2768	ACR.H3K14ac.H3K27ac.H3K4me3.H3K9ac.H4K12ac	6
LUXPeak0907	ACR.H3K14ac.H3K27ac.H3K4me3.H3K9ac.H4K12ac	6
LUXPeak4155	ACR.H3K14ac.H3K27ac.H3K4me3.H3K9ac.H4K12ac	6
LUXPeak0591	ACR.H3K14ac.H3K27ac.H3K4me3.H3K9ac.H4K12ac	6
LUXPeak3620	ACR.H3K14ac.H3K27ac.H3K4me3.H3K9ac.H4K12ac	6
LUXPeak1684	ACR.H3K14ac.H3K27ac.H3K4me3.H3K9ac.H4K12ac	6
LUXPeak0592	ACR.H3K14ac.H3K27ac.H3K4me3.H3K9ac.H4K12ac	6
LUXPeak2773	ACR.H3K14ac.H3K27ac.H3K4me3.H3K9ac.H4K12ac	6
LUXPeak2411	ACR.H3K14ac.H3K27ac.H3K4me3.H3K9ac.H4K12ac	6
LUXPeak4039	ACR.H3K14ac.H3K27ac.H3K4me3.H3K9ac.H4K12ac	6
LUXPeak0114	ACR.H3K14ac.H3K27ac.H3K4me3.H3K9ac.H4K12ac	6
LUXPeak3749	ACR.H3K14ac.H3K27ac.H3K4me3.H3K9ac.H4K12ac	6
LUXPeak3507	ACR.H3K14ac.H3K27ac.H3K4me3.H3K9ac.H4K12ac	6
LUXPeak1207	ACR.H3K14ac.H3K27ac.H3K4me3.H3K9ac.H4K12ac	6
LUXPeak2418	ACR.H3K14ac.H3K27ac.H3K4me3.H3K9ac.H4K12ac	6
LUXPeak0916	ACR.H3K14ac.H3K27ac.H3K4me3.H3K9ac.H4K12ac	6
LUXPeak3990	ACR.H3K14ac.H3K27ac.H3K4me3.H3K9ac.H4K12ac	6
LUXPeak1690	ACR.H3K14ac.H3K27ac.H3K4me3.H3K9ac.H4K12ac	6
LUXPeak0364	ACR.H3K14ac.H3K27ac.H3K4me3.H3K9ac.H4K12ac	6
LUXPeak1335	ACR.H3K14ac.H3K27ac.H3K4me3.H3K9ac.H4K12ac	6
LUXPeak2666	ACR.H3K14ac.H3K27ac.H3K4me3.H3K9ac.H4K12ac	6
LUXPeak0124	ACR.H3K14ac.H3K27ac.H3K4me3.H3K9ac.H4K12ac	6
LUXPeak0123	ACR.H3K14ac.H3K27ac.H3K4me3.H3K9ac.H4K12ac	6
LUXPeak3754	ACR.H3K14ac.H3K27ac.H3K4me3.H3K9ac.H4K12ac	6
LUXPeak1333	ACR.H3K14ac.H3K27ac.H3K4me3.H3K9ac.H4K12ac	6
LUXPeak2664	ACR.H3K14ac.H3K27ac.H3K4me3.H3K9ac.H4K12ac	6
LUXPeak1334	ACR.H3K14ac.H3K27ac.H3K4me3.H3K9ac.H4K12ac	6
LUXPeak3511	ACR.H3K14ac.H3K27ac.H3K4me3.H3K9ac.H4K12ac	6
LUXPeak2786	ACR.H3K14ac.H3K27ac.H3K4me3.H3K9ac.H4K12ac	6
LUXPeak3517	ACR.H3K14ac.H3K27ac.H3K4me3.H3K9ac.H4K12ac	6
LUXPeak1337	ACR.H3K14ac.H3K27ac.H3K4me3.H3K9ac.H4K12ac	6
LUXPeak1458	ACR.H3K14ac.H3K27ac.H3K4me3.H3K9ac.H4K12ac	6
LUXPeak2305	ACR.H3K14ac.H3K27ac.H3K4me3.H3K9ac.H4K12ac	6
LUXPeak0008	ACR.H3K14ac.H3K27ac.H3K4me3.H3K9ac.H4K12ac	6
LUXPeak2548	ACR.H3K14ac.H3K27ac.H3K4me3.H3K9ac.H4K12ac	6
LUXPeak3362	ACR.H3K14ac.H3K27ac.H3K4me3.H3K9ac.H4K12ac	6
LUXPeak3361	ACR.H3K14ac.H3K27ac.H3K4me3.H3K9ac.H4K12ac	6
LUXPeak3240	ACR.H3K14ac.H3K27ac.H3K4me3.H3K9ac.H4K12ac	6
LUXPeak0890	ACR.H3K14ac.H3K27ac.H3K4me3.H3K9ac.H4K12ac	6
LUXPeak3003	ACR.H3K14ac.H3K27ac.H3K4me3.H3K9ac.H4K12ac	6
LUXPeak2396	ACR.H3K14ac.H3K27ac.H3K4me3.H3K9ac.H4K12ac	6
LUXPeak1187	ACR.H3K14ac.H3K27ac.H3K4me3.H3K9ac.H4K12ac	6
LUXPeak3485	ACR.H3K14ac.H3K27ac.H3K4me3.H3K9ac.H4K12ac	6
LUXPeak4332	ACR.H3K14ac.H3K27ac.H3K4me3.H3K9ac.H4K12ac	6
LUXPeak2952	ACR.H3K14ac.H3K27ac.H3K4me3.H3K9ac.H4K12ac	6
LUXPeak3129	ACR.H3K14ac.H3K27ac.H3K4me3.H3K9ac.H4K12ac	6
LUXPeak1505	ACR.H3K14ac.H3K27ac.H3K4me3.H3K9ac.H4K12ac	6
LUXPeak2955	ACR.H3K14ac.H3K27ac.H3K4me3.H3K9ac.H4K12ac	6
LUXPeak0538	ACR.H3K14ac.H3K27ac.H3K4me3.H3K9ac.H4K12ac	6
LUXPeak3926	ACR.H3K14ac.H3K27ac.H3K4me3.H3K9ac.H4K12ac	6
LUXPeak2285	ACR.H3K14ac.H3K27ac.H3K4me3.H3K9ac.H4K12ac	6
LUXPeak3254	ACR.H3K14ac.H3K27ac.H3K4me3.H3K9ac.H4K12ac	6
LUXPeak0784	ACR.H3K14ac.H3K27ac.H3K4me3.H3K9ac.H4K12ac	6
LUXPeak2846	ACR.H3K14ac.H3K27ac.H3K4me3.H3K9ac.H4K12ac	6
LUXPeak0307	ACR.H3K14ac.H3K27ac.H3K4me3.H3K9ac.H4K12ac	6
LUXPeak2172	ACR.H3K14ac.H3K27ac.H3K4me3.H3K9ac.H4K12ac	6
LUXPeak3025	ACR.H3K14ac.H3K27ac.H3K4me3.H3K9ac.H4K12ac	6
LUXPeak1522	ACR.H3K14ac.H3K27ac.H3K4me3.H3K9ac.H4K12ac	6
LUXPeak3941	ACR.H3K14ac.H3K27ac.H3K4me3.H3K9ac.H4K12ac	6
LUXPeak0555	ACR.H3K14ac.H3K27ac.H3K4me3.H3K9ac.H4K12ac	6
LUXPeak3269	ACR.H3K14ac.H3K27ac.H3K4me3.H3K9ac.H4K12ac	6
LUXPeak0556	ACR.H3K14ac.H3K27ac.H3K4me3.H3K9ac.H4K12ac	6
LUXPeak1403	ACR.H3K14ac.H3K27ac.H3K4me3.H3K9ac.H4K12ac	6
LUXPeak2619	ACR.H3K14ac.H3K27ac.H3K4me3.H3K9ac.H4K12ac	6
LUXPeak0439	ACR.H3K14ac.H3K27ac.H3K4me3.H3K9ac.H4K12ac	6
LUXPeak3274	ACR.H3K14ac.H3K27ac.H3K4me3.H3K9ac.H4K12ac	6
LUXPeak4241	ACR.H3K14ac.H3K27ac.H3K4me3.H3K9ac.H4K12ac	6
LUXPeak4362	ACR.H3K14ac.H3K27ac.H3K4me3.H3K9ac.H4K12ac	6
LUXPeak4240	ACR.H3K14ac.H3K27ac.H3K4me3.H3K9ac.H4K12ac	6
LUXPeak3034	ACR.H3K14ac.H3K27ac.H3K4me3.H3K9ac.H4K12ac	6
LUXPeak3277	ACR.H3K14ac.H3K27ac.H3K4me3.H3K9ac.H4K12ac	6
LUXPeak4365	ACR.H3K14ac.H3K27ac.H3K4me3.H3K9ac.H4K12ac	6
LUXPeak3276	ACR.H3K14ac.H3K27ac.H3K4me3.H3K9ac.H4K12ac	6
LUXPeak1773	ACR.H3K14ac.H3K27ac.H3K4me3.H3K9ac.H4K12ac	6
LUXPeak3716	ACR.H3K14ac.H3K27ac.H3K4me3.H3K9ac.H4K12ac	6
LUXPeak1656	ACR.H3K14ac.H3K27ac.H3K4me3.H3K9ac.H4K12ac	6
LUXPeak2745	ACR.H3K14ac.H3K27ac.H3K4me3.H3K9ac.H4K12ac	6
LUXPeak0171	ACR.H3K14ac.H3K27ac.H3K4me3.H3K9ac.H4K12ac	6
LUXPeak2597	ACR.H3K14ac.H3K27ac.H3K4me3.H3K9ac.H4K12ac	6
LUXPeak0971	ACR.H3K14ac.H3K27ac.H3K4me3.H3K9ac.H4K12ac	6
LUXPeak2479	ACR.H3K14ac.H3K27ac.H3K4me3.H3K9ac.H4K12ac	6
LUXPeak1389	ACR.H3K14ac.H3K27ac.H3K4me3.H3K9ac.H4K12ac	6
LUXPeak0975	ACR.H3K14ac.H3K27ac.H3K4me3.H3K9ac.H4K12ac	6
LUXPeak3208	ACR.H3K14ac.H3K27ac.H3K4me3.H3K9ac.H4K12ac	6
LUXPeak1390	ACR.H3K14ac.H3K27ac.H3K4me3.H3K9ac.H4K12ac	6
LUXPeak1391	ACR.H3K14ac.H3K27ac.H3K4me3.H3K9ac.H4K12ac	6
LUXPeak1038	ACR.H3K14ac.H3K27ac.H3K4me3.H3K9ac.H4K12ac	6
LUXPeak2007	ACR.H3K14ac.H3K27ac.H3K4me3.H3K9ac.H4K12ac	6
LUXPeak2246	ACR.H3K14ac.H3K27ac.H3K4me3.H3K9ac.H4K12ac	6
LUXPeak2005	ACR.H3K14ac.H3K27ac.H3K4me3.H3K9ac.H4K12ac	6
LUXPeak2489	ACR.H3K14ac.H3K27ac.H3K4me3.H3K9ac.H4K12ac	6
LUXPeak3456	ACR.H3K14ac.H3K27ac.H3K4me3.H3K9ac.H4K12ac	6
LUXPeak0865	ACR.H3K14ac.H3K27ac.H3K4me3.H3K9ac.H4K12ac	6
LUXPeak1953	ACR.H3K14ac.H3K27ac.H3K4me3.H3K9ac.H4K12ac	6
LUXPeak2928	ACR.H3K14ac.H3K27ac.H3K4me3.H3K9ac.H4K12ac	6
LUXPeak0191	ACR.H3K14ac.H3K27ac.H3K4me3.H3K9ac.H4K12ac	6
LUXPeak1287	ACR.H3K14ac.H3K27ac.H3K4me3.H3K9ac.H4K12ac	6
LUXPeak0196	ACR.H3K14ac.H3K27ac.H3K4me3.H3K9ac.H4K12ac	6
LUXPeak0870	ACR.H3K14ac.H3K27ac.H3K4me3.H3K9ac.H4K12ac	6
LUXPeak3589	ACR.H3K14ac.H3K27ac.H3K4me3.H3K9ac.H4K12ac	6
LUXPeak1845	ACR.H3K14ac.H3K27ac.H3K4me3.H3K9ac.H4K12ac	6
LUXPeak0879	ACR.H3K14ac.H3K27ac.H3K4me3.H3K9ac.H4K12ac	6
LUXPeak3592	ACR.H3K14ac.H3K27ac.H3K4me3.H3K9ac.H4K12ac	6
LUXPeak1852	ACR.H3K14ac.H3K27ac.H3K4me3.H3K9ac.H4K12ac	6
LUXPeak1853	ACR.H3K14ac.H3K27ac.H3K4me3.H3K9ac.H4K12ac	6
LUXPeak0522	ACR.H3K14ac.H3K27ac.H3K4me3.H3K9ac.H4K12ac	6
LUXPeak0400	ACR.H3K14ac.H3K27ac.H3K4me3.H3K9ac.H4K12ac	6
LUXPeak2703	ACR.H3K14ac.H3K27ac.H3K4me3.H3K9ac.H4K12ac	6
LUXPeak3913	ACR.H3K14ac.H3K27ac.H3K4me3.H3K9ac.H4K12ac	6
LUXPeak2707	ACR.H3K14ac.H3K27ac.H3K4me3.H3K9ac.H4K12ac	6
LUXPeak1264	H3K27ac.H3K9ac.H4K12ac	3
LUXPeak3644	H3K27ac.H3K9ac.H4K12ac	3
LUXPeak0335	H3K27ac.H3K9ac.H4K12ac	3
LUXPeak0934	H3K27ac.H3K9ac.H4K12ac	3
LUXPeak1707	H3K27ac.H3K9ac.H4K12ac	3
LUXPeak0619	H3K27ac.H3K9ac.H4K12ac	3
LUXPeak1154	H3K27ac.H3K9ac.H4K12ac	3
LUXPeak1432	H3K27ac.H3K9ac.H4K12ac	3
LUXPeak3775	H3K27ac.H3K9ac.H4K12ac	3
LUXPeak3978	H3K27ac.H3K9ac.H4K12ac	3
LUXPeak3977	H3K27ac.H3K9ac.H4K12ac	3
LUXPeak3986	H3K27ac.H3K9ac.H4K12ac	3
LUXPeak3392	H3K27ac.H3K9ac.H4K12ac	3
LUXPeak3391	H3K27ac.H3K9ac.H4K12ac	3
LUXPeak4082	H3K27ac.H3K9ac.H4K12ac	3
LUXPeak2189	H3K27ac.H3K9ac.H4K12ac	3
LUXPeak1497	H3K27ac.H3K9ac.H4K12ac	3
LUXPeak2949	H3K27ac.H3K9ac.H4K12ac	3
LUXPeak0251	H3K14ac.H3K27ac.H3K27me3.H3K4me3.H3K9ac.H4K12ac	6
LUXPeak3520	H3K14ac.H3K27ac.H3K27me3.H3K4me3.H3K9ac.H4K12ac	6
LUXPeak0891	H3K14ac.H3K27ac.H3K27me3.H3K4me3.H3K9ac.H4K12ac	6
LUXPeak3014	H3K14ac.H3K27ac.H3K27me3.H3K4me3.H3K9ac.H4K12ac	6
LUXPeak3012	H3K14ac.H3K27ac.H3K27me3.H3K4me3.H3K9ac.H4K12ac	6
LUXPeak3013	H3K14ac.H3K27ac.H3K27me3.H3K4me3.H3K9ac.H4K12ac	6
LUXPeak3412	H3K14ac.H3K27ac.H3K27me3.H3K4me3.H3K9ac.H4K12ac	6
LUXPeak0675	H3K14ac.H3K27ac.H3K27me3.H3K4me3.H3K9ac.H4K12ac	6
LUXPeak3154	H3K14ac.H3K27ac.H3K27me3.H3K4me3.H3K9ac.H4K12ac	6
LUXPeak2985	H3K14ac.H3K27ac.H3K27me3.H3K4me3.H3K9ac.H4K12ac	6
LUXPeak2869	H3K14ac.H3K27ac.H3K27me3.H3K4me3.H3K9ac.H4K12ac	6
LUXPeak0844	H3K14ac.H3K27ac.H3K27me3.H3K4me3.H3K9ac.H4K12ac	6
LUXPeak2351	H3K14ac.H3K27ac.H3K27me3.H3K4me3.H3K9ac.H4K12ac	6
LUXPeak3841	H3K14ac.H3K27ac.H3K27me3.H3K4me3.H3K9ac.H4K12ac	6
LUXPeak0862	H3K14ac.H3K27ac.H3K27me3.H3K4me3.H3K9ac.H4K12ac	6
LUXPeak2013	H3K14ac.H3K27ac.H3K27me3.H3K4me3.H3K9ac.H4K12ac	6
LUXPeak4279	H3K14ac.H3K27ac.H3K27me3.H3K4me3.H3K9ac.H4K12ac	6
LUXPeak0752	H3K14ac.H3K27ac.H3K27me3.H3K4me3.H3K9ac.H4K12ac	6
LUXPeak4203	H3K14ac.H3K27ac.H3K27me3.H3K4me3.H3K9ac.H4K12ac	6
LUXPeak2399	H3K27ac.H3K4me3.H3K9ac	3
LUXPeak3008	H3K27ac.H3K4me3.H3K9ac	3
LUXPeak2038	H3K27ac.H3K4me3.H3K9ac	3
LUXPeak2283	H3K27ac.H3K4me3.H3K9ac	3
LUXPeak2562	H3K27ac.H3K4me3.H3K9ac	3
LUXPeak4075	H3K27ac.H3K4me3.H3K9ac	3
LUXPeak0550	H3K27ac.H3K4me3.H3K9ac	3
LUXPeak2731	H3K27ac.H3K4me3.H3K9ac	3
LUXPeak2104	H3K27ac.H3K4me3.H3K9ac	3
LUXPeak2472	H3K27ac.H3K4me3.H3K9ac	3
LUXPeak1792	H3K27ac.H3K4me3.H3K9ac	3
LUXPeak2400	H3K27ac.H3K4me3.H3K9ac	3
LUXPeak1717	H3K27ac.H3K4me3.H3K9ac	3
LUXPeak0902	H3K27ac.H3K4me3.H3K9ac	3
LUXPeak1280	H3K27ac.H3K4me3.H3K9ac	3
LUXPeak3865	H3K27ac.H3K4me3.H3K9ac	3
LUXPeak1844	H3K27ac.H3K4me3.H3K9ac	3
LUXPeak2141	H3K27ac.H3K4me3.H3K9ac	3
LUXPeak1579	H3K27ac.H3K4me3.H3K9ac	3
LUXPeak3488	H3K27ac.H3K9ac	2
LUXPeak4059	H3K27ac.H3K9ac	2
LUXPeak4060	H3K27ac.H3K9ac	2
LUXPeak2563	H3K27ac.H3K9ac	2
LUXPeak4109	H3K27ac.H3K9ac	2
LUXPeak3267	H3K27ac.H3K9ac	2
LUXPeak0158	H3K27ac.H3K9ac	2
LUXPeak0711	H3K27ac.H3K9ac	2
LUXPeak3039	H3K27ac.H3K9ac	2
LUXPeak4016	H3K27ac.H3K9ac	2
LUXPeak4015	H3K27ac.H3K9ac	2
LUXPeak4018	H3K27ac.H3K9ac	2
LUXPeak4017	H3K27ac.H3K9ac	2
LUXPeak3053	H3K27ac.H3K9ac	2
LUXPeak2242	H3K27ac.H3K9ac	2
LUXPeak2401	H3K27ac.H3K9ac	2
LUXPeak2921	H3K27ac.H3K9ac	2
LUXPeak4031	H3K27ac.H3K9ac	2
LUXPeak3231	H3K27ac.H3K9ac	2
LUXPeak1754	ACR.H3K14ac.H3K27ac.H3K27me3.H3K4me1.H3K4me3	6
LUXPeak2367	ACR.H3K14ac.H3K27ac.H3K27me3.H3K4me1.H3K4me3	6
LUXPeak3210	ACR.H3K14ac.H3K27ac.H3K4me1.H3K4me3.H4K12ac	6
LUXPeak0929	ACR.H3K14ac.H3K27ac.H3K4me1.H3K4me3.H4K12ac	6
LUXPeak0078	ACR.H3K14ac.H3K27me3.H3K4me1.H3K4me3.H3K9ac	6
LUXPeak0077	ACR.H3K14ac.H3K27me3.H3K4me1.H3K4me3.H3K9ac	6
LUXPeak1302	ACR.H3K14ac.H3K27me3.H3K4me3	4
LUXPeak1303	ACR.H3K14ac.H3K27me3.H3K4me3	4
LUXPeak3905	ACR.H3K14ac.H3K4me1.H3K4me3.H4K12ac	5
LUXPeak0328	ACR.H3K14ac.H3K4me1.H3K4me3.H4K12ac	5
LUXPeak3224	ACR.H3K14ac.H3K4me3	3
LUXPeak3586	ACR.H3K14ac.H3K4me3	3
LUXPeak3897	ACR.H3K14ac.H3K9ac.H4K12ac	4
LUXPeak1262	ACR.H3K14ac.H3K9ac.H4K12ac	4
LUXPeak0092	ACR.H3K27ac.H3K27me3.H3K4me1.H3K4me3.H3K9ac.H4K12ac	7
LUXPeak1758	ACR.H3K27ac.H3K27me3.H3K4me1.H3K4me3.H3K9ac.H4K12ac	7
LUXPeak1780	ACR.H3K27ac.H3K27me3.H3K4me1.H3K4me3.H3K9ac	6
LUXPeak1168	ACR.H3K27ac.H3K27me3.H3K4me1.H3K4me3.H3K9ac	6
LUXPeak3384	ACR.H3K27me3.H4K12ac	3
LUXPeak2906	ACR.H3K27me3.H4K12ac	3
LUXPeak0434	ACR.H3K4me1.H3K4me3.H3K9ac.H4K12ac	5
LUXPeak2586	ACR.H3K4me1.H3K4me3.H3K9ac.H4K12ac	5
LUXPeak0513	ACR.H3K4me1.H3K4me3	3
LUXPeak0757	ACR.H3K4me1.H3K4me3	3
LUXPeak1795	ACR.H3K4me1.H4K12ac	3
LUXPeak1859	ACR.H3K4me1.H4K12ac	3
LUXPeak3109	H3K14ac.H3K27me3.H3K4me3.H3K9ac	4
LUXPeak1040	H3K14ac.H3K27me3.H3K4me3.H3K9ac	4
LUXPeak1631	H3K27ac.H3K27me3.H3K9ac.H4K12ac	4
LUXPeak0828	H3K27ac.H3K27me3.H3K9ac.H4K12ac	4
LUXPeak3707	H3K27ac.H3K27me3.H3K9ac	3
LUXPeak0829	H3K27ac.H3K27me3.H3K9ac	3
LUXPeak1186	H3K27ac.H3K4me1.H3K9ac	3
LUXPeak3206	H3K27ac.H3K4me1.H3K9ac	3
LUXPeak0912	H3K27ac.H3K4me1.H4K12ac	3
LUXPeak2341	H3K27ac.H3K4me1.H4K12ac	3
LUXPeak1630	ACR.H3K27ac.H3K27me3.H3K9ac	4
LUXPeak0832	ACR.H3K27ac.H3K27me3.H3K9ac	4
LUXPeak3309	ACR.H3K27ac.H3K27me3.H3K9ac	4
LUXPeak3840	ACR.H3K27ac.H3K27me3.H3K9ac	4
LUXPeak0695	ACR.H3K27ac.H3K27me3.H3K9ac	4
LUXPeak3693	ACR.H3K27ac.H3K27me3.H3K9ac	4
LUXPeak3692	ACR.H3K27ac.H3K27me3.H3K9ac	4
LUXPeak3691	ACR.H3K27ac.H3K27me3.H3K9ac	4
LUXPeak3690	ACR.H3K27ac.H3K27me3.H3K9ac	4
LUXPeak2642	ACR.H3K27ac.H3K27me3.H3K9ac	4
LUXPeak3339	ACR.H3K27ac.H3K27me3.H3K9ac	4
LUXPeak2010	ACR.H3K27ac.H3K27me3.H3K9ac	4
LUXPeak3344	ACR.H3K27ac.H3K27me3.H3K9ac	4
LUXPeak2011	ACR.H3K27ac.H3K27me3.H3K9ac	4
LUXPeak3343	ACR.H3K27ac.H3K27me3.H3K9ac	4
LUXPeak3101	ACR.H3K27ac.H3K27me3.H3K9ac	4
LUXPeak2012	ACR.H3K27ac.H3K27me3.H3K9ac	4
LUXPeak3903	ACR.H3K27ac.H3K27me3.H3K9ac	4
LUXPeak2300	ACR.H3K27ac.H3K27me3.H3K9ac	4
LUXPeak0089	ACR.H3K27ac.H3K27me3.H3K9ac	4
LUXPeak3117	ACR.H3K27ac.H3K27me3.H3K9ac	4
LUXPeak2635	ACR.H3K27me3.H3K4me3.H3K9ac	4
LUXPeak0537	ACR.H3K27me3.H3K4me3.H3K9ac	4
LUXPeak0342	ACR.H3K27me3.H3K4me3.H3K9ac	4
LUXPeak4102	ACR.H3K27me3.H3K4me3.H3K9ac	4
LUXPeak4101	ACR.H3K27me3.H3K4me3.H3K9ac	4
LUXPeak2446	ACR.H3K27me3.H3K4me3.H3K9ac	4
LUXPeak1554	ACR.H3K27me3.H3K4me3.H3K9ac	4
LUXPeak0229	ACR.H3K27me3.H3K4me3.H3K9ac	4
LUXPeak1756	ACR.H3K27me3.H3K4me3.H3K9ac	4
LUXPeak0869	ACR.H3K27me3.H3K4me3.H3K9ac	4
LUXPeak3661	ACR.H3K27me3.H3K4me3.H3K9ac	4
LUXPeak0356	ACR.H3K27me3.H3K4me3.H3K9ac	4
LUXPeak2811	ACR.H3K27me3.H3K4me3.H3K9ac	4
LUXPeak0119	ACR.H3K27me3.H3K4me3.H3K9ac	4
LUXPeak4083	ACR.H3K27me3.H3K4me3.H3K9ac	4
LUXPeak2662	ACR.H3K27me3.H3K4me3.H3K9ac	4
LUXPeak3598	ACR.H3K27me3.H3K4me3.H3K9ac	4
LUXPeak2584	ACR.H3K27me3.H3K4me3.H3K9ac	4
LUXPeak3514	ACR.H3K27me3.H3K4me3.H3K9ac	4
LUXPeak2467	ACR.H3K27me3.H3K4me3.H3K9ac	4
LUXPeak0968	ACR.H3K27me3.H3K4me3.H3K9ac	4
LUXPeak1986	H3K4me3.H3K9ac	2
LUXPeak0669	H3K4me3.H3K9ac	2
LUXPeak2857	H3K4me3.H3K9ac	2
LUXPeak0200	H3K4me3.H3K9ac	2
LUXPeak1537	H3K4me3.H3K9ac	2
LUXPeak0888	H3K4me3.H3K9ac	2
LUXPeak0490	H3K4me3.H3K9ac	2
LUXPeak0253	H3K4me3.H3K9ac	2
LUXPeak3540	H3K4me3.H3K9ac	2
LUXPeak3549	H3K4me3.H3K9ac	2
LUXPeak3985	H3K4me3.H3K9ac	2
LUXPeak4269	H3K4me3.H3K9ac	2
LUXPeak0531	H3K4me3.H3K9ac	2
LUXPeak0740	H3K4me3.H3K9ac	2
LUXPeak1492	H3K4me3.H3K9ac	2
LUXPeak3605	H3K4me3.H3K9ac	2
LUXPeak2769	H3K4me3.H3K9ac	2
LUXPeak1451	H3K4me3.H3K9ac	2
LUXPeak4114	H3K4me3.H3K9ac	2
LUXPeak3038	H3K4me3.H3K9ac	2
LUXPeak3451	H3K4me3.H3K9ac	2
LUXPeak3481	ACR.H3K27ac.H4K12ac	3
LUXPeak0097	ACR.H3K27ac.H4K12ac	3
LUXPeak2433	ACR.H3K27ac.H4K12ac	3
LUXPeak3657	ACR.H3K27ac.H4K12ac	3
LUXPeak2604	ACR.H3K27ac.H4K12ac	3
LUXPeak4193	ACR.H3K27ac.H4K12ac	3
LUXPeak3543	ACR.H3K27ac.H4K12ac	3
LUXPeak1121	ACR.H3K27ac.H4K12ac	3
LUXPeak1406	ACR.H3K27ac.H4K12ac	3
LUXPeak0714	ACR.H3K27ac.H4K12ac	3
LUXPeak0716	ACR.H3K27ac.H4K12ac	3
LUXPeak2983	ACR.H3K27ac.H4K12ac	3
LUXPeak1414	ACR.H3K27ac.H4K12ac	3
LUXPeak1819	ACR.H3K27ac.H4K12ac	3
LUXPeak3202	ACR.H3K27ac.H4K12ac	3
LUXPeak4134	ACR.H3K27ac.H4K12ac	3
LUXPeak3569	ACR.H3K27ac.H4K12ac	3
LUXPeak0575	ACR.H3K27ac.H4K12ac	3
LUXPeak0610	ACR.H3K27ac.H4K12ac	3
LUXPeak2915	ACR.H3K27ac.H4K12ac	3
LUXPeak2240	ACR.H3K27ac.H4K12ac	3
LUXPeak0580	ACR.H3K27ac.H4K12ac	3
LUXPeak3737	ACR.H3K27ac.H4K12ac	3
LUXPeak3621	ACR.H3K27ac.H4K12ac	3
LUXPeak4170	ACR.H3K27me3.H3K4me3.H3K9ac.H4K12ac	5
LUXPeak1620	ACR.H3K27me3.H3K4me3.H3K9ac.H4K12ac	5
LUXPeak3895	ACR.H3K27me3.H3K4me3.H3K9ac.H4K12ac	5
LUXPeak2322	ACR.H3K27me3.H3K4me3.H3K9ac.H4K12ac	5
LUXPeak3704	ACR.H3K27me3.H3K4me3.H3K9ac.H4K12ac	5
LUXPeak1926	ACR.H3K27me3.H3K4me3.H3K9ac.H4K12ac	5
LUXPeak0285	ACR.H3K27me3.H3K4me3.H3K9ac.H4K12ac	5
LUXPeak0042	ACR.H3K27me3.H3K4me3.H3K9ac.H4K12ac	5
LUXPeak0288	ACR.H3K27me3.H3K4me3.H3K9ac.H4K12ac	5
LUXPeak2348	ACR.H3K27me3.H3K4me3.H3K9ac.H4K12ac	5
LUXPeak0207	ACR.H3K27me3.H3K4me3.H3K9ac.H4K12ac	5
LUXPeak2746	ACR.H3K27me3.H3K4me3.H3K9ac.H4K12ac	5
LUXPeak0059	ACR.H3K27me3.H3K4me3.H3K9ac.H4K12ac	5
LUXPeak0457	ACR.H3K27me3.H3K4me3.H3K9ac.H4K12ac	5
LUXPeak1793	ACR.H3K27me3.H3K4me3.H3K9ac.H4K12ac	5
LUXPeak4147	ACR.H3K27me3.H3K4me3.H3K9ac.H4K12ac	5
LUXPeak1794	ACR.H3K27me3.H3K4me3.H3K9ac.H4K12ac	5
LUXPeak4026	ACR.H3K27me3.H3K4me3.H3K9ac.H4K12ac	5
LUXPeak0350	ACR.H3K27me3.H3K4me3.H3K9ac.H4K12ac	5
LUXPeak4277	ACR.H3K27me3.H3K4me3.H3K9ac.H4K12ac	5
LUXPeak4314	ACR.H3K27me3.H3K4me3.H3K9ac.H4K12ac	5
LUXPeak1170	ACR.H3K27me3.H3K4me3.H3K9ac.H4K12ac	5
LUXPeak3110	ACR.H3K27me3.H3K4me3.H3K9ac.H4K12ac	5
LUXPeak1696	ACR.H3K27me3.H3K4me3.H3K9ac.H4K12ac	5
LUXPeak2836	ACR.H3K27ac.H3K27me3.H3K4me3.H3K9ac.H4K12ac	6
LUXPeak0658	ACR.H3K27ac.H3K27me3.H3K4me3.H3K9ac.H4K12ac	6
LUXPeak0659	ACR.H3K27ac.H3K27me3.H3K4me3.H3K9ac.H4K12ac	6
LUXPeak1506	ACR.H3K27ac.H3K27me3.H3K4me3.H3K9ac.H4K12ac	6
LUXPeak2837	ACR.H3K27ac.H3K27me3.H3K4me3.H3K9ac.H4K12ac	6
LUXPeak3409	ACR.H3K27ac.H3K27me3.H3K4me3.H3K9ac.H4K12ac	6
LUXPeak1507	ACR.H3K27ac.H3K27me3.H3K4me3.H3K9ac.H4K12ac	6
LUXPeak1632	ACR.H3K27ac.H3K27me3.H3K4me3.H3K9ac.H4K12ac	6
LUXPeak0940	ACR.H3K27ac.H3K27me3.H3K4me3.H3K9ac.H4K12ac	6
LUXPeak4195	ACR.H3K27ac.H3K27me3.H3K4me3.H3K9ac.H4K12ac	6
LUXPeak4196	ACR.H3K27ac.H3K27me3.H3K4me3.H3K9ac.H4K12ac	6
LUXPeak3421	ACR.H3K27ac.H3K27me3.H3K4me3.H3K9ac.H4K12ac	6
LUXPeak0831	ACR.H3K27ac.H3K27me3.H3K4me3.H3K9ac.H4K12ac	6
LUXPeak3429	ACR.H3K27ac.H3K27me3.H3K4me3.H3K9ac.H4K12ac	6
LUXPeak4361	ACR.H3K27ac.H3K27me3.H3K4me3.H3K9ac.H4K12ac	6
LUXPeak3322	ACR.H3K27ac.H3K27me3.H3K4me3.H3K9ac.H4K12ac	6
LUXPeak0738	ACR.H3K27ac.H3K27me3.H3K4me3.H3K9ac.H4K12ac	6
LUXPeak0460	ACR.H3K27ac.H3K27me3.H3K4me3.H3K9ac.H4K12ac	6
LUXPeak2644	ACR.H3K27ac.H3K27me3.H3K4me3.H3K9ac.H4K12ac	6
LUXPeak2645	ACR.H3K27ac.H3K27me3.H3K4me3.H3K9ac.H4K12ac	6
LUXPeak2643	ACR.H3K27ac.H3K27me3.H3K4me3.H3K9ac.H4K12ac	6
LUXPeak0474	ACR.H3K27ac.H3K27me3.H3K4me3.H3K9ac.H4K12ac	6
LUXPeak3106	ACR.H3K27ac.H3K27me3.H3K4me3.H3K9ac.H4K12ac	6
LUXPeak2301	ACR.H3K27ac.H3K27me3.H3K4me3.H3K9ac.H4K12ac	6
LUXPeak0404	ACR.H3K27ac.H3K27me3.H3K4me3.H3K9ac.H4K12ac	6
LUXPeak1979	ACR.H3K27ac.H3K27me3.H3K4me3.H3K9ac.H4K12ac	6
LUXPeak4174	H3K4me3.H4K12ac	2
LUXPeak3246	H3K4me3.H4K12ac	2
LUXPeak2711	H3K4me3.H4K12ac	2
LUXPeak2712	H3K4me3.H4K12ac	2
LUXPeak2081	H3K4me3.H4K12ac	2
LUXPeak1592	H3K4me3.H4K12ac	2
LUXPeak4103	H3K4me3.H4K12ac	2
LUXPeak2881	H3K4me3.H4K12ac	2
LUXPeak0585	H3K4me3.H4K12ac	2
LUXPeak0747	H3K4me3.H4K12ac	2
LUXPeak2728	H3K4me3.H4K12ac	2
LUXPeak3260	H3K4me3.H4K12ac	2
LUXPeak1163	H3K4me3.H4K12ac	2
LUXPeak1288	H3K4me3.H4K12ac	2
LUXPeak0276	H3K4me3.H4K12ac	2
LUXPeak2334	H3K4me3.H4K12ac	2
LUXPeak2973	H3K4me3.H4K12ac	2
LUXPeak3984	H3K4me3.H4K12ac	2
LUXPeak1722	H3K4me3.H4K12ac	2
LUXPeak1726	H3K4me3.H4K12ac	2
LUXPeak2383	H3K4me3.H4K12ac	2
LUXPeak1293	H3K4me3.H4K12ac	2
LUXPeak0084	H3K4me3.H4K12ac	2
LUXPeak2465	H3K4me3.H4K12ac	2
LUXPeak0361	H3K4me3.H4K12ac	2
LUXPeak1772	H3K4me3.H4K12ac	2
LUXPeak0926	H3K4me3.H4K12ac	2
LUXPeak2560	ACR.H3K14ac.H3K27me3.H3K4me3.H3K9ac.H4K12ac	6
LUXPeak0032	ACR.H3K14ac.H3K27me3.H3K4me3.H3K9ac.H4K12ac	6
LUXPeak0286	ACR.H3K14ac.H3K27me3.H3K4me3.H3K9ac.H4K12ac	6
LUXPeak1782	ACR.H3K14ac.H3K27me3.H3K4me3.H3K9ac.H4K12ac	6
LUXPeak3166	ACR.H3K14ac.H3K27me3.H3K4me3.H3K9ac.H4K12ac	6
LUXPeak3855	ACR.H3K14ac.H3K27me3.H3K4me3.H3K9ac.H4K12ac	6
LUXPeak1314	ACR.H3K14ac.H3K27me3.H3K4me3.H3K9ac.H4K12ac	6
LUXPeak3610	ACR.H3K14ac.H3K27me3.H3K4me3.H3K9ac.H4K12ac	6
LUXPeak2529	ACR.H3K14ac.H3K27me3.H3K4me3.H3K9ac.H4K12ac	6
LUXPeak3747	ACR.H3K14ac.H3K27me3.H3K4me3.H3K9ac.H4K12ac	6
LUXPeak1331	ACR.H3K14ac.H3K27me3.H3K4me3.H3K9ac.H4K12ac	6
LUXPeak1336	ACR.H3K14ac.H3K27me3.H3K4me3.H3K9ac.H4K12ac	6
LUXPeak2391	ACR.H3K14ac.H3K27me3.H3K4me3.H3K9ac.H4K12ac	6
LUXPeak1981	ACR.H3K14ac.H3K27me3.H3K4me3.H3K9ac.H4K12ac	6
LUXPeak1634	ACR.H3K14ac.H3K27me3.H3K4me3.H3K9ac.H4K12ac	6
LUXPeak2972	ACR.H3K14ac.H3K27me3.H3K4me3.H3K9ac.H4K12ac	6
LUXPeak1763	ACR.H3K14ac.H3K27me3.H3K4me3.H3K9ac.H4K12ac	6
LUXPeak2614	ACR.H3K14ac.H3K27me3.H3K4me3.H3K9ac.H4K12ac	6
LUXPeak2350	ACR.H3K14ac.H3K27me3.H3K4me3.H3K9ac.H4K12ac	6
LUXPeak3574	ACR.H3K14ac.H3K27me3.H3K4me3.H3K9ac.H4K12ac	6
LUXPeak2121	ACR.H3K14ac.H3K27me3.H3K4me3.H3K9ac.H4K12ac	6
LUXPeak1963	ACR.H3K14ac.H3K27me3.H3K4me3.H3K9ac.H4K12ac	6
LUXPeak0874	ACR.H3K14ac.H3K27me3.H3K4me3.H3K9ac.H4K12ac	6
LUXPeak0873	ACR.H3K14ac.H3K27me3.H3K4me3.H3K9ac.H4K12ac	6
LUXPeak1609	ACR.H3K14ac.H3K27me3.H3K4me3.H3K9ac.H4K12ac	6
LUXPeak0520	ACR.H3K14ac.H3K27me3.H3K4me3.H3K9ac.H4K12ac	6
LUXPeak1978	ACR.H3K14ac.H3K27me3.H3K4me3.H3K9ac.H4K12ac	6
LUXPeak0406	ACR.H3K14ac.H3K27me3.H3K4me3.H3K9ac.H4K12ac	6
LUXPeak3301	ACR.H3K27ac.H3K9ac.H4K12ac	4
LUXPeak0152	ACR.H3K27ac.H3K9ac.H4K12ac	4
LUXPeak1366	ACR.H3K27ac.H3K9ac.H4K12ac	4
LUXPeak1008	ACR.H3K27ac.H3K9ac.H4K12ac	4
LUXPeak3041	ACR.H3K27ac.H3K9ac.H4K12ac	4
LUXPeak1423	ACR.H3K27ac.H3K9ac.H4K12ac	4
LUXPeak0236	ACR.H3K27ac.H3K9ac.H4K12ac	4
LUXPeak3742	ACR.H3K27ac.H3K9ac.H4K12ac	4
LUXPeak2658	ACR.H3K27ac.H3K9ac.H4K12ac	4
LUXPeak3508	ACR.H3K27ac.H3K9ac.H4K12ac	4
LUXPeak1216	ACR.H3K27ac.H3K9ac.H4K12ac	4
LUXPeak1338	ACR.H3K27ac.H3K9ac.H4K12ac	4
LUXPeak2306	ACR.H3K27ac.H3K9ac.H4K12ac	4
LUXPeak3245	ACR.H3K27ac.H3K9ac.H4K12ac	4
LUXPeak2950	ACR.H3K27ac.H3K9ac.H4K12ac	4
LUXPeak2830	ACR.H3K27ac.H3K9ac.H4K12ac	4
LUXPeak3928	ACR.H3K27ac.H3K9ac.H4K12ac	4
LUXPeak4110	ACR.H3K27ac.H3K9ac.H4K12ac	4
LUXPeak2298	ACR.H3K27ac.H3K9ac.H4K12ac	4
LUXPeak1408	ACR.H3K27ac.H3K9ac.H4K12ac	4
LUXPeak3393	ACR.H3K27ac.H3K9ac.H4K12ac	4
LUXPeak0444	ACR.H3K27ac.H3K9ac.H4K12ac	4
LUXPeak0621	ACR.H3K27ac.H3K9ac.H4K12ac	4
LUXPeak2802	ACR.H3K27ac.H3K9ac.H4K12ac	4
LUXPeak2922	ACR.H3K27ac.H3K9ac.H4K12ac	4
LUXPeak2927	ACR.H3K27ac.H3K9ac.H4K12ac	4
LUXPeak2495	ACR.H3K27ac.H3K9ac.H4K12ac	4
LUXPeak0642	ACR.H3K27ac.H3K9ac.H4K12ac	4
LUXPeak1585	H3K27ac.H3K4me3	2
LUXPeak3886	H3K27ac.H3K4me3	2
LUXPeak0931	H3K27ac.H3K4me3	2
LUXPeak0708	H3K27ac.H3K4me3	2
LUXPeak0399	H3K27ac.H3K4me3	2
LUXPeak2459	H3K27ac.H3K4me3	2
LUXPeak2582	H3K27ac.H3K4me3	2
LUXPeak3675	H3K27ac.H3K4me3	2
LUXPeak1256	H3K27ac.H3K4me3	2
LUXPeak2990	H3K27ac.H3K4me3	2
LUXPeak3052	H3K27ac.H3K4me3	2
LUXPeak3862	H3K27ac.H3K4me3	2
LUXPeak1449	H3K27ac.H3K4me3	2
LUXPeak1698	H3K27ac.H3K4me3	2
LUXPeak2152	H3K27ac.H3K4me3	2
LUXPeak0893	H3K27ac.H3K4me3	2
LUXPeak3128	H3K27ac.H3K4me3	2
LUXPeak4337	H3K27ac.H3K4me3	2
LUXPeak0301	H3K27ac.H3K4me3	2
LUXPeak1515	H3K27ac.H3K4me3	2
LUXPeak2057	H3K27ac.H3K4me3	2
LUXPeak3394	H3K27ac.H3K4me3	2
LUXPeak2747	H3K27ac.H3K4me3	2
[truncated: 2,229 more rows]
