# Supplementary material for: Genome-wide characterization of the GmLUX binding preferences and its epigenic features in the soybean genome
Source: Front Plant Sci. 2025 Jun 30;16:1607224. doi: 10.3389/fpls.2025.1607224 (PMC12256510; doi:10.3389/fpls.2025.1607224)
Supplement: Supplementary file 11 [file DataSheet6.xlsx]

## Sheet: Sheet1
hGene1	hGene2	GmLUX peaks	ACR	H3K14ac	H3K27ac	H3K4me3	H3K9ac	H4K12ac	MOTIF	H3K27me3	H3K4me1	FPKM
Glyma.01G014700	Glyma.09G207400	Present | Absent	Present |Present	Present | Absent	Present |Present	Present |Present	Present |Present	Present |Present	Present | Absent	Absent| Absent	Present |Present	6.302|8.813
Glyma.01G015000	Glyma.09G207200	Present | Absent	Present |Present	Present | Absent	Present |Present	Present |Present	Present |Present	Present |Present	Present | Absent	Absent| Absent	Present |Present	21.599|47.150
Glyma.01G015400	Glyma.09G207000	Present | Absent	Present |Present	Absent| Absent	Present |Present	Present |Present	Absent|Present	Present | Absent	Absent| Absent	Absent| Absent	Absent| Absent	75.868|3.196
Glyma.01G017700	Glyma.09G205300	Present | Absent	Present |Present	Present | Absent	Present |Present	Present |Present	Absent| Absent	Present |Present	Absent| Absent	Absent| Absent	Absent| Absent	13.708|10.395
Glyma.01G044200	Glyma.02G019400	Present | Absent	Present |Present	Present | Absent	Present |Present	Present |Present	Present | Absent	Present |Present	Present | Absent	Absent| Absent	Present | Absent	10.973|8.227
Glyma.01G080500	Glyma.08G261000	Present | Absent	Present |Present	Absent|Present	Absent|Present	Present |Present	Present |Present	Present |Present	Absent| Absent	Present |Present	Present |Present	9.258|5.237
Glyma.01G081300	Glyma.08G262800	Present | Absent	Present | Absent	Absent| Absent	Present |Present	Present | Absent	Absent|Present	Absent| Absent	Absent| Absent	Present |Present	Present |Present	46.058|5.463
Glyma.01G083000	Glyma.08G260500	Present | Absent	Present | Absent	Absent| Absent	Absent| Absent	Present |Present	Absent|Present	Present |Present	Present | Absent	Present |Present	Present |Present	42.131|0.167
Glyma.01G113000	Glyma.03G078300	Present | Absent	Present | Absent	Absent| Absent	Present | Absent	Present |Present	Present |Present	Present | Absent	Absent| Absent	Present |Present	Present |Present	25.983|1.810
Glyma.01G137500	Glyma.03G029600	Present | Absent	Absent| Absent	Absent| Absent	Absent| Absent	Present |Present	Absent| Absent	Absent|Present	Present | Absent	Present |Present	Present |Present	0.147|0.451
Glyma.01G148900	Glyma.09G212800	Present | Absent	Present | Absent	Absent| Absent	Absent|Present	Present |Present	Present |Present	Absent|Present	Absent| Absent	Present |Present	Present |Present	0.381|0.907
Glyma.01G149300	Glyma.09G213100	Present | Absent	Present | Absent	Absent| Absent	Absent|Present	Present |Present	Absent| Absent	Present |Present	Absent| Absent	Absent| Absent	Present |Present	65.743|54.388
Glyma.01G150300	Glyma.09G215301	Present | Absent	Present | Absent	Present |Present	Absent|Present	Present |Present	Present |Present	Present |Present	Absent| Absent	Absent| Absent	Absent| Absent	2.095|2.289
Glyma.01G157400	Glyma.11G087600	Present | Absent	Present | Absent	Absent| Absent	Present |Present	Present |Present	Absent| Absent	Present |Present	Present | Absent	Present |Present	Present | Absent	3.477|3.636
Glyma.01G161200	Glyma.11G082500	Present | Absent	Present |Present	Absent| Absent	Present |Present	Present |Present	Absent| Absent	Present |Present	Present | Absent	Absent| Absent	Absent| Absent	1.393|1.947
Glyma.01G161400	Glyma.11G082400	Present | Absent	Present |Present	Present |Present	Present |Present	Present |Present	Present |Present	Present |Present	Present | Absent	Absent| Absent	Absent|Present	2.769|42.052
Glyma.01G162100	Glyma.11G081500	Present | Absent	Present |Present	Absent|Present	Present |Present	Present |Present	Absent|Present	Present | Absent	Present | Absent	Present | Absent	Absent| Absent	8.159|7.805
Glyma.01G165400	Glyma.11G077800	Present | Absent	Absent| Absent	Present | Absent	Present | Absent	Present |Present	Present | Absent	Present | Absent	Present | Absent	Absent|Present	Absent| Absent	33.667|2.543
Glyma.01G165600	Glyma.11G077700	Present | Absent	Present |Present	Absent| Absent	Absent|Present	Present |Present	Present |Present	Absent| Absent	Absent| Absent	Present |Present	Present | Absent	0.406|10.955
Glyma.01G179900	Glyma.11G062300	Present | Absent	Present |Present	Absent|Present	Absent| Absent	Present |Present	Present |Present	Present |Present	Absent| Absent	Present | Absent	Present |Present	22.640|11.450
Glyma.01G180432	Glyma.11G061900	Present | Absent	Present | Absent	Present | Absent	Absent| Absent	Present |Present	Absent|Present	Present | Absent	Present | Absent	Absent|Present	Absent| Absent	0.111|0.388
Glyma.01G180500	Glyma.11G061800	Present | Absent	Present |Present	Absent|Present	Present | Absent	Present |Present	Absent|Present	Present |Present	Present | Absent	Absent| Absent	Present | Absent	0.456|0.666
Glyma.01G180800	Glyma.11G061300	Present | Absent	Present |Present	Absent| Absent	Present |Present	Present |Present	Present |Present	Present |Present	Present | Absent	Present | Absent	Present | Absent	782.395|1537.730
Glyma.01G182400	Glyma.02G061700	Present | Absent	Present | Absent	Present |Present	Absent| Absent	Present |Present	Present | Absent	Present |Present	Absent| Absent	Absent|Present	Absent| Absent	1.054|2.019
Glyma.01G190100	Glyma.11G052100	Present | Absent	Present | Absent	Present |Present	Absent|Present	Present |Present	Present |Present	Present |Present	Present | Absent	Absent|Present	Absent| Absent	7.717|5.374
Glyma.01G191600	Glyma.11G050500	Present | Absent	Present | Absent	Absent|Present	Present |Present	Present |Present	Absent| Absent	Present |Present	Absent| Absent	Absent| Absent	Absent| Absent	104.779|17.382
Glyma.01G196300	Glyma.11G045300	Present | Absent	Present | Absent	Present |Present	Present |Present	Present |Present	Present |Present	Present |Present	Absent| Absent	Absent| Absent	Absent| Absent	16.079|42.173
Glyma.01G198500	Glyma.11G043400	Present | Absent	Present |Present	Present |Present	Present |Present	Present |Present	Present | Absent	Present |Present	Absent| Absent	Absent| Absent	Present |Present	124.570|116.804
Glyma.01G204400	Glyma.11G038600	Present | Absent	Present |Present	Absent| Absent	Absent| Absent	Present |Present	Absent| Absent	Present |Present	Absent| Absent	Present | Absent	Absent| Absent	2.428|2.353
Glyma.01G206700	Glyma.11G036400	Present | Absent	Present | Absent	Present | Absent	Present |Present	Present |Present	Absent| Absent	Present |Present	Absent| Absent	Present | Absent	Present | Absent	0.517|2.118
Glyma.01G213700	Glyma.11G028200	Present | Absent	Present |Present	Present |Present	Absent| Absent	Present |Present	Absent| Absent	Present |Present	Present | Absent	Absent| Absent	Absent| Absent	15.718|40.413
Glyma.01G217400	Glyma.11G025700	Present | Absent	Present | Absent	Present | Absent	Present | Absent	Present | Absent	Present | Absent	Present | Absent	Absent| Absent	Absent| Absent	Absent| Absent	8.656|2.231
Glyma.01G226600	Glyma.11G016100	Present | Absent	Present |Present	Absent| Absent	Present |Present	Present |Present	Absent|Present	Present |Present	Present | Absent	Absent| Absent	Present |Present	1.874|0.729
Glyma.01G226900	Glyma.11G015800	Present | Absent	Present |Present	Absent| Absent	Absent|Present	Present |Present	Present | Absent	Absent| Absent	Present | Absent	Absent|Present	Absent| Absent	8.527|9.581
Glyma.01G234500	Glyma.11G008400	Present | Absent	Present |Present	Absent| Absent	Present | Absent	Present |Present	Absent| Absent	Absent|Present	Absent| Absent	Absent| Absent	Absent| Absent	11.565|24.763
Glyma.01G242700	Glyma.10G244500	Present | Absent	Present |Present	Absent| Absent	Absent| Absent	Absent|Present	Absent|Present	Absent| Absent	Present | Absent	Absent|Present	Absent|Present	0.244|0.299
Glyma.02G001300	Glyma.02G173200	Present | Absent	Present | Absent	Absent|Present	Present |Present	Present |Present	Absent|Present	Present |Present	Absent| Absent	Absent| Absent	Absent| Absent	98.764|10.298
Glyma.02G009100	Glyma.10G009800	Present | Absent	Present |Present	Present |Present	Present | Absent	Present |Present	Absent| Absent	Present |Present	Absent| Absent	Absent| Absent	Absent|Present	4.540|6.649
Glyma.02G016700	Glyma.10G017300	Present | Absent	Present | Absent	Absent| Absent	Absent| Absent	Absent| Absent	Absent|Present	Absent| Absent	Present | Absent	Present | Absent	Present | Absent	0.029|0.000
Glyma.02G026300	Glyma.01G038600	Present | Absent	Present |Present	Present |Present	Present |Present	Present |Present	Absent| Absent	Present |Present	Present | Absent	Absent| Absent	Absent|Present	50.041|70.344
Glyma.02G027400	Glyma.01G037500	Present | Absent	Present |Present	Absent| Absent	Absent|Present	Present |Present	Present |Present	Absent| Absent	Present | Absent	Present | Absent	Present | Absent	2.397|1.303
Glyma.02G034200	Glyma.17G090900	Present | Absent	Present |Present	Present |Present	Present |Present	Present |Present	Present |Present	Absent|Present	Present | Absent	Absent| Absent	Absent| Absent	0.138|0.681
Glyma.02G034700	Glyma.01G030900	Present | Absent	Absent| Absent	Present |Present	Absent| Absent	Present |Present	Present |Present	Present |Present	Absent| Absent	Absent| Absent	Present |Present	43.522|19.846
Glyma.02G037100	Glyma.01G028100	Present | Absent	Present | Absent	Present | Absent	Present | Absent	Present |Present	Present | Absent	Present |Present	Absent| Absent	Absent|Present	Absent| Absent	3.177|1.359
Glyma.02G057800	Glyma.16G140800	Present | Absent	Present |Present	Present |Present	Absent| Absent	Present |Present	Absent|Present	Present |Present	Absent| Absent	Absent| Absent	Absent| Absent	21.702|16.705
Glyma.02G059300	Glyma.16G142200	Present | Absent	Absent|Present	Present | Absent	Present | Absent	Present |Present	Present |Present	Present | Absent	Present | Absent	Present | Absent	Absent| Absent	13.751|0.676
Glyma.02G099900	Glyma.01G087800	Present | Absent	Absent|Present	Present |Present	Absent|Present	Present |Present	Present |Present	Present |Present	Present | Absent	Present |Present	Absent|Present	9.563|2.428
Glyma.02G100300	Glyma.14G118800	Present | Absent	Absent| Absent	Absent| Absent	Present | Absent	Present | Absent	Present | Absent	Present | Absent	Present | Absent	Present |Present	Absent|Present	0.308|0.000
Glyma.02G102900	Glyma.07G214300	Present | Absent	Absent| Absent	Present |Present	Absent| Absent	Present |Present	Absent| Absent	Present |Present	Absent| Absent	Absent| Absent	Present |Present	2.468|6.966
Glyma.02G105600	Glyma.01G045100	Present | Absent	Present |Present	Present |Present	Absent|Present	Present |Present	Present |Present	Present |Present	Absent| Absent	Present | Absent	Absent| Absent	3.180|4.385
Glyma.02G106700	Glyma.01G046500	Present | Absent	Present | Absent	Present |Present	Present |Present	Present |Present	Absent|Present	Present |Present	Absent| Absent	Absent| Absent	Present |Present	10.514|4.723
Glyma.02G122700	Glyma.01G064900	Present | Absent	Present |Present	Absent| Absent	Present | Absent	Present |Present	Present |Present	Absent|Present	Present | Absent	Present |Present	Absent|Present	7.132|3.363
Glyma.02G123700	Glyma.01G067000	Present | Absent	Present |Present	Present | Absent	Absent| Absent	Present |Present	Absent|Present	Present |Present	Absent| Absent	Present |Present	Present |Present	14.915|10.632
Glyma.02G146900	Glyma.10G027000	Present | Absent	Present |Present	Absent|Present	Present | Absent	Present |Present	Absent| Absent	Absent| Absent	Present | Absent	Absent| Absent	Absent| Absent	0.604|1.519
Glyma.02G170500	Glyma.19G150300	Present | Absent	Present |Present	Absent|Present	Present |Present	Present |Present	Present |Present	Absent|Present	Present | Absent	Absent| Absent	Present | Absent	5.710|7.371
Glyma.02G188300	Glyma.10G086800	Present | Absent	Present |Present	Absent|Present	Present |Present	Present |Present	Present |Present	Present |Present	Present | Absent	Present |Present	Present |Present	9.561|10.506
Glyma.02G197600	Glyma.10G080000	Present | Absent	Absent|Present	Absent|Present	Absent| Absent	Absent|Present	Absent|Present	Absent|Present	Absent| Absent	Present |Present	Present | Absent	39.921|109.248
Glyma.02G203500	Glyma.17G074200	Present | Absent	Present |Present	Present |Present	Present |Present	Present |Present	Present |Present	Present |Present	Absent| Absent	Absent| Absent	Absent|Present	4.197|14.502
Glyma.02G206600	Glyma.17G071300	Present | Absent	Present |Present	Absent| Absent	Present | Absent	Present |Present	Absent|Present	Present |Present	Absent| Absent	Absent| Absent	Present | Absent	0.735|0.953
Glyma.02G212100	Glyma.14G179800	Present | Absent	Present |Present	Absent| Absent	Absent| Absent	Present |Present	Absent|Present	Present |Present	Absent| Absent	Absent|Present	Absent|Present	18.902|5.192
Glyma.02G222400	Glyma.14G189400	Present | Absent	Present |Present	Absent| Absent	Present | Absent	Present |Present	Present |Present	Absent| Absent	Absent| Absent	Absent| Absent	Present |Present	116.589|103.047
Glyma.02G232100	Glyma.14G199200	Present | Absent	Present |Present	Present |Present	Absent| Absent	Present |Present	Present |Present	Present |Present	Absent| Absent	Absent| Absent	Present | Absent	2.643|4.999
Glyma.02G234800	Glyma.18G055000	Present | Absent	Present | Absent	Absent|Present	Present | Absent	Present |Present	Present |Present	Present |Present	Absent| Absent	Absent| Absent	Absent| Absent	3.266|1.175
Glyma.02G239600	Glyma.14G208500	Present | Absent	Present |Present	Absent| Absent	Absent| Absent	Present |Present	Present |Present	Absent|Present	Absent| Absent	Absent| Absent	Present | Absent	10.496|5.257
Glyma.02G247600	Glyma.14G068700	Present | Absent	Present |Present	Present | Absent	Present |Present	Present |Present	Absent|Present	Present |Present	Absent| Absent	Absent| Absent	Absent| Absent	2.125|8.947
Glyma.02G250200	Glyma.14G066400	Present | Absent	Present |Present	Present |Present	Absent|Present	Present |Present	Present |Present	Present |Present	Absent|Present	Absent| Absent	Present |Present	19.395|20.167
Glyma.02G250800	Glyma.14G065900	Present | Absent	Absent| Absent	Present | Absent	Present | Absent	Present |Present	Absent| Absent	Present |Present	Present | Absent	Absent| Absent	Absent| Absent	123.324|43.058
Glyma.02G255000	Glyma.14G061500	Present | Absent	Present |Present	Absent| Absent	Present |Present	Present |Present	Present |Present	Present |Present	Absent| Absent	Present | Absent	Absent| Absent	295.876|622.539
Glyma.02G255100	Glyma.14G061400	Present | Absent	Present |Present	Absent|Present	Absent| Absent	Present |Present	Absent|Present	Absent|Present	Present | Absent	Absent| Absent	Present |Present	2.212|4.937
Glyma.02G257650	Glyma.14G058900	Present | Absent	Present |Present	Absent|Present	Absent|Present	Present |Present	Absent| Absent	Present |Present	Absent|Present	Present |Present	Absent| Absent	1.568|2.191
Glyma.02G261700	Glyma.14G056200	Present | Absent	Present |Present	Present | Absent	Present |Present	Present |Present	Absent| Absent	Absent| Absent	Present | Absent	Absent| Absent	Present | Absent	0.343|0.069
Glyma.02G268000	Glyma.14G049500	Present | Absent	Present |Present	Absent| Absent	Absent| Absent	Present |Present	Absent|Present	Present |Present	Present | Absent	Present | Absent	Absent| Absent	244.661|165.357
Glyma.02G296300	Glyma.14G017400	Present | Absent	Present | Absent	Absent| Absent	Absent| Absent	Present |Present	Absent|Present	Absent| Absent	Absent| Absent	Absent| Absent	Present | Absent	19.618|24.127
Glyma.02G298500	Glyma.02G298400	Present | Absent	Absent|Present	Absent| Absent	Absent|Present	Present |Present	Absent| Absent	Absent|Present	Present | Absent	Present |Present	Present | Absent	1.244|14.830
Glyma.02G303800	Glyma.14G010000	Present | Absent	Present |Present	Present |Present	Absent| Absent	Present |Present	Absent| Absent	Present |Present	Absent| Absent	Present | Absent	Absent|Present	6.104|3.324
Glyma.03G007100	Glyma.03G007000	Present | Absent	Present | Absent	Present | Absent	Present | Absent	Present | Absent	Present | Absent	Present | Absent	Absent| Absent	Absent| Absent	Present | Absent	4.734|0.029
Glyma.03G036000	Glyma.01G132300	Present | Absent	Present |Present	Absent|Present	Absent|Present	Present |Present	Present |Present	Present |Present	Absent| Absent	Absent| Absent	Present |Present	0.089|1.716
Glyma.03G037000	Glyma.03G037100	Present | Absent	Absent|Present	Absent|Present	Present |Present	Present |Present	Present |Present	Present |Present	Absent| Absent	Absent| Absent	Absent| Absent	2.151|1.049
Glyma.03G042700	Glyma.01G128100	Present | Absent	Present |Present	Absent| Absent	Absent|Present	Present |Present	Present |Present	Present |Present	Absent| Absent	Absent|Present	Absent| Absent	0.182|0.084
Glyma.03G098300	Glyma.07G123500	Present | Absent	Present | Absent	Absent| Absent	Absent| Absent	Present |Present	Absent|Present	Present |Present	Absent| Absent	Absent| Absent	Present |Present	8.732|10.218
Glyma.03G128300	Glyma.19G130800	Present | Absent	Present |Present	Absent|Present	Present | Absent	Present |Present	Present |Present	Present |Present	Present | Absent	Absent|Present	Present |Present	191.081|193.355
Glyma.03G130100	Glyma.19G132400	Present | Absent	Present |Present	Present |Present	Present |Present	Present |Present	Present | Absent	Present |Present	Absent| Absent	Present | Absent	Absent| Absent	7.057|8.331
Glyma.03G147100	Glyma.19G150500	Present | Absent	Present |Present	Present |Present	Present | Absent	Present |Present	Absent| Absent	Present |Present	Present | Absent	Absent| Absent	Absent| Absent	2.089|2.295
Glyma.03G149800	Glyma.19G152800	Present | Absent	Absent| Absent	Present |Present	Absent|Present	Present |Present	Absent| Absent	Present |Present	Present | Absent	Absent| Absent	Present |Present	2.456|0.037
Glyma.03G179200	Glyma.19G179900	Present | Absent	Present | Absent	Absent| Absent	Absent| Absent	Present | Absent	Absent| Absent	Absent| Absent	Absent| Absent	Present |Present	Absent|Present	0.509|0.022
Glyma.03G180300	Glyma.19G181000	Present | Absent	Present |Present	Absent| Absent	Present | Absent	Present |Present	Present |Present	Present | Absent	Absent| Absent	Absent| Absent	Absent| Absent	75.077|11.078
Glyma.03G185700	Glyma.11G192900	Present | Absent	Absent| Absent	Absent|Present	Absent| Absent	Absent|Present	Absent|Present	Absent|Present	Present | Absent	Absent| Absent	Absent| Absent	0.000|0.652
Glyma.03G188000	Glyma.19G188200	Present | Absent	Present |Present	Absent| Absent	Absent| Absent	Present |Present	Absent|Present	Absent| Absent	Absent| Absent	Absent|Present	Absent|Present	2.002|0.398
Glyma.03G192000	Glyma.19G192500	Present | Absent	Present |Present	Absent| Absent	Absent| Absent	Present |Present	Present |Present	Absent| Absent	Absent| Absent	Present |Present	Present |Present	1.826|2.072
Glyma.03G198600	Glyma.19G196400	Present | Absent	Present |Present	Absent| Absent	Absent|Present	Present |Present	Present |Present	Absent| Absent	Absent| Absent	Present |Present	Absent| Absent	0.651|0.132
Glyma.03G200500	Glyma.19G198100	Present | Absent	Present | Absent	Absent| Absent	Absent| Absent	Absent| Absent	Absent| Absent	Absent| Absent	Absent| Absent	Absent| Absent	Absent| Absent	3.341|3.118
Glyma.03G206000	Glyma.19G203500	Present | Absent	Absent| Absent	Absent| Absent	Absent| Absent	Absent| Absent	Absent| Absent	Present | Absent	Absent| Absent	Absent| Absent	Present | Absent	0.215|0.126
Glyma.03G212100	Glyma.19G209200	Present | Absent	Present |Present	Present |Present	Absent| Absent	Present |Present	Absent| Absent	Present |Present	Absent| Absent	Present | Absent	Absent| Absent	4.764|3.259
Glyma.03G212300	Glyma.19G209400	Present | Absent	Present |Present	Present |Present	Absent|Present	Present |Present	Absent| Absent	Present |Present	Present | Absent	Absent| Absent	Present |Present	4.063|7.326
Glyma.03G220800	Glyma.19G217800	Present | Absent	Present |Present	Present | Absent	Absent|Present	Present |Present	Absent| Absent	Present |Present	Absent| Absent	Present | Absent	Present | Absent	1.119|0.216
Glyma.03G224700	Glyma.19G221700	Present | Absent	Present |Present	Absent| Absent	Absent| Absent	Present |Present	Present | Absent	Absent|Present	Present | Absent	Present |Present	Present |Present	0.602|0.121
Glyma.03G232700	Glyma.19G229700	Present | Absent	Present |Present	Absent|Present	Present |Present	Present |Present	Present |Present	Present |Present	Present | Absent	Absent|Present	Absent| Absent	13.243|24.124
Glyma.03G233400	Glyma.19G230500	Present | Absent	Present |Present	Present | Absent	Absent| Absent	Present | Absent	Present | Absent	Present | Absent	Present | Absent	Absent|Present	Absent| Absent	7.272|0.235
Glyma.03G244800	Glyma.19G242300	Present | Absent	Absent| Absent	Present | Absent	Absent| Absent	Present |Present	Present |Present	Present |Present	Absent| Absent	Absent| Absent	Present | Absent	96.061|4.414
Glyma.03G247100	Glyma.19G244800	Present | Absent	Present |Present	Absent| Absent	Absent| Absent	Present |Present	Absent| Absent	Present |Present	Absent| Absent	Absent| Absent	Present |Present	3.182|1.052
Glyma.03G253200	Glyma.02G017100	Present | Absent	Absent| Absent	Present | Absent	Absent|Present	Present |Present	Absent|Present	Present |Present	Present | Absent	Absent|Present	Absent| Absent	4.893|125.893
Glyma.03G257600	Glyma.19G256100	Present | Absent	Present |Present	Present | Absent	Present |Present	Present |Present	Present |Present	Present |Present	Absent| Absent	Present | Absent	Present | Absent	4.104|2.514
Glyma.04G012500	Glyma.06G012200	Present | Absent	Present |Present	Absent| Absent	Absent| Absent	Present |Present	Absent|Present	Absent| Absent	Present | Absent	Present | Absent	Present | Absent	36.611|44.926
Glyma.04G016100	Glyma.06G016100	Present | Absent	Present |Present	Present |Present	Present |Present	Present |Present	Absent| Absent	Present |Present	Absent| Absent	Absent| Absent	Absent|Present	13.157|12.519
Glyma.04G016800	Glyma.06G017100	Present | Absent	Present |Present	Present |Present	Absent| Absent	Present |Present	Absent|Present	Present |Present	Present | Absent	Absent| Absent	Absent|Present	117.135|106.330
Glyma.04G025000	Glyma.06G025100	Present | Absent	Present | Absent	Absent| Absent	Present | Absent	Present |Present	Present |Present	Absent| Absent	Absent| Absent	Absent| Absent	Absent| Absent	18.721|16.188
Glyma.04G032700	Glyma.06G032600	Present | Absent	Present |Present	Absent|Present	Absent|Present	Absent|Present	Absent| Absent	Absent|Present	Present | Absent	Absent| Absent	Absent|Present	4.443|4.790
Glyma.04G033900	Glyma.06G034100	Present | Absent	Present |Present	Present |Present	Absent|Present	Present |Present	Present |Present	Present |Present	Absent| Absent	Present | Absent	Present |Present	6.881|7.231
Glyma.04G034000	Glyma.06G034200	Present | Absent	Present | Absent	Present |Present	Absent| Absent	Present |Present	Present |Present	Present |Present	Absent| Absent	Absent| Absent	Absent| Absent	3.013|7.597
Glyma.04G034500	Glyma.06G034500	Present | Absent	Absent| Absent	Present |Present	Present |Present	Present |Present	Present |Present	Present |Present	Absent| Absent	Absent| Absent	Present | Absent	3.651|4.443
Glyma.04G042900	Glyma.06G043400	Present | Absent	Absent| Absent	Present |Present	Absent|Present	Present |Present	Present | Absent	Present |Present	Absent|Present	Absent| Absent	Absent| Absent	16.036|27.867
Glyma.04G046700	Glyma.07G053100	Present | Absent	Present | Absent	Absent|Present	Absent| Absent	Present |Present	Present |Present	Present |Present	Absent| Absent	Absent| Absent	Present | Absent	5.545|1.157
Glyma.04G046800	Glyma.06G047600	Present | Absent	Absent| Absent	Present |Present	Present |Present	Present |Present	Absent| Absent	Present |Present	Present | Absent	Absent| Absent	Absent| Absent	0.029|1.039
Glyma.04G051400	Glyma.06G052200	Present | Absent	Present | Absent	Absent| Absent	Absent| Absent	Absent| Absent	Absent| Absent	Absent| Absent	Absent| Absent	Present | Absent	Absent| Absent	0.422|0.000
Glyma.04G054600	Glyma.06G054800	Present | Absent	Present |Present	Present | Absent	Present | Absent	Present |Present	Absent|Present	Present | Absent	Present | Absent	Absent|Present	Absent| Absent	0.659|0.921
Glyma.04G067900	Glyma.06G069600	Present | Absent	Present |Present	Absent| Absent	Present |Present	Present |Present	Present |Present	Present |Present	Absent| Absent	Absent| Absent	Absent| Absent	52.868|61.682
Glyma.04G075700	Glyma.06G076900	Present | Absent	Present | Absent	Absent| Absent	Absent|Present	Present |Present	Present |Present	Absent|Present	Absent| Absent	Absent| Absent	Absent| Absent	29.075|8.835
Glyma.04G091700	Glyma.06G093500	Present | Absent	Present | Absent	Present |Present	Absent|Present	Present |Present	Present |Present	Present |Present	Present | Absent	Present | Absent	Present | Absent	9.278|1.298
Glyma.04G098000	Glyma.06G099700	Present | Absent	Absent| Absent	Present |Present	Present |Present	Present |Present	Present |Present	Present |Present	Absent| Absent	Present |Present	Absent| Absent	2.288|3.283
Glyma.04G099900	Glyma.06G101500	Present | Absent	Present |Present	Present |Present	Absent|Present	Present |Present	Absent| Absent	Present |Present	Absent| Absent	Absent| Absent	Absent| Absent	143.815|270.456
Glyma.04G100300	Glyma.06G102000	Present | Absent	Present | Absent	Absent| Absent	Present |Present	Present |Present	Present |Present	Absent| Absent	Present | Absent	Absent|Present	Absent| Absent	0.540|1.828
Glyma.04G100400	Glyma.06G102100	Present | Absent	Present | Absent	Absent|Present	Present |Present	Present |Present	Present |Present	Absent|Present	Absent| Absent	Absent| Absent	Absent| Absent	22.492|5.425
Glyma.04G158600	Glyma.06G206600	Present | Absent	Present |Present	Present |Present	Present | Absent	Present |Present	Present |Present	Present |Present	Absent| Absent	Present |Present	Present |Present	9.858|11.249
Glyma.04G197900	Glyma.06G167700	Present | Absent	Present |Present	Present |Present	Present |Present	Present |Present	Present |Present	Present | Absent	Present | Absent	Present |Present	Absent| Absent	6.609|5.995
Glyma.04G200600	Glyma.06G164900	Present | Absent	Present |Present	Present |Present	Absent| Absent	Present |Present	Absent| Absent	Present |Present	Absent|Present	Absent| Absent	Present | Absent	16.251|25.972
Glyma.04G213000	Glyma.06G153200	Present | Absent	Present |Present	Present |Present	Present |Present	Present |Present	Present | Absent	Present |Present	Absent| Absent	Absent| Absent	Absent| Absent	3.658|5.576
Glyma.04G218900	Glyma.06G146900	Present | Absent	Absent| Absent	Present |Present	Absent|Present	Present |Present	Present | Absent	Present |Present	Absent| Absent	Absent| Absent	Absent| Absent	206.539|84.340
Glyma.04G223300	Glyma.06G142000	Present | Absent	Present |Present	Absent| Absent	Present |Present	Present |Present	Present | Absent	Present |Present	Present | Absent	Present |Present	Present |Present	2.314|2.379
Glyma.04G232400	Glyma.06G132600	Present | Absent	Present |Present	Absent| Absent	Absent| Absent	Present |Present	Absent| Absent	Present |Present	Present | Absent	Absent| Absent	Absent| Absent	97.365|53.702
Glyma.04G245100	Glyma.06G118100	Present | Absent	Present |Present	Absent| Absent	Absent| Absent	Present |Present	Present |Present	Present |Present	Present | Absent	Absent| Absent	Absent|Present	6.394|11.534
Glyma.04G247700	Glyma.06G115000	Present | Absent	Present | Absent	Present |Present	Present |Present	Present |Present	Absent| Absent	Present |Present	Present | Absent	Absent| Absent	Absent| Absent	273.032|1.081
Glyma.04G253000	Glyma.06G109500	Present | Absent	Present | Absent	Present |Present	Absent|Present	Present |Present	Absent| Absent	Present | Absent	Present | Absent	Present | Absent	Present | Absent	5.621|10.763
Glyma.05G004500	Glyma.19G005000	Present | Absent	Present |Present	Present |Present	Absent|Present	Present |Present	Present |Present	Present |Present	Absent| Absent	Absent| Absent	Absent| Absent	2.622|2.086
Glyma.05G007100	Glyma.19G007700	Present | Absent	Present |Present	Absent| Absent	Absent| Absent	Present |Present	Present | Absent	Present |Present	Absent| Absent	Absent| Absent	Absent| Absent	3574.940|6342.785
Glyma.05G014900	Glyma.17G123400	Present | Absent	Present |Present	Absent| Absent	Present |Present	Present |Present	Present |Present	Absent| Absent	Present | Absent	Absent|Present	Present |Present	0.111|0.126
Glyma.05G015000	Glyma.17G123500	Present | Absent	Present | Absent	Present |Present	Absent| Absent	Present |Present	Absent| Absent	Present | Absent	Absent| Absent	Absent| Absent	Absent| Absent	0.765|0.600
Glyma.05G019400	Glyma.17G080400	Present | Absent	Absent| Absent	Present |Present	Absent| Absent	Present |Present	Absent|Present	Present | Absent	Absent| Absent	Absent| Absent	Present | Absent	16.611|19.849
Glyma.05G026900	Glyma.17G100000	Present | Absent	Present | Absent	Present | Absent	Present | Absent	Present | Absent	Absent| Absent	Present | Absent	Absent| Absent	Present | Absent	Absent| Absent	5.387|0.000
Glyma.05G030100	Glyma.17G096500	Present | Absent	Present |Present	Absent| Absent	Present | Absent	Present |Present	Absent| Absent	Absent| Absent	Absent| Absent	Absent|Present	Absent| Absent	0.249|0.096
Glyma.05G049500	Glyma.17G131500	Present | Absent	Present | Absent	Present |Present	Absent|Present	Present |Present	Present |Present	Present |Present	Absent| Absent	Absent| Absent	Present | Absent	9.183|27.684
Glyma.05G051300	Glyma.17G133200	Present | Absent	Present |Present	Present | Absent	Present |Present	Present |Present	Present | Absent	Present |Present	Absent| Absent	Absent| Absent	Present | Absent	248.109|60.769
Glyma.05G055000	Glyma.12G081300	Present | Absent	Present | Absent	Present |Present	Present | Absent	Present |Present	Present |Present	Present |Present	Absent| Absent	Absent| Absent	Absent|Present	97.934|527.745
Glyma.05G068500	Glyma.17G151000	Present | Absent	Present |Present	Present |Present	Present |Present	Present |Present	Absent| Absent	Present |Present	Absent| Absent	Present |Present	Present | Absent	1.760|20.812
Glyma.05G082200	Glyma.17G179200	Present | Absent	Present | Absent	Present |Present	Present |Present	Present |Present	Present | Absent	Present |Present	Present | Absent	Present | Absent	Present |Present	9.255|19.201
Glyma.05G092000	Glyma.07G122200	Present | Absent	Absent| Absent	Absent| Absent	Absent| Absent	Absent| Absent	Absent| Absent	Absent| Absent	Absent| Absent	Present | Absent	Present | Absent	0.007|0.031
Glyma.05G092200	Glyma.15G187633	Present | Absent	Present | Absent	Absent| Absent	Present |Present	Absent| Absent	Absent|Present	Absent| Absent	Absent| Absent	Absent|Present	Present |Present	4.139|0.102
Glyma.05G102100	Glyma.17G164800	Present | Absent	Absent| Absent	Absent| Absent	Present |Present	Present |Present	Present |Present	Absent|Present	Absent| Absent	Absent| Absent	Absent| Absent	169.020|60.065
Glyma.05G103600	Glyma.17G163200	Present | Absent	Present | Absent	Absent| Absent	Absent| Absent	Present |Present	Absent|Present	Absent|Present	Present | Absent	Absent|Present	Absent|Present	20.724|5.767
Glyma.05G114900	Glyma.19G052400	Present | Absent	Present |Present	Absent| Absent	Absent|Present	Present |Present	Absent|Present	Present |Present	Present | Absent	Absent|Present	Absent| Absent	665.101|622.353
Glyma.05G118300	Glyma.08G073300	Present | Absent	Present |Present	Present |Present	Present |Present	Present |Present	Present |Present	Present |Present	Absent| Absent	Absent| Absent	Absent| Absent	12.329|7.302
Glyma.05G120100	Glyma.08G074900	Present | Absent	Present | Absent	Present | Absent	Absent| Absent	Present | Absent	Present | Absent	Present | Absent	Present | Absent	Absent| Absent	Absent|Present	30.527|30.363
Glyma.05G127100	Glyma.05G126900	Present | Absent	Absent| Absent	Absent| Absent	Absent| Absent	Absent| Absent	Present | Absent	Present | Absent	Absent| Absent	Absent|Present	Absent|Present	0.000|0.000
Glyma.05G139200	Glyma.08G094500	Present | Absent	Present |Present	Present |Present	Present |Present	Present |Present	Present |Present	Present |Present	Present | Absent	Present | Absent	Present | Absent	7.728|10.672
Glyma.05G140900	Glyma.08G096200	Present | Absent	Present | Absent	Absent| Absent	Absent| Absent	Present |Present	Present |Present	Absent| Absent	Absent| Absent	Present |Present	Absent| Absent	0.243|0.114
Glyma.05G144300	Glyma.08G100700	Present | Absent	Present |Present	Absent| Absent	Present | Absent	Present |Present	Present |Present	Present |Present	Absent| Absent	Absent| Absent	Present | Absent	2.052|1.192
Glyma.05G160900	Glyma.08G118300	Present | Absent	Present | Absent	Absent| Absent	Absent|Present	Present |Present	Present |Present	Present |Present	Absent| Absent	Absent| Absent	Absent| Absent	14.723|17.870
Glyma.05G179900	Glyma.08G137600	Present | Absent	Present |Present	Present | Absent	Present |Present	Present |Present	Absent| Absent	Absent|Present	Absent| Absent	Absent| Absent	Present |Present	8.006|64.302
Glyma.05G180000	Glyma.08G137700	Present | Absent	Present |Present	Present | Absent	Present | Absent	Present |Present	Absent| Absent	Present |Present	Present | Absent	Absent|Present	Present |Present	3.746|7.144
Glyma.05G186000	Glyma.08G144600	Present | Absent	Present | Absent	Present |Present	Present |Present	Present |Present	Present | Absent	Present |Present	Absent| Absent	Absent| Absent	Absent|Present	0.424|0.446
Glyma.05G194101	Glyma.08G002100	Present | Absent	Present | Absent	Present |Present	Present |Present	Present |Present	Absent|Present	Present |Present	Present | Absent	Absent|Present	Present |Present	1.018|1.817
Glyma.05G215600	Glyma.01G224500	Present | Absent	Present | Absent	Absent| Absent	Present |Present	Present | Absent	Present |Present	Present | Absent	Absent| Absent	Absent| Absent	Present | Absent	3.501|0.124
Glyma.05G218500	Glyma.08G024600	Present | Absent	Present |Present	Present | Absent	Absent|Present	Present |Present	Present |Present	Absent|Present	Absent| Absent	Absent| Absent	Absent| Absent	6.997|8.373
Glyma.05G219400	Glyma.08G025700	Present | Absent	Present |Present	Present |Present	Present |Present	Present |Present	Present |Present	Present | Absent	Absent| Absent	Absent| Absent	Present | Absent	79.967|49.557
Glyma.05G221300	Glyma.08G027800	Present | Absent	Present | Absent	Present | Absent	Present |Present	Present |Present	Absent| Absent	Present |Present	Absent| Absent	Absent| Absent	Present |Present	6.645|4.073
Glyma.05G224700	Glyma.08G031500	Present | Absent	Absent|Present	Present |Present	Absent|Present	Present |Present	Present | Absent	Present |Present	Absent| Absent	Absent| Absent	Present | Absent	1.944|2.721
Glyma.06G007500	Glyma.04G007700	Present | Absent	Present |Present	Absent| Absent	Present | Absent	Present |Present	Present |Present	Present | Absent	Absent| Absent	Present | Absent	Absent| Absent	95.379|43.288
Glyma.06G017400	Glyma.02G026500	Present | Absent	Present | Absent	Absent|Present	Absent| Absent	Present |Present	Present |Present	Absent|Present	Absent| Absent	Present | Absent	Absent| Absent	0.162|0.799
Glyma.06G017600	Glyma.04G017200	Present | Absent	Absent| Absent	Absent| Absent	Absent| Absent	Present |Present	Present |Present	Present |Present	Absent| Absent	Present |Present	Absent| Absent	0.187|0.168
Glyma.06G020400	Glyma.04G020300	Present | Absent	Present |Present	Present |Present	Present |Present	Present |Present	Present |Present	Present |Present	Absent|Present	Absent|Present	Absent| Absent	3657.665|6017.840
Glyma.06G023400	Glyma.04G023500	Present | Absent	Present |Present	Absent| Absent	Present | Absent	Present |Present	Present |Present	Present | Absent	Absent| Absent	Absent|Present	Absent| Absent	2.915|2.576
Glyma.06G023600	Glyma.04G023600	Present | Absent	Present |Present	Present | Absent	Absent|Present	Present |Present	Absent|Present	Present |Present	Absent| Absent	Absent| Absent	Present |Present	4.379|2.133
Glyma.06G025400	Glyma.04G025400	Present | Absent	Present |Present	Present | Absent	Present |Present	Present |Present	Present |Present	Present |Present	Present | Absent	Absent| Absent	Present |Present	10.707|9.279
Glyma.06G030000	Glyma.04G029900	Present | Absent	Present | Absent	Present |Present	Present | Absent	Present |Present	Present | Absent	Present |Present	Present | Absent	Absent| Absent	Absent| Absent	7.602|5.312
Glyma.06G032100	Glyma.04G032000	Present | Absent	Absent|Present	Absent| Absent	Absent| Absent	Present |Present	Absent| Absent	Absent|Present	Absent| Absent	Absent| Absent	Absent| Absent	4.713|20.902
Glyma.06G035200	Glyma.06G035300	Present | Absent	Absent| Absent	Present |Present	Absent|Present	Present |Present	Present | Absent	Present |Present	Absent| Absent	Absent| Absent	Absent| Absent	0.999|0.823
Glyma.06G039200	Glyma.04G038200	Present | Absent	Present |Present	Present |Present	Present | Absent	Present |Present	Absent| Absent	Absent|Present	Present | Absent	Absent| Absent	Absent| Absent	1.036|2.816
Glyma.06G040700	Glyma.14G083500	Present | Absent	Present | Absent	Present | Absent	Present |Present	Present |Present	Absent| Absent	Present | Absent	Present | Absent	Absent| Absent	Absent| Absent	13.329|5.157
Glyma.06G046200	Glyma.04G045500	Present | Absent	Present |Present	Absent| Absent	Absent| Absent	Present |Present	Absent|Present	Present | Absent	Absent| Absent	Absent| Absent	Absent|Present	0.466|0.048
Glyma.06G051500	Glyma.04G050700	Present | Absent	Present |Present	Present |Present	Absent| Absent	Present |Present	Present |Present	Present |Present	Absent| Absent	Absent| Absent	Absent|Present	16.681|14.165
Glyma.06G054200	Glyma.04G053900	Present | Absent	Present |Present	Absent| Absent	Absent| Absent	Present |Present	Absent| Absent	Absent| Absent	Absent| Absent	Absent| Absent	Absent| Absent	23.593|6.967
Glyma.06G057900	Glyma.04G057300	Present | Absent	Absent| Absent	Present | Absent	Present |Present	Present |Present	Absent| Absent	Absent| Absent	Present | Absent	Present | Absent	Present | Absent	0.308|0.038
Glyma.06G058900	Glyma.04G058200	Present | Absent	Present |Present	Absent|Present	Absent| Absent	Present |Present	Present |Present	Present |Present	Present | Absent	Absent| Absent	Present | Absent	1.654|2.162
Glyma.06G065400	Glyma.04G064200	Present | Absent	Present |Present	Absent| Absent	Absent| Absent	Present |Present	Absent| Absent	Present | Absent	Absent| Absent	Present |Present	Present |Present	9.194|0.000
Glyma.06G085300	Glyma.06G085200	Present | Absent	Present | Absent	Absent|Present	Present | Absent	Present |Present	Absent| Absent	Present |Present	Absent| Absent	Absent| Absent	Absent| Absent	1.683|2.299
Glyma.06G087100	Glyma.04G085500	Present | Absent	Present |Present	Present |Present	Present |Present	Present |Present	Absent| Absent	Present |Present	Present | Absent	Absent|Present	Absent| Absent	23.543|10.245
Glyma.06G088600	Glyma.04G086900	Present | Absent	Present | Absent	Present | Absent	Absent| Absent	Present |Present	Absent| Absent	Present |Present	Present | Absent	Absent| Absent	Absent| Absent	7.271|6.319
Glyma.06G091200	Glyma.04G089300	Present | Absent	Absent| Absent	Present |Present	Present |Present	Present |Present	Absent|Present	Present |Present	Present | Absent	Present | Absent	Present | Absent	2.616|3.755
Glyma.06G092300	Glyma.04G090500	Present | Absent	Present |Present	Absent|Present	Present |Present	Present |Present	Absent|Present	Present |Present	Absent| Absent	Absent| Absent	Present | Absent	3.614|4.560
Glyma.06G101600	Glyma.04G100002	Present | Absent	Present | Absent	Present | Absent	Present | Absent	Present | Absent	Present |Present	Present | Absent	Absent| Absent	Absent|Present	Absent|Present	5.012|0.000
Glyma.06G103200	Glyma.04G101500	Present | Absent	Present |Present	Present | Absent	Present |Present	Present |Present	Absent|Present	Present |Present	Present | Absent	Absent| Absent	Absent|Present	12.529|7.326
Glyma.06G106100	Glyma.13G087200	Present | Absent	Present | Absent	Absent| Absent	Absent| Absent	Present |Present	Present |Present	Absent|Present	Absent| Absent	Absent| Absent	Present | Absent	0.690|13.652
Glyma.06G110400	Glyma.04G252100	Present | Absent	Present | Absent	Absent| Absent	Present |Present	Present |Present	Absent|Present	Present | Absent	Present | Absent	Absent|Present	Absent| Absent	29.234|13.952
Glyma.06G112500	Glyma.04G250300	Present | Absent	Present | Absent	Absent| Absent	Absent|Present	Present |Present	Absent| Absent	Absent|Present	Absent| Absent	Absent| Absent	Absent| Absent	3.821|2.421
Glyma.06G114800	Glyma.04G247900	Present | Absent	Present |Present	Absent|Present	Present |Present	Present |Present	Absent|Present	Present |Present	Present | Absent	Absent| Absent	Present |Present	8.330|11.438
Glyma.06G119400	Glyma.04G243900	Present | Absent	Present |Present	Present |Present	Absent| Absent	Present |Present	Present |Present	Present |Present	Absent| Absent	Absent| Absent	Absent| Absent	6.158|3.452
Glyma.06G125600	Glyma.04G238300	Present | Absent	Absent|Present	Present | Absent	Absent| Absent	Present |Present	Present | Absent	Present | Absent	Absent| Absent	Present |Present	Present |Present	0.074|0.102
Glyma.06G125700	Glyma.04G238200	Present | Absent	Present |Present	Absent|Present	Absent| Absent	Present |Present	Absent| Absent	Absent|Present	Absent| Absent	Absent| Absent	Absent|Present	30.715|2.618
Glyma.06G131200	Glyma.04G233600	Present | Absent	Present |Present	Present |Present	Present |Present	Present |Present	Absent| Absent	Present |Present	Absent| Absent	Present | Absent	Absent| Absent	11.106|6.161
Glyma.06G133000	Glyma.04G231900	Present | Absent	Present |Present	Present |Present	Absent|Present	Present |Present	Present |Present	Present |Present	Present | Absent	Absent| Absent	Present |Present	3.566|3.444
Glyma.06G135900	Glyma.04G228900	Present | Absent	Absent| Absent	Present |Present	Absent| Absent	Present |Present	Absent| Absent	Present |Present	Absent| Absent	Absent| Absent	Absent| Absent	0.211|0.559
Glyma.06G143300	Glyma.04G222100	Present | Absent	Present |Present	Absent| Absent	Absent| Absent	Present |Present	Absent|Present	Absent| Absent	Absent| Absent	Absent| Absent	Absent| Absent	288.000|168.232
Glyma.06G143800	Glyma.04G221600	Present | Absent	Present | Absent	Absent|Present	Absent|Present	Present |Present	Present | Absent	Absent|Present	Present | Absent	Absent| Absent	Absent| Absent	7.206|18.473
Glyma.06G155500	Glyma.04G210500	Present | Absent	Present |Present	Present |Present	Present |Present	Present |Present	Present | Absent	Present |Present	Absent| Absent	Absent|Present	Absent| Absent	5.487|5.697
Glyma.06G156600	Glyma.04G209200	Present | Absent	Absent| Absent	Absent| Absent	Present |Present	Present | Absent	Present |Present	Present |Present	Absent| Absent	Absent| Absent	Absent| Absent	15.587|1.358
Glyma.06G162500	Glyma.04G203000	Present | Absent	Present |Present	Absent|Present	Absent|Present	Present |Present	Present |Present	Present |Present	Present | Absent	Absent| Absent	Absent| Absent	27.295|24.935
Glyma.06G163500	Glyma.04G202100	Present | Absent	Absent| Absent	Absent|Present	Absent|Present	Present |Present	Present | Absent	Present |Present	Absent| Absent	Present | Absent	Present |Present	26.331|26.272
Glyma.06G165200	Glyma.04G200400	Present | Absent	Present |Present	Absent| Absent	Present |Present	Present |Present	Present | Absent	Absent|Present	Absent| Absent	Absent| Absent	Present |Present	482.351|199.336
Glyma.06G170300	Glyma.05G047900	Present | Absent	Present | Absent	Absent|Present	Present |Present	Present |Present	Absent|Present	Absent|Present	Absent| Absent	Absent| Absent	Absent| Absent	125.447|3.046
Glyma.06G174000	Glyma.06G173800	Present | Absent	Present |Present	Absent| Absent	Absent|Present	Absent| Absent	Present | Absent	Absent| Absent	Present | Absent	Absent| Absent	Absent| Absent	4.741|2.417
Glyma.06G259800	Glyma.06G259100	Present | Absent	Present | Absent	Absent| Absent	Present | Absent	Present |Present	Present | Absent	Present | Absent	Absent| Absent	Absent|Present	Absent|Present	4.939|0.046
Glyma.06G283200	Glyma.12G122900	Present | Absent	Present | Absent	Absent|Present	Present |Present	Absent|Present	Present | Absent	Absent|Present	Absent| Absent	Absent| Absent	Absent|Present	0.008|204.578
Glyma.06G291600	Glyma.12G114500	Present | Absent	Absent|Present	Present |Present	Absent| Absent	Present |Present	Absent| Absent	Present |Present	Present | Absent	Absent| Absent	Absent| Absent	2.615|8.671
Glyma.06G295500	Glyma.12G110000	Present | Absent	Present | Absent	Absent| Absent	Absent| Absent	Absent| Absent	Absent| Absent	Present | Absent	Present | Absent	Absent| Absent	Absent| Absent	4.396|0.000
Glyma.06G296102	Glyma.12G202600	Present | Absent	Absent| Absent	Absent|Present	Absent|Present	Absent|Present	Present |Present	Present |Present	Present | Absent	Absent|Present	Present |Present	3.831|1.836
Glyma.06G319300	Glyma.04G118700	Present | Absent	Present |Present	Present | Absent	Present | Absent	Present |Present	Present |Present	Absent| Absent	Present |Present	Absent|Present	Absent|Present	25.938|69.435
Glyma.07G019100	Glyma.08G204300	Present | Absent	Present |Present	Present |Present	Absent|Present	Present |Present	Present |Present	Present |Present	Absent| Absent	Absent| Absent	Absent| Absent	6.676|45.259
Glyma.07G033100	Glyma.08G209100	Present | Absent	Present | Absent	Present |Present	Present |Present	Present |Present	Absent| Absent	Present |Present	Present | Absent	Absent| Absent	Absent| Absent	22.043|11.225
Glyma.07G035900	Glyma.16G005200	Present | Absent	Present |Present	Absent| Absent	Absent| Absent	Present | Absent	Absent| Absent	Absent| Absent	Absent| Absent	Absent| Absent	Absent|Present	0.764|1.480
Glyma.07G038500	Glyma.16G007700	Present | Absent	Present |Present	Absent| Absent	Absent| Absent	Present |Present	Present |Present	Absent|Present	Absent| Absent	Present |Present	Absent| Absent	601.688|1246.955
Glyma.07G040100	Glyma.16G008900	Present | Absent	Absent|Present	Present |Present	Absent|Present	Present |Present	Present |Present	Present |Present	Absent| Absent	Present | Absent	Absent| Absent	15.841|21.506
Glyma.07G042800	Glyma.16G011200	Present | Absent	Present |Present	Present |Present	Absent| Absent	Present |Present	Present |Present	Present |Present	Absent| Absent	Absent| Absent	Absent| Absent	8.110|9.586
Glyma.07G044900	Glyma.16G013000	Present | Absent	Absent|Present	Absent| Absent	Absent|Present	Present |Present	Absent| Absent	Present |Present	Absent| Absent	Absent| Absent	Absent| Absent	0.183|0.038
Glyma.07G045900	Glyma.16G013900	Present | Absent	Present | Absent	Absent| Absent	Present |Present	Present |Present	Present |Present	Absent|Present	Present | Absent	Absent| Absent	Absent| Absent	24.678|21.032
Glyma.07G060700	Glyma.16G029300	Present | Absent	Present |Present	Absent|Present	Absent|Present	Present |Present	Present |Present	Present |Present	Present | Absent	Absent| Absent	Absent|Present	1319.640|1334.040
Glyma.07G060800	Glyma.16G029400	Present | Absent	Present | Absent	Present | Absent	Absent| Absent	Present |Present	Absent|Present	Present |Present	Present | Absent	Absent| Absent	Absent|Present	29.524|0.439
Glyma.07G065600	Glyma.07G065000	Present | Absent	Present | Absent	Absent| Absent	Absent|Present	Present |Present	Present |Present	Present |Present	Present | Absent	Present |Present	Present |Present	18.172|0.725
Glyma.07G078200	Glyma.03G017100	Present | Absent	Present |Present	Absent| Absent	Present | Absent	Absent| Absent	Present | Absent	Absent| Absent	Present | Absent	Absent| Absent	Present | Absent	0.066|1.554
Glyma.07G079500	Glyma.03G017800	Present | Absent	Present | Absent	Present |Present	Present |Present	Present |Present	Absent|Present	Present |Present	Absent| Absent	Absent| Absent	Present | Absent	16.353|9.708
Glyma.07G084400	Glyma.09G192500	Present | Absent	Present |Present	Absent| Absent	Absent|Present	Present |Present	Absent|Present	Present |Present	Absent| Absent	Absent| Absent	Absent| Absent	31.945|23.829
Glyma.07G086500	Glyma.09G190500	Present | Absent	Present |Present	Present | Absent	Present | Absent	Present |Present	Present |Present	Present |Present	Absent| Absent	Absent| Absent	Present |Present	3.681|2.861
Glyma.07G089900	Glyma.07G089700	Present | Absent	Absent| Absent	Absent| Absent	Present |Present	Present | Absent	Present | Absent	Absent| Absent	Present | Absent	Present | Absent	Present |Present	0.021|0.000
Glyma.07G091600	Glyma.19G046300	Present | Absent	Present | Absent	Absent| Absent	Absent| Absent	Present |Present	Present | Absent	Present |Present	Present | Absent	Absent|Present	Absent|Present	0.135|0.000
Glyma.07G091800	Glyma.08G041300	Present | Absent	Present |Present	Present |Present	Present | Absent	Present |Present	Absent| Absent	Present |Present	Present | Absent	Present | Absent	Present |Present	15.347|16.010
Glyma.07G101100	Glyma.08G053500	Present | Absent	Absent|Present	Present |Present	Absent|Present	Present |Present	Absent|Present	Absent|Present	Absent| Absent	Present |Present	Absent| Absent	4.810|13.634
Glyma.07G105700	Glyma.09G172500	Present | Absent	Present | Absent	Present | Absent	Absent| Absent	Present |Present	Present |Present	Present |Present	Absent| Absent	Absent| Absent	Absent|Present	4.360|0.757
Glyma.07G108900	Glyma.03G118100	Present | Absent	Present | Absent	Present |Present	Present |Present	Present |Present	Absent| Absent	Absent|Present	Present | Absent	Absent| Absent	Absent| Absent	1.606|0.888
Glyma.07G136500	Glyma.11G223000	Present | Absent	Present |Present	Present | Absent	Present | Absent	Present |Present	Present |Present	Present | Absent	Present | Absent	Absent| Absent	Present |Present	61.519|42.911
Glyma.07G173000	Glyma.16G157400	Present | Absent	Present | Absent	Present | Absent	Absent| Absent	Present | Absent	Present | Absent	Present | Absent	Absent| Absent	Present | Absent	Present | Absent	0.917|1.751
Glyma.07G190700	Glyma.08G058600	Present | Absent	Present |Present	Absent| Absent	Present | Absent	Present |Present	Absent| Absent	Present | Absent	Present | Absent	Absent| Absent	Absent| Absent	2.176|0.687
Glyma.07G194800	Glyma.13G181700	Present | Absent	Absent| Absent	Present |Present	Present |Present	Present |Present	Present |Present	Present |Present	Present | Absent	Absent| Absent	Absent| Absent	2.052|1.275
Glyma.07G213000	Glyma.02G131800	Present | Absent	Present | Absent	Absent| Absent	Absent| Absent	Present |Present	Present |Present	Absent| Absent	Absent| Absent	Absent| Absent	Present |Present	0.031|0.000
Glyma.07G213700	Glyma.02G102400	Present | Absent	Present |Present	Present |Present	Absent|Present	Present |Present	Absent| Absent	Present |Present	Absent| Absent	Present | Absent	Absent| Absent	4.973|8.833
Glyma.07G226633	Glyma.07G226567	Present | Absent	Present | Absent	Absent| Absent	Present | Absent	Present | Absent	Present | Absent	Present | Absent	Present | Absent	Absent| Absent	Absent| Absent	0.000|4.656
Glyma.07G229000	Glyma.20G033900	Present | Absent	Present |Present	Absent| Absent	Present | Absent	Present |Present	Absent|Present	Absent| Absent	Absent| Absent	Absent| Absent	Absent|Present	29.952|177.814
Glyma.07G229600	Glyma.20G035200	Present | Absent	Present |Present	Present | Absent	Absent| Absent	Present |Present	Present | Absent	Present |Present	Absent| Absent	Absent|Present	Absent|Present	5.489|2.463
Glyma.07G233800	Glyma.17G039100	Present | Absent	Present |Present	Absent| Absent	Absent| Absent	Present |Present	Present | Absent	Present |Present	Present | Absent	Absent| Absent	Absent|Present	34.733|104.800
Glyma.07G237500	Glyma.17G036100	Present | Absent	Absent| Absent	Absent|Present	Absent|Present	Present |Present	Absent| Absent	Absent|Present	Absent| Absent	Absent| Absent	Absent| Absent	23.944|4.935
Glyma.07G258100	Glyma.17G015900	Present | Absent	Present | Absent	Absent|Present	Absent| Absent	Present |Present	Present | Absent	Present |Present	Present | Absent	Absent| Absent	Absent| Absent	2.076|0.242
Glyma.07G267200	Glyma.17G007100	Present | Absent	Present |Present	Absent| Absent	Absent| Absent	Present | Absent	Absent|Present	Present | Absent	Absent| Absent	Absent| Absent	Absent| Absent	113.833|29.827
Glyma.08G015300	Glyma.05G208700	Present | Absent	Present | Absent	Absent| Absent	Absent| Absent	Present | Absent	Absent| Absent	Absent| Absent	Absent| Absent	Absent| Absent	Absent| Absent	379.594|0.634
Glyma.08G016300	Glyma.05G209600	Present | Absent	Present |Present	Present | Absent	Absent|Present	Present |Present	Present |Present	Present |Present	Present | Absent	Absent| Absent	Present |Present	2.156|8.161
Glyma.08G019300	Glyma.05G212800	Present | Absent	Present | Absent	Present |Present	Absent| Absent	Present |Present	Present |Present	Present |Present	Present | Absent	Absent| Absent	Absent|Present	90.390|79.597
Glyma.08G021900	Glyma.05G215900	Present | Absent	Present |Present	Absent|Present	Present | Absent	Present | Absent	Absent| Absent	Present |Present	Absent| Absent	Absent| Absent	Absent|Present	0.177|0.884
Glyma.08G037400	Glyma.05G229900	Present | Absent	Present |Present	Present |Present	Present |Present	Present |Present	Absent| Absent	Present |Present	Present | Absent	Absent| Absent	Absent| Absent	0.898|0.756
Glyma.08G040800	Glyma.05G233500	Present | Absent	Absent|Present	Absent| Absent	Present |Present	Present |Present	Absent|Present	Present |Present	Present | Absent	Absent| Absent	Absent| Absent	37.203|7.015
Glyma.08G043000	Glyma.05G235500	Present | Absent	Present |Present	Present |Present	Present | Absent	Present |Present	Absent| Absent	Present |Present	Absent| Absent	Present | Absent	Absent| Absent	52.716|14.916
Glyma.08G046200	Glyma.05G239100	Present | Absent	Present |Present	Present |Present	Present |Present	Present |Present	Absent|Present	Present |Present	Absent| Absent	Absent|Present	Absent| Absent	26.380|15.613
Glyma.08G047300	Glyma.05G240200	Present | Absent	Absent| Absent	Present | Absent	Absent|Present	Present |Present	Present |Present	Present |Present	Present | Absent	Absent| Absent	Absent| Absent	5.486|0.551
Glyma.08G053000	Glyma.05G245000	Present | Absent	Present |Present	Present | Absent	Present | Absent	Present |Present	Absent| Absent	Present |Present	Absent| Absent	Absent|Present	Present |Present	77.483|27.261
Glyma.08G055000	Glyma.18G012700	Present | Absent	Absent| Absent	Present | Absent	Absent| Absent	Present | Absent	Absent|Present	Present |Present	Present | Absent	Present | Absent	Absent|Present	14.861|0.000
Glyma.08G056200	Glyma.05G247700	Present | Absent	Present |Present	Present |Present	Present |Present	Present |Present	Absent| Absent	Present |Present	Absent| Absent	Absent| Absent	Present |Present	56.138|28.333
Glyma.08G056300	Glyma.05G247800	Present | Absent	Absent|Present	Absent|Present	Absent|Present	Absent|Present	Absent|Present	Present |Present	Present | Absent	Absent| Absent	Present | Absent	0.000|119.075
Glyma.08G060200	Glyma.07G189100	Present | Absent	Absent| Absent	Present |Present	Present |Present	Present |Present	Present |Present	Present | Absent	Present | Absent	Absent| Absent	Absent| Absent	4.657|3.244
Glyma.08G072100	Glyma.05G117000	Present | Absent	Absent| Absent	Present | Absent	Absent| Absent	Present |Present	Present |Present	Present |Present	Absent| Absent	Absent| Absent	Present |Present	8.155|4.507
Glyma.08G078500	Glyma.05G123400	Present | Absent	Present | Absent	Present | Absent	Absent| Absent	Present |Present	Absent| Absent	Present | Absent	Absent| Absent	Present |Present	Absent| Absent	2.191|0.457
Glyma.08G079600	Glyma.05G124500	Present | Absent	Present |Present	Absent|Present	Absent|Present	Present |Present	Absent|Present	Present | Absent	Absent| Absent	Absent| Absent	Absent|Present	2.620|5.786
Glyma.08G082200	Glyma.05G127500	Present | Absent	Present |Present	Present |Present	Absent|Present	Present |Present	Present |Present	Present |Present	Absent| Absent	Absent| Absent	Absent| Absent	4.896|1.095
Glyma.08G093500	Glyma.08G093300	Present | Absent	Present | Absent	Present | Absent	Present | Absent	Present | Absent	Absent| Absent	Present | Absent	Absent| Absent	Absent|Present	Absent| Absent	151.323|0.318
Glyma.08G107500	Glyma.05G150600	Present | Absent	Absent| Absent	Absent|Present	Present |Present	Present |Present	Present | Absent	Present |Present	Present | Absent	Present | Absent	Absent| Absent	36.774|0.943
Glyma.08G110600	Glyma.05G153300	Present | Absent	Present | Absent	Present |Present	Present |Present	Present |Present	Absent| Absent	Present |Present	Absent| Absent	Absent| Absent	Absent| Absent	7.068|10.920
Glyma.08G130900	Glyma.05G173600	Present | Absent	Present |Present	Present |Present	Absent|Present	Present |Present	Absent| Absent	Present |Present	Absent| Absent	Absent| Absent	Absent| Absent	9.110|6.472
Glyma.08G131400	Glyma.05G174200	Present | Absent	Present |Present	Absent| Absent	Present | Absent	Present |Present	Present |Present	Absent|Present	Present | Absent	Absent| Absent	Absent| Absent	30.663|19.292
Glyma.08G131600	Glyma.05G174400	Present | Absent	Present | Absent	Present |Present	Absent| Absent	Present |Present	Present |Present	Present |Present	Absent| Absent	Absent| Absent	Present | Absent	32.289|19.552
Glyma.08G132000	Glyma.05G174700	Present | Absent	Absent| Absent	Present |Present	Absent| Absent	Present |Present	Present |Present	Present |Present	Present | Absent	Absent| Absent	Absent| Absent	2.813|8.875
Glyma.08G132800	Glyma.05G175600	Present | Absent	Present | Absent	Present | Absent	Absent| Absent	Present | Absent	Absent| Absent	Present | Absent	Present | Absent	Absent| Absent	Absent| Absent	68.367|97.783
Glyma.08G139800	Glyma.05G182100	Present | Absent	Present | Absent	Absent| Absent	Absent| Absent	Present |Present	Absent|Present	Absent| Absent	Absent| Absent	Present |Present	Present | Absent	0.465|0.038
Glyma.08G153600	Glyma.15G272500	Present | Absent	Present | Absent	Absent| Absent	Absent| Absent	Present | Absent	Absent| Absent	Present | Absent	Absent| Absent	Absent| Absent	Absent|Present	187.892|0.065
Glyma.08G153800	Glyma.15G272400	Present | Absent	Present |Present	Present |Present	Absent| Absent	Present |Present	Present | Absent	Present |Present	Absent| Absent	Absent| Absent	Absent| Absent	3.884|5.243
Glyma.08G158300	Glyma.15G268100	Present | Absent	Present | Absent	Present |Present	Present |Present	Present |Present	Present |Present	Present |Present	Absent| Absent	Absent|Present	Present |Present	8.385|6.816
Glyma.08G161600	Glyma.15G266100	Present | Absent	Present | Absent	Present | Absent	Present |Present	Present |Present	Present | Absent	Present |Present	Absent| Absent	Present |Present	Present |Present	35.482|34.838
Glyma.08G169000	Glyma.15G258100	Present | Absent	Present |Present	Absent| Absent	Absent| Absent	Present |Present	Present |Present	Absent|Present	Present |Present	Present |Present	Present |Present	0.179|2.974
Glyma.08G171000	Glyma.08G170700	Present | Absent	Present | Absent	Absent| Absent	Absent| Absent	Absent| Absent	Absent| Absent	Absent| Absent	Present | Absent	Absent| Absent	Absent| Absent	213.162|3.128
Glyma.08G174400	Glyma.15G252700	Present | Absent	Absent| Absent	Absent| Absent	Present |Present	Present |Present	Present |Present	Absent| Absent	Present | Absent	Present |Present	Absent| Absent	0.048|0.000
Glyma.08G195000	Glyma.07G011900	Present | Absent	Present | Absent	Absent| Absent	Present | Absent	Present | Absent	Present | Absent	Absent| Absent	Absent| Absent	Absent|Present	Absent| Absent	0.027|0.198
Glyma.08G208800	Glyma.06G182400	Present | Absent	Present | Absent	Absent| Absent	Absent| Absent	Absent| Absent	Absent| Absent	Absent| Absent	Present | Absent	Absent| Absent	Absent| Absent	0.000|0.000
Glyma.08G212300	Glyma.07G030500	Present | Absent	Absent| Absent	Absent| Absent	Absent| Absent	Present |Present	Present |Present	Absent| Absent	Absent| Absent	Absent| Absent	Present |Present	0.819|0.708
Glyma.08G218700	Glyma.07G023100	Present | Absent	Present |Present	Present | Absent	Absent| Absent	Present |Present	Absent| Absent	Present | Absent	Present | Absent	Absent| Absent	Absent| Absent	2.973|7.235
Glyma.08G220000	Glyma.07G021800	Present | Absent	Present | Absent	Absent| Absent	Absent|Present	Present |Present	Present |Present	Present |Present	Present | Absent	Absent| Absent	Absent| Absent	0.619|5.038
Glyma.08G220500	Glyma.07G021300	Present | Absent	Present |Present	Present |Present	Absent| Absent	Present |Present	Absent| Absent	Present |Present	Present | Absent	Absent| Absent	Absent| Absent	0.542|0.395
Glyma.08G223400	Glyma.07G003200	Present | Absent	Present |Present	Present |Present	Absent| Absent	Absent|Present	Present |Present	Present |Present	Present | Absent	Absent| Absent	Absent| Absent	16.189|6.002
Glyma.08G263800	Glyma.01G082400	Present | Absent	Present |Present	Absent| Absent	Present |Present	Present |Present	Absent|Present	Present |Present	Present |Present	Present | Absent	Present |Present	10.870|25.286
Glyma.08G297500	Glyma.18G124200	Present | Absent	Absent| Absent	Absent| Absent	Absent| Absent	Present | Absent	Absent|Present	Absent| Absent	Present | Absent	Present | Absent	Present | Absent	4.929|0.242
Glyma.08G297900	Glyma.18G123800	Present | Absent	Present |Present	Present |Present	Present |Present	Present |Present	Present | Absent	Present |Present	Absent| Absent	Absent|Present	Absent|Present	4.590|9.753
Glyma.08G298900	Glyma.18G122000	Present | Absent	Present |Present	Present | Absent	Absent| Absent	Present | Absent	Absent| Absent	Present | Absent	Present | Absent	Present | Absent	Present |Present	6.859|2.313
Glyma.08G303800	Glyma.18G116300	Present | Absent	Present | Absent	Absent| Absent	Present | Absent	Present | Absent	Absent| Absent	Present |Present	Absent| Absent	Absent|Present	Present | Absent	154.710|2.729
Glyma.08G309000	Glyma.18G107400	Present | Absent	Present | Absent	Absent| Absent	Absent| Absent	Present | Absent	Present |Present	Absent|Present	Absent| Absent	Absent|Present	Present |Present	3.661|0.000
Glyma.08G311300	Glyma.18G104250	Present | Absent	Present | Absent	Absent| Absent	Present |Present	Present | Absent	Present |Present	Present | Absent	Absent| Absent	Absent| Absent	Present |Present	23.543|0.000
Glyma.08G315900	Glyma.18G097000	Present | Absent	Present |Present	Absent| Absent	Present | Absent	Present |Present	Present | Absent	Present |Present	Absent| Absent	Absent| Absent	Present |Present	9.154|10.734
Glyma.08G316700	Glyma.14G023300	Present | Absent	Present | Absent	Present | Absent	Absent| Absent	Present | Absent	Present | Absent	Present | Absent	Present | Absent	Present |Present	Present |Present	84.651|30.624
Glyma.08G318100	Glyma.08G318200	Present | Absent	Present |Present	Present | Absent	Present |Present	Present |Present	Present |Present	Present |Present	Present | Absent	Absent| Absent	Present |Present	3.984|4.458
Glyma.08G328000	Glyma.18G078600	Present | Absent	Present |Present	Absent| Absent	Present | Absent	Present |Present	Present |Present	Absent|Present	Absent| Absent	Present | Absent	Absent| Absent	0.350|2.214
Glyma.08G328800	Glyma.18G078000	Present | Absent	Present | Absent	Absent| Absent	Absent|Present	Present | Absent	Present |Present	Present | Absent	Absent| Absent	Absent| Absent	Absent| Absent	26.068|1.016
Glyma.08G330800	Glyma.18G075600	Present | Absent	Present |Present	Absent| Absent	Present | Absent	Present |Present	Present |Present	Present | Absent	Absent| Absent	Absent| Absent	Absent| Absent	3.433|4.391
Glyma.08G333700	Glyma.18G066500	Present | Absent	Present |Present	Present |Present	Absent| Absent	Present |Present	Present |Present	Present |Present	Absent| Absent	Present | Absent	Present | Absent	15.789|15.497
Glyma.08G335900	Glyma.18G071000	Present | Absent	Present |Present	Present |Present	Present | Absent	Present |Present	Present | Absent	Present |Present	Absent| Absent	Absent| Absent	Present | Absent	5.863|11.491
Glyma.08G341600	Glyma.01G095232	Present | Absent	Present | Absent	Absent| Absent	Present | Absent	Present |Present	Absent| Absent	Present | Absent	Absent| Absent	Absent|Present	Absent|Present	46.108|168.907
Glyma.08G345300	Glyma.08G361000	Present | Absent	Absent| Absent	Absent|Present	Present | Absent	Present |Present	Absent| Absent	Present |Present	Absent| Absent	Absent| Absent	Absent| Absent	9.703|20.294
Glyma.08G350900	Glyma.18G165000	Present | Absent	Present |Present	Present |Present	Present | Absent	Present |Present	Present |Present	Present |Present	Absent| Absent	Present | Absent	Absent|Present	16.881|31.028
Glyma.08G352800	Glyma.18G169800	Present | Absent	Present | Absent	Absent| Absent	Absent|Present	Present |Present	Absent|Present	Present | Absent	Present | Absent	Present |Present	Absent|Present	2.919|2.866
Glyma.08G359700	Glyma.01G001100	Present | Absent	Present | Absent	Present | Absent	Absent|Present	Present |Present	Present | Absent	Present |Present	Absent| Absent	Absent| Absent	Present | Absent	14.355|51.788
Glyma.09G004400	Glyma.15G108700	Present | Absent	Present |Present	Absent| Absent	Present | Absent	Present |Present	Absent| Absent	Present |Present	Present | Absent	Absent| Absent	Absent| Absent	354.732|225.807
Glyma.09G010600	Glyma.15G115100	Present | Absent	Present | Absent	Present |Present	Absent| Absent	Present |Present	Present |Present	Present |Present	Present | Absent	Present | Absent	Present |Present	15.801|9.093
Glyma.09G011300	Glyma.15G115800	Present | Absent	Present |Present	Present |Present	Absent| Absent	Present |Present	Present |Present	Present |Present	Present | Absent	Absent|Present	Absent|Present	4.686|3.596
Glyma.09G015400	Glyma.15G121200	Present | Absent	Absent|Present	Present |Present	Present |Present	Present |Present	Present |Present	Present |Present	Absent| Absent	Absent| Absent	Absent| Absent	20.414|18.615
Glyma.09G018900	Glyma.07G270800	Present | Absent	Absent| Absent	Present | Absent	Present |Present	Present |Present	Present | Absent	Present |Present	Absent| Absent	Absent| Absent	Present |Present	1.405|26.732
Glyma.09G027000	Glyma.15G132800	Present | Absent	Absent|Present	Absent|Present	Absent|Present	Present |Present	Absent| Absent	Absent|Present	Absent| Absent	Present | Absent	Present | Absent	3.007|5.946
Glyma.09G028100	Glyma.15G133900	Present | Absent	Absent| Absent	Absent| Absent	Present |Present	Present |Present	Present |Present	Present |Present	Present | Absent	Absent| Absent	Absent| Absent	40.305|46.253
Glyma.09G042400	Glyma.07G245400	Present | Absent	Absent| Absent	Absent| Absent	Present | Absent	Present |Present	Present |Present	Present | Absent	Present | Absent	Absent|Present	Absent|Present	1.413|1.041
Glyma.09G062300	Glyma.15G168700	Present | Absent	Present | Absent	Absent|Present	Present |Present	Present |Present	Present | Absent	Present |Present	Absent| Absent	Absent| Absent	Absent| Absent	21.719|32.084
Glyma.09G066400	Glyma.15G172400	Present | Absent	Present |Present	Present |Present	Present |Present	Present |Present	Present |Present	Present |Present	Present | Absent	Present | Absent	Present |Present	5.350|3.038
Glyma.09G077500	Glyma.15G184900	Present | Absent	Present |Present	Absent|Present	Present | Absent	Present |Present	Present |Present	Present |Present	Absent| Absent	Absent| Absent	Absent| Absent	72.768|44.345
Glyma.09G087700	Glyma.15G194300	Present | Absent	Present |Present	Absent| Absent	Present | Absent	Present |Present	Present | Absent	Present |Present	Present |Present	Present |Present	Present |Present	1272.700|1332.325
Glyma.09G093400	Glyma.15G199800	Present | Absent	Present |Present	Present | Absent	Present |Present	Present |Present	Present |Present	Present |Present	Absent| Absent	Absent|Present	Present |Present	36.465|28.510
Glyma.09G099400	Glyma.15G209800	Present | Absent	Present |Present	Absent|Present	Present |Present	Present |Present	Present | Absent	Present |Present	Present | Absent	Present | Absent	Present |Present	3.743|3.493
Glyma.09G109200	Glyma.02G171100	Present | Absent	Present | Absent	Absent|Present	Absent| Absent	Present |Present	Absent| Absent	Absent|Present	Absent| Absent	Absent|Present	Present |Present	1.241|11.275
Glyma.09G125900	Glyma.16G187200	Present | Absent	Absent| Absent	Present | Absent	Present | Absent	Present | Absent	Absent| Absent	Present | Absent	Present | Absent	Absent| Absent	Present |Present	3.676|0.044
Glyma.09G129500	Glyma.16G177400	Present | Absent	Present |Present	Absent|Present	Present |Present	Present |Present	Present | Absent	Present |Present	Present | Absent	Absent| Absent	Absent| Absent	13.350|7.998
Glyma.09G138100	Glyma.11G198300	Present | Absent	Present | Absent	Absent|Present	Present |Present	Present |Present	Present |Present	Absent|Present	Present | Absent	Present |Present	Present |Present	7.139|0.111
Glyma.09G143800	Glyma.16G196800	Present | Absent	Present | Absent	Present |Present	Present |Present	Present |Present	Present |Present	Present |Present	Absent| Absent	Present | Absent	Present | Absent	4.162|7.484
Glyma.09G157600	Glyma.16G208100	Present | Absent	Absent| Absent	Absent|Present	Present | Absent	Present |Present	Present | Absent	Absent|Present	Absent| Absent	Absent| Absent	Absent| Absent	36.365|3.324
Glyma.09G160100	Glyma.16G209500	Present | Absent	Present | Absent	Absent|Present	Present |Present	Present |Present	Present | Absent	Present |Present	Present | Absent	Absent| Absent	Present |Present	13.721|0.529
Glyma.09G174200	Glyma.05G235500	Present | Absent	Present |Present	Absent|Present	Present | Absent	Present |Present	Present | Absent	Present |Present	Present | Absent	Absent| Absent	Absent| Absent	40.591|14.916
Glyma.09G187100	Glyma.07G089600	Present | Absent	Present |Present	Present |Present	Present |Present	Present |Present	Present |Present	Present |Present	Absent| Absent	Absent| Absent	Absent| Absent	6.244|6.309
Glyma.09G187400	Glyma.07G089400	Present | Absent	Present |Present	Absent| Absent	Present | Absent	Present |Present	Present |Present	Present |Present	Present | Absent	Absent| Absent	Absent| Absent	3.989|11.811
Glyma.09G190400	Glyma.07G086600	Present | Absent	Present |Present	Absent| Absent	Absent| Absent	Present |Present	Present | Absent	Present | Absent	Present | Absent	Absent| Absent	Absent| Absent	3.001|4.389
Glyma.09G190600	Glyma.07G086400	Present | Absent	Present | Absent	Present |Present	Present |Present	Present |Present	Absent| Absent	Present |Present	Absent| Absent	Present | Absent	Present | Absent	5.348|1.831
Glyma.09G193300	Glyma.01G145400	Present | Absent	Present |Present	Absent| Absent	Absent|Present	Present |Present	Present |Present	Present |Present	Absent| Absent	Absent|Present	Present |Present	238.020|179.117
Glyma.09G211400	Glyma.01G009600	Present | Absent	Present |Present	Present | Absent	Present |Present	Present |Present	Present | Absent	Present | Absent	Present | Absent	Absent| Absent	Absent|Present	6.126|0.909
Glyma.09G212100	Glyma.01G147800	Present | Absent	Present | Absent	Present |Present	Present |Present	Present |Present	Present |Present	Present |Present	Present | Absent	Absent| Absent	Absent| Absent	11.019|5.918
Glyma.09G215900	Glyma.01G150900	Present | Absent	Absent| Absent	Present | Absent	Present |Present	Present |Present	Present | Absent	Present | Absent	Present | Absent	Absent| Absent	Absent| Absent	1.260|0.077
Glyma.09G225600	Glyma.09G225700	Present | Absent	Present |Present	Present |Present	Absent| Absent	Present |Present	Present |Present	Present |Present	Present | Absent	Absent| Absent	Present |Present	23.220|18.835
Glyma.09G228200	Glyma.12G008300	Present | Absent	Present | Absent	Absent|Present	Absent|Present	Present |Present	Absent| Absent	Present |Present	Present | Absent	Absent| Absent	Present |Present	7.994|7.217
Glyma.09G231400	Glyma.12G005200	Present | Absent	Present |Present	Absent| Absent	Absent|Present	Present |Present	Present | Absent	Absent|Present	Present | Absent	Absent| Absent	Absent| Absent	18.206|33.327
Glyma.09G232700	Glyma.12G003900	Present | Absent	Present |Present	Present |Present	Absent| Absent	Present |Present	Present |Present	Present |Present	Present | Absent	Present | Absent	Absent| Absent	7.941|2.062
Glyma.09G238400	Glyma.18G259300	Present | Absent	Present |Present	Present |Present	Absent| Absent	Present |Present	Absent|Present	Present |Present	Absent| Absent	Absent| Absent	Absent| Absent	5.213|9.262
Glyma.09G250600	Glyma.18G241900	Present | Absent	Present |Present	Present |Present	Present |Present	Present |Present	Absent|Present	Present |Present	Present | Absent	Absent| Absent	Absent|Present	84.848|28.586
Glyma.09G250800	Glyma.18G241700	Present | Absent	Absent|Present	Present | Absent	Absent| Absent	Present |Present	Absent| Absent	Present |Present	Present | Absent	Present | Absent	Absent| Absent	2669.985|2339.040
Glyma.09G252600	Glyma.18G240100	Present | Absent	Present | Absent	Present | Absent	Absent| Absent	Present | Absent	Present | Absent	Present | Absent	Present | Absent	Absent| Absent	Absent| Absent	15.154|5.650
Glyma.09G260100	Glyma.18G232400	Present | Absent	Present |Present	Present |Present	Absent| Absent	Present |Present	Absent| Absent	Present |Present	Absent| Absent	Absent| Absent	Absent| Absent	2.715|8.586
Glyma.09G264600	Glyma.18G227400	Present | Absent	Absent|Present	Present |Present	Present |Present	Present |Present	Absent|Present	Present |Present	Absent| Absent	Absent|Present	Absent|Present	7.401|3.102
Glyma.09G264700	Glyma.18G227200	Present | Absent	Present |Present	Absent| Absent	Present |Present	Present |Present	Present |Present	Present |Present	Absent| Absent	Absent|Present	Absent| Absent	31.121|92.504
Glyma.09G267700	Glyma.18G222200	Present | Absent	Absent| Absent	Present |Present	Absent|Present	Present |Present	Present |Present	Absent|Present	Absent| Absent	Absent| Absent	Absent| Absent	30.402|60.733
Glyma.09G273000	Glyma.18G216100	Present | Absent	Present |Present	Present |Present	Present |Present	Present |Present	Absent| Absent	Present |Present	Absent| Absent	Absent| Absent	Absent| Absent	10.680|13.598
Glyma.09G273600	Glyma.18G212800	Present | Absent	Present |Present	Absent| Absent	Absent| Absent	Present |Present	Present |Present	Present |Present	Absent| Absent	Absent| Absent	Absent| Absent	17.497|18.433
Glyma.09G274000	Glyma.18G213200	Present | Absent	Present |Present	Absent| Absent	Present |Present	Present |Present	Absent|Present	Present |Present	Absent| Absent	Present |Present	Absent|Present	10.049|1.970
Glyma.09G274700	Glyma.18G213700	Present | Absent	Present |Present	Present | Absent	Present |Present	Present |Present	Present |Present	Present |Present	Present | Absent	Absent| Absent	Present |Present	2.315|1.792
Glyma.09G275300	Glyma.18G214200	Present | Absent	Present |Present	Absent| Absent	Absent|Present	Present |Present	Absent| Absent	Absent| Absent	Present | Absent	Absent| Absent	Absent| Absent	8.067|0.936
Glyma.09G275400	Glyma.18G214300	Present | Absent	Present | Absent	Absent| Absent	Absent| Absent	Absent| Absent	Present |Present	Absent| Absent	Present | Absent	Absent|Present	Absent|Present	0.000|0.000
Glyma.09G275900	Glyma.01G132300	Present | Absent	Present |Present	Present |Present	Present |Present	Present |Present	Present |Present	Present |Present	Present | Absent	Present | Absent	Present |Present	9.322|1.716
Glyma.10G008021	Glyma.10G188200	Present | Absent	Present |Present	Absent| Absent	Absent|Present	Present | Absent	Absent|Present	Present | Absent	Present | Absent	Absent| Absent	Absent| Absent	3.903|61.340
Glyma.10G012900	Glyma.02G012500	Present | Absent	Present | Absent	Present |Present	Absent|Present	Present |Present	Absent|Present	Present |Present	Absent| Absent	Present | Absent	Present |Present	670.162|336.234
Glyma.10G017500	Glyma.02G017000	Present | Absent	Absent| Absent	Present |Present	Present | Absent	Present |Present	Present |Present	Present |Present	Absent| Absent	Absent| Absent	Absent|Present	14.474|1.482
Glyma.10G018400	Glyma.19G211300	Present | Absent	Present | Absent	Present |Present	Absent|Present	Present |Present	Present |Present	Present | Absent	Absent| Absent	Absent|Present	Present | Absent	11.188|0.645
Glyma.10G022900	Glyma.02G151100	Present | Absent	Present | Absent	Present | Absent	Present |Present	Present |Present	Absent|Present	Present |Present	Absent| Absent	Absent| Absent	Present | Absent	6.649|1.892
Glyma.10G024200	Glyma.02G149700	Present | Absent	Present |Present	Present |Present	Present | Absent	Present |Present	Absent| Absent	Present |Present	Present | Absent	Absent| Absent	Absent| Absent	86.902|88.148
Glyma.10G024300	Glyma.02G149600	Present | Absent	Present |Present	Absent|Present	Absent| Absent	Present |Present	Present |Present	Present |Present	Absent| Absent	Absent| Absent	Absent| Absent	13.998|7.372
Glyma.10G031300	Glyma.02G143100	Present | Absent	Present |Present	Present |Present	Present | Absent	Present |Present	Absent|Present	Present |Present	Absent| Absent	Absent| Absent	Absent| Absent	2.030|2.508
Glyma.10G039100	Glyma.13G125500	Present | Absent	Absent| Absent	Absent| Absent	Present |Present	Present |Present	Absent| Absent	Present |Present	Present | Absent	Absent| Absent	Absent| Absent	3.379|6.508
Glyma.10G042100	Glyma.10G042000	Present | Absent	Present |Present	Present |Present	Present |Present	Present |Present	Absent| Absent	Present |Present	Absent| Absent	Absent| Absent	Absent| Absent	298.172|1214.720
Glyma.10G044200	Glyma.13G131800	Present | Absent	Present |Present	Absent| Absent	Present |Present	Present |Present	Present |Present	Present |Present	Present | Absent	Absent| Absent	Present | Absent	12.470|3.821
Glyma.10G047200	Glyma.13G135100	Present | Absent	Absent| Absent	Present | Absent	Absent|Present	Present | Absent	Present |Present	Present | Absent	Absent| Absent	Present |Present	Absent| Absent	11.918|21.595
Glyma.10G064200	Glyma.13G148700	Present | Absent	Present |Present	Absent| Absent	Present |Present	Present | Absent	Absent|Present	Present | Absent	Absent| Absent	Absent| Absent	Present |Present	28.607|3.305
Glyma.10G066100	Glyma.13G151200	Present | Absent	Present |Present	Absent| Absent	Present | Absent	Present |Present	Present | Absent	Present | Absent	Absent| Absent	Absent|Present	Present |Present	20.543|3.211
Glyma.10G082300	Glyma.02G195500	Present | Absent	Present |Present	Absent| Absent	Present |Present	Present |Present	Present | Absent	Present |Present	Absent| Absent	Absent| Absent	Present |Present	13.886|1.950
Glyma.10G093600	Glyma.02G174800	Present | Absent	Absent|Present	Present |Present	Present | Absent	Present |Present	Present | Absent	Present |Present	Absent| Absent	Present |Present	Present |Present	12.214|5.222
Glyma.10G097800	Glyma.19G139300	Present | Absent	Present |Present	Absent| Absent	Present |Present	Present |Present	Present |Present	Present |Present	Present | Absent	Present | Absent	Present | Absent	279.284|278.787
Glyma.10G150000	Glyma.20G238400	Present | Absent	Present |Present	Absent|Present	Absent| Absent	Present |Present	Present |Present	Present |Present	Present | Absent	Absent| Absent	Absent| Absent	8.996|9.463
Glyma.10G151000	Glyma.03G234800	Present | Absent	Present |Present	Absent| Absent	Absent| Absent	Absent|Present	Absent|Present	Absent|Present	Present | Absent	Absent| Absent	Present | Absent	1.116|19.455
Glyma.10G158700	Glyma.20G229900	Present | Absent	Present |Present	Absent|Present	Present | Absent	Present |Present	Present | Absent	Present |Present	Absent| Absent	Absent| Absent	Absent| Absent	19.981|9.600
Glyma.10G172300	Glyma.13G316200	Present | Absent	Absent| Absent	Absent|Present	Present |Present	Present |Present	Present | Absent	Absent|Present	Present | Absent	Present | Absent	Absent| Absent	1.887|14.367
Glyma.10G172500	Glyma.20G217700	Present | Absent	Present |Present	Absent|Present	Present |Present	Present |Present	Present |Present	Absent|Present	Present | Absent	Absent| Absent	Present | Absent	2.747|3.891
Glyma.10G179700	Glyma.20G210700	Present | Absent	Present |Present	Present | Absent	Present |Present	Present |Present	Present |Present	Present | Absent	Absent| Absent	Absent| Absent	Absent| Absent	20.758|2.204
Glyma.10G200100	Glyma.20G190400	Present | Absent	Absent| Absent	Present | Absent	Absent| Absent	Present |Present	Present | Absent	Present |Present	Present | Absent	Absent| Absent	Present | Absent	16.705|17.374
Glyma.10G205500	Glyma.01G091000	Present | Absent	Present | Absent	Absent| Absent	Present |Present	Present |Present	Absent|Present	Absent| Absent	Absent| Absent	Absent|Present	Absent|Present	84.158|0.043
Glyma.10G211300	Glyma.20G179600	Present | Absent	Present |Present	Present |Present	Present | Absent	Present |Present	Present |Present	Present |Present	Absent| Absent	Absent| Absent	Present |Present	2.244|7.368
Glyma.10G219600	Glyma.20G172100	Present | Absent	Present |Present	Present | Absent	Present | Absent	Present |Present	Absent|Present	Present |Present	Absent| Absent	Absent| Absent	Absent| Absent	9.457|9.651
Glyma.10G221500	Glyma.20G170000	Present | Absent	Present |Present	Absent| Absent	Absent|Present	Present |Present	Present |Present	Present |Present	Absent| Absent	Absent| Absent	Present | Absent	19.047|9.213
Glyma.10G222100	Glyma.20G169500	Present | Absent	Present |Present	Present | Absent	Absent| Absent	Present |Present	Absent|Present	Present |Present	Absent| Absent	Absent| Absent	Absent| Absent	105.282|115.909
Glyma.10G224900	Glyma.20G166900	Present | Absent	Present |Present	Present |Present	Present |Present	Present |Present	Present | Absent	Present |Present	Present |Present	Absent| Absent	Absent| Absent	4.673|3.386
Glyma.10G230600	Glyma.16G178000	Present | Absent	Present |Present	Absent| Absent	Absent|Present	Present |Present	Absent|Present	Present |Present	Absent| Absent	Absent| Absent	Absent| Absent	2.570|25.555
Glyma.10G232000	Glyma.20G162100	Present | Absent	Present |Present	Present |Present	Absent| Absent	Present |Present	Present |Present	Present |Present	Present | Absent	Absent|Present	Absent|Present	1.014|1.095
Glyma.10G262700	Glyma.17G166500	Present | Absent	Present | Absent	Present | Absent	Present |Present	Present |Present	Present | Absent	Present | Absent	Absent| Absent	Absent|Present	Present | Absent	22.092|0.000
Glyma.10G267200	Glyma.20G123600	Present | Absent	Present |Present	Present |Present	Absent|Present	Present |Present	Present |Present	Present |Present	Absent| Absent	Present | Absent	Absent|Present	112.034|122.329
Glyma.10G274000	Glyma.20G116000	Present | Absent	Present |Present	Present | Absent	Present |Present	Present |Present	Absent| Absent	Present |Present	Present | Absent	Absent| Absent	Present | Absent	15.370|20.197
Glyma.10G274300	Glyma.20G115600	Present | Absent	Present |Present	Absent| Absent	Present | Absent	Present |Present	Present | Absent	Absent|Present	Present | Absent	Present |Present	Absent| Absent	0.079|0.143
Glyma.10G274651	Glyma.20G115200	Present | Absent	Present | Absent	Absent| Absent	Absent| Absent	Absent| Absent	Absent| Absent	Absent| Absent	Absent| Absent	Absent| Absent	Absent| Absent	1.924|0.000
Glyma.10G275000	Glyma.20G114800	Present | Absent	Present | Absent	Present | Absent	Present |Present	Present |Present	Absent| Absent	Present |Present	Present | Absent	Absent|Present	Absent| Absent	0.425|3.639
Glyma.10G280000	Glyma.20G109400	Present | Absent	Present |Present	Present | Absent	Present | Absent	Present | Absent	Present |Present	Present |Present	Absent| Absent	Present | Absent	Absent| Absent	9.683|16.894
Glyma.11G006400	Glyma.01G236800	Present | Absent	Absent| Absent	Absent| Absent	Present | Absent	Present |Present	Present |Present	Present |Present	Absent| Absent	Present |Present	Absent| Absent	33.305|13.556
Glyma.11G013200	Glyma.01G230200	Present | Absent	Present |Present	Absent| Absent	Present |Present	Present |Present	Present | Absent	Present |Present	Absent| Absent	Absent| Absent	Absent| Absent	41.654|10.379
Glyma.11G018000	Glyma.01G225100	Present | Absent	Present |Present	Absent| Absent	Present | Absent	Present |Present	Absent|Present	Absent| Absent	Absent| Absent	Present |Present	Absent| Absent	0.123|0.009
Glyma.11G032200	Glyma.17G141200	Present | Absent	Absent|Present	Absent|Present	Absent| Absent	Present | Absent	Present | Absent	Absent| Absent	Absent| Absent	Absent| Absent	Absent| Absent	31.636|14.873
Glyma.11G046200	Glyma.01G195500	Present | Absent	Present | Absent	Absent| Absent	Absent|Present	Present |Present	Present |Present	Absent| Absent	Present | Absent	Present | Absent	Present |Present	0.531|0.369
Glyma.11G051000	Glyma.01G191200	Present | Absent	Present |Present	Absent| Absent	Absent|Present	Present |Present	Absent| Absent	Absent|Present	Absent| Absent	Absent| Absent	Absent| Absent	1.923|1.278
Glyma.11G053300	Glyma.01G188900	Present | Absent	Present | Absent	Present |Present	Present | Absent	Present |Present	Present |Present	Present |Present	Absent| Absent	Absent| Absent	Absent| Absent	30.604|9.819
Glyma.11G053800	Glyma.01G188400	Present | Absent	Present |Present	Present |Present	Absent|Present	Present |Present	Absent|Present	Present |Present	Absent| Absent	Absent| Absent	Present | Absent	11.734|6.372
Glyma.11G054600	Glyma.01G187600	Present | Absent	Absent| Absent	Absent| Absent	Absent| Absent	Present |Present	Absent| Absent	Present | Absent	Absent| Absent	Absent|Present	Present |Present	0.116|0.063
Glyma.11G058800	Glyma.01G183500	Present | Absent	Present |Present	Present | Absent	Present |Present	Present |Present	Present |Present	Present |Present	Absent| Absent	Absent| Absent	Present |Present	7.328|5.886
Glyma.11G065000	Glyma.01G177400	Present | Absent	Present |Present	Absent| Absent	Present | Absent	Present |Present	Present | Absent	Present |Present	Absent| Absent	Absent| Absent	Absent| Absent	1.281|0.276
Glyma.11G074200	Glyma.13G097400	Present | Absent	Absent| Absent	Absent|Present	Absent|Present	Present |Present	Present |Present	Absent| Absent	Present | Absent	Absent| Absent	Absent| Absent	0.015|1.222
Glyma.11G075500	Glyma.02G015100	Present | Absent	Present | Absent	Absent|Present	Absent| Absent	Present |Present	Absent| Absent	Present |Present	Present | Absent	Absent|Present	Absent| Absent	3.800|8.035
Glyma.11G094500	Glyma.12G020900	Present | Absent	Absent| Absent	Absent|Present	Absent| Absent	Present |Present	Present |Present	Absent|Present	Absent| Absent	Absent| Absent	Present |Present	0.059|0.125
Glyma.11G096700	Glyma.12G022800	Present | Absent	Present | Absent	Absent| Absent	Present |Present	Present |Present	Present |Present	Present |Present	Absent| Absent	Absent|Present	Absent| Absent	8.963|1.546
Glyma.11G110700	Glyma.12G014700	Present | Absent	Present | Absent	Absent|Present	Absent|Present	Present |Present	Present |Present	Absent|Present	Absent| Absent	Present | Absent	Present |Present	0.111|0.216
Glyma.11G112300	Glyma.12G038366	Present | Absent	Present | Absent	Present | Absent	Absent| Absent	Present | Absent	Present | Absent	Present | Absent	Present | Absent	Absent|Present	Absent| Absent	37.974|0.000
Glyma.11G119500	Glyma.12G044700	Present | Absent	Absent|Present	Absent|Present	Present |Present	Present |Present	Present |Present	Present |Present	Absent| Absent	Present |Present	Absent| Absent	6.506|58.968
Glyma.11G127100	Glyma.12G051700	Present | Absent	Present |Present	Present |Present	Absent|Present	Present |Present	Absent| Absent	Present |Present	Present | Absent	Absent| Absent	Absent| Absent	50.932|53.424
Glyma.11G129000	Glyma.12G053500	Present | Absent	Absent| Absent	Present |Present	Present |Present	Present |Present	Present |Present	Present |Present	Present | Absent	Absent|Present	Absent|Present	10.185|11.675
Glyma.11G134800	Glyma.12G058400	Present | Absent	Absent| Absent	Present | Absent	Present | Absent	Present |Present	Present |Present	Present |Present	Absent| Absent	Absent| Absent	Present | Absent	1.449|0.496
Glyma.11G135000	Glyma.11G135200	Present | Absent	Absent| Absent	Absent| Absent	Absent| Absent	Present | Absent	Present | Absent	Absent|Present	Present | Absent	Present | Absent	Present | Absent	0.244|0.129
Glyma.11G135300	Glyma.02G298900	Present | Absent	Present | Absent	Present |Present	Absent| Absent	Present |Present	Present |Present	Present |Present	Absent| Absent	Absent| Absent	Absent| Absent	1.135|0.262
Glyma.11G140100	Glyma.12G063700	Present | Absent	Present |Present	Present |Present	Present | Absent	Present |Present	Absent|Present	Present |Present	Present | Absent	Absent| Absent	Present |Present	15.027|10.631
Glyma.11G145227	Glyma.12G074900	Present | Absent	Present |Present	Present |Present	Present |Present	Present |Present	Present | Absent	Present |Present	Present | Absent	Absent| Absent	Absent| Absent	4.313|4.444
Glyma.11G146200	Glyma.12G075600	Present | Absent	Absent|Present	Absent|Present	Absent| Absent	Present |Present	Present | Absent	Present |Present	Present | Absent	Present |Present	Absent| Absent	23.690|32.228
Glyma.11G150243	Glyma.12G073100	Present | Absent	Present |Present	Present |Present	Present |Present	Present |Present	Absent| Absent	Present |Present	Absent| Absent	Absent| Absent	Present | Absent	289.848|215.243
Glyma.11G154900	Glyma.15G199700	Present | Absent	Present | Absent	Absent| Absent	Absent| Absent	Absent| Absent	Absent|Present	Present | Absent	Present | Absent	Present |Present	Present |Present	1846.070|35.338
Glyma.11G155900	Glyma.04G135000	Present | Absent	Present | Absent	Absent| Absent	Absent|Present	Present |Present	Absent|Present	Absent|Present	Absent| Absent	Absent|Present	Present |Present	3.124|2.115
Glyma.11G172401	Glyma.12G095700	Present | Absent	Present |Present	Present |Present	Present |Present	Present |Present	Absent|Present	Present |Present	Absent| Absent	Absent| Absent	Present |Present	40.275|106.651
Glyma.11G176000	Glyma.18G065900	Present | Absent	Present | Absent	Present | Absent	Absent| Absent	Absent| Absent	Present | Absent	Present | Absent	Absent| Absent	Present | Absent	Present | Absent	1060.660|1618.570
Glyma.11G181000	Glyma.12G092200	Present | Absent	Present | Absent	Absent| Absent	Absent| Absent	Present |Present	Present |Present	Absent| Absent	Absent| Absent	Present | Absent	Present | Absent	3.455|3.067
Glyma.11G216300	Glyma.18G040200	Present | Absent	Present |Present	Present |Present	Absent|Present	Present |Present	Absent| Absent	Present |Present	Present | Absent	Absent|Present	Absent| Absent	0.823|0.335
Glyma.11G222600	Glyma.18G035000	Present | Absent	Present |Present	Present |Present	Absent| Absent	Present |Present	Present |Present	Present |Present	Absent| Absent	Present |Present	Absent| Absent	7.736|6.193
Glyma.11G229700	Glyma.18G027500	Present | Absent	Absent|Present	Absent| Absent	Present |Present	Present |Present	Present | Absent	Absent| Absent	Present | Absent	Absent| Absent	Absent| Absent	0.096|0.022
Glyma.11G237900	Glyma.18G019400	Present | Absent	Present |Present	Absent| Absent	Present |Present	Present |Present	Absent| Absent	Present | Absent	Absent| Absent	Absent| Absent	Present |Present	1.808|10.634
Glyma.11G241702	Glyma.11G241800	Present | Absent	Present |Present	Absent| Absent	Present | Absent	Present |Present	Present |Present	Present |Present	Absent| Absent	Absent| Absent	Present | Absent	125.291|75.269
Glyma.11G243900	Glyma.18G013200	Present | Absent	Present |Present	Present | Absent	Present | Absent	Present | Absent	Present | Absent	Present |Present	Absent| Absent	Absent| Absent	Absent| Absent	1.007|0.339
Glyma.11G251500	Glyma.18G005600	Present | Absent	Present | Absent	Present | Absent	Present |Present	Present |Present	Present |Present	Present |Present	Absent| Absent	Absent| Absent	Absent|Present	10.140|12.752
Glyma.12G005300	Glyma.09G231200	Present | Absent	Present | Absent	Present |Present	Present |Present	Present |Present	Present | Absent	Absent| Absent	Present | Absent	Absent|Present	Present |Present	25.344|28.283
Glyma.12G008500	Glyma.09G228100	Present | Absent	Present | Absent	Present |Present	Absent| Absent	Present |Present	Present |Present	Present |Present	Present | Absent	Absent| Absent	Present | Absent	2.639|2.715
Glyma.12G014300	Glyma.09G222800	Present | Absent	Absent| Absent	Present | Absent	Present | Absent	Present |Present	Absent|Present	Present | Absent	Absent| Absent	Absent|Present	Present |Present	103.916|3.508
Glyma.12G014400	Glyma.11G008400	Present | Absent	Present |Present	Absent| Absent	Present | Absent	Present |Present	Absent| Absent	Present |Present	Present | Absent	Absent| Absent	Absent| Absent	40.376|24.763
Glyma.12G014900	Glyma.11G109800	Present | Absent	Present |Present	Present |Present	Present |Present	Present |Present	Absent|Present	Present |Present	Absent| Absent	Absent| Absent	Present | Absent	4.138|4.579
Glyma.12G022100	Glyma.11G096000	Present | Absent	Present |Present	Absent| Absent	Present | Absent	Present |Present	Present |Present	Present |Present	Absent| Absent	Absent| Absent	Present |Present	13.369|7.810
Glyma.12G022600	Glyma.11G096500	Present | Absent	Present |Present	Present |Present	Absent|Present	Present |Present	Present |Present	Absent|Present	Absent| Absent	Present |Present	Absent| Absent	2.658|23.150
Glyma.12G028500	Glyma.11G103700	Present | Absent	Absent| Absent	Absent|Present	Absent| Absent	Present |Present	Absent| Absent	Present |Present	Absent| Absent	Absent| Absent	Absent|Present	39.400|134.698
Glyma.12G031900	Glyma.11G106900	Present | Absent	Present |Present	Absent|Present	Absent| Absent	Absent|Present	Absent| Absent	Present | Absent	Present | Absent	Absent|Present	Present |Present	0.070|1.145
Glyma.12G047500	Glyma.11G122600	Present | Absent	Present | Absent	Absent|Present	Absent| Absent	Present |Present	Absent| Absent	Present |Present	Absent| Absent	Present | Absent	Present | Absent	95.090|1.861
Glyma.12G053200	Glyma.11G128700	Present | Absent	Present | Absent	Present |Present	Present |Present	Present |Present	Present | Absent	Present |Present	Present | Absent	Absent| Absent	Absent|Present	6.852|6.258
Glyma.12G062900	Glyma.11G139300	Present | Absent	Present |Present	Present | Absent	Absent|Present	Present |Present	Present |Present	Present |Present	Absent| Absent	Absent| Absent	Absent| Absent	12.861|4.974
Glyma.12G063400	Glyma.11G139800	Present | Absent	Present |Present	Absent| Absent	Absent| Absent	Present |Present	Present | Absent	Present |Present	Absent| Absent	Absent|Present	Absent|Present	190.418|16.936
Glyma.12G065400	Glyma.12G065200	Present | Absent	Present |Present	Absent| Absent	Absent| Absent	Present | Absent	Present |Present	Present | Absent	Absent| Absent	Absent| Absent	Absent|Present	10.996|24.324
Glyma.12G071300	Glyma.11G154005	Present | Absent	Present |Present	Present | Absent	Absent|Present	Present |Present	Absent|Present	Present |Present	Absent| Absent	Absent| Absent	Present |Present	11.683|6.582
Glyma.12G072400	Glyma.11G151497	Present | Absent	Present |Present	Absent| Absent	Absent| Absent	Absent|Present	Present | Absent	Absent| Absent	Absent| Absent	Present |Present	Present |Present	2.404|3.284
Glyma.12G079400	Glyma.11G194700	Present | Absent	Present |Present	Absent| Absent	Absent|Present	Present |Present	Present | Absent	Present |Present	Absent| Absent	Absent| Absent	Present | Absent	10.507|37.088
Glyma.12G084600	Glyma.11G189600	Present | Absent	Present |Present	Absent| Absent	Present |Present	Present |Present	Present | Absent	Absent| Absent	Absent| Absent	Absent| Absent	Absent|Present	69.986|61.239
Glyma.12G087700	Glyma.11G184700	Present | Absent	Present |Present	Present |Present	Absent| Absent	Present |Present	Absent| Absent	Present |Present	Present | Absent	Absent|Present	Present | Absent	5.305|9.353
Glyma.12G093300	Glyma.11G180200	Present | Absent	Present |Present	Absent| Absent	Present | Absent	Present |Present	Absent| Absent	Absent| Absent	Absent| Absent	Absent| Absent	Absent| Absent	6.903|25.890
Glyma.12G096300	Glyma.06G308600	Present | Absent	Present |Present	Present |Present	Absent|Present	Present |Present	Present |Present	Present |Present	Present |Present	Present | Absent	Present |Present	10.242|29.640
Glyma.12G102300	Glyma.06G302100	Present | Absent	Present |Present	Absent| Absent	Present | Absent	Present |Present	Present |Present	Absent| Absent	Absent| Absent	Present |Present	Absent|Present	6.258|7.265
Glyma.12G129800	Glyma.06G275600	Present | Absent	Present |Present	Absent|Present	Present | Absent	Present |Present	Present | Absent	Present |Present	Absent| Absent	Absent| Absent	Present |Present	3.491|4.057
Glyma.12G132400	Glyma.12G132000	Present | Absent	Absent| Absent	Present | Absent	Present |Present	Present |Present	Absent| Absent	Present |Present	Absent| Absent	Present | Absent	Present |Present	1.263|0.156
Glyma.12G169600	Glyma.08G126800	Present | Absent	Present |Present	Absent| Absent	Absent|Present	Absent| Absent	Present |Present	Present |Present	Present | Absent	Absent| Absent	Absent| Absent	1969.680|5643.865
Glyma.12G181800	Glyma.13G319000	Present | Absent	Absent|Present	Present |Present	Absent| Absent	Present |Present	Present |Present	Present |Present	Absent| Absent	Present | Absent	Absent| Absent	12.172|21.458
Glyma.12G184800	Glyma.13G316500	Present | Absent	Absent|Present	Absent|Present	Absent| Absent	Present |Present	Absent| Absent	Absent|Present	Present | Absent	Present |Present	Absent| Absent	20.158|36.020
Glyma.12G188100	Glyma.11G179200	Present | Absent	Present | Absent	Present | Absent	Present | Absent	Present |Present	Absent|Present	Present | Absent	Absent| Absent	Absent|Present	Absent|Present	1.158|0.269
Glyma.12G189900	Glyma.13G311700	Present | Absent	Present |Present	Present |Present	Present | Absent	Present |Present	Absent|Present	Present |Present	Present | Absent	Absent| Absent	Absent|Present	17.629|10.126
Glyma.12G190100	Glyma.13G311600	Present | Absent	Present |Present	Absent| Absent	Absent| Absent	Present |Present	Absent| Absent	Present |Present	Absent|Present	Absent| Absent	Absent| Absent	89.532|75.813
Glyma.12G199400	Glyma.13G302900	Present | Absent	Present |Present	Absent| Absent	Present |Present	Present |Present	Present |Present	Present |Present	Absent| Absent	Present |Present	Present |Present	1347.300|994.684
Glyma.12G200100	Glyma.06G299200	Present | Absent	Present | Absent	Present | Absent	Present | Absent	Present |Present	Present |Present	Present | Absent	Absent| Absent	Absent| Absent	Absent|Present	13.716|2.110
Glyma.12G200200	Glyma.13G302100	Present | Absent	Present |Present	Absent| Absent	Absent|Present	Present |Present	Present |Present	Present |Present	Absent| Absent	Absent| Absent	Present | Absent	75.549|168.733
Glyma.12G202500	Glyma.13G299200	Present | Absent	Present |Present	Present |Present	Present |Present	Present |Present	Absent|Present	Present |Present	Absent| Absent	Absent|Present	Absent| Absent	430.084|126.331
Glyma.12G203700	Glyma.13G298000	Present | Absent	Present |Present	Present | Absent	Present |Present	Present |Present	Present |Present	Present |Present	Present | Absent	Absent| Absent	Present | Absent	2.565|3.012
Glyma.12G206700	Glyma.13G294200	Present | Absent	Present |Present	Absent| Absent	Present | Absent	Present |Present	Absent| Absent	Absent|Present	Absent| Absent	Present |Present	Absent|Present	39.515|11.339
Glyma.12G207700	Glyma.13G293400	Present | Absent	Present |Present	Absent|Present	Absent|Present	Absent|Present	Present | Absent	Absent|Present	Present | Absent	Present | Absent	Absent| Absent	3.757|9.648
Glyma.12G209700	Glyma.13G291600	Present | Absent	Absent| Absent	Absent| Absent	Present |Present	Present |Present	Absent|Present	Present |Present	Absent| Absent	Absent| Absent	Absent| Absent	6.630|1.268
Glyma.12G212000	Glyma.13G289800	Present | Absent	Present |Present	Absent| Absent	Present | Absent	Present |Present	Absent| Absent	Absent| Absent	Absent| Absent	Absent|Present	Absent| Absent	6.193|5.048
Glyma.12G220600	Glyma.13G280900	Present | Absent	Present | Absent	Present | Absent	Present | Absent	Present | Absent	Present | Absent	Present | Absent	Absent| Absent	Absent| Absent	Absent| Absent	0.571|1.340
Glyma.12G221200	Glyma.13G280400	Present | Absent	Present | Absent	Present |Present	Present |Present	Present |Present	Absent| Absent	Present |Present	Absent| Absent	Absent| Absent	Absent| Absent	4.714|0.391
Glyma.12G221500	Glyma.13G279900	Present | Absent	Present |Present	Absent| Absent	Present | Absent	Present |Present	Present | Absent	Present |Present	Absent| Absent	Present |Present	Present | Absent	0.209|0.315
Glyma.12G222200	Glyma.06G247100	Present | Absent	Present | Absent	Absent| Absent	Absent| Absent	Present |Present	Present |Present	Present | Absent	Absent| Absent	Absent| Absent	Absent|Present	384.273|9.065
Glyma.12G225900	Glyma.13G275000	Present | Absent	Present | Absent	Absent| Absent	Absent| Absent	Absent| Absent	Absent|Present	Absent| Absent	Absent| Absent	Absent|Present	Absent|Present	0.000|0.000
Glyma.12G227800	Glyma.13G272300	Present | Absent	Present | Absent	Absent|Present	Absent|Present	Present |Present	Present | Absent	Present |Present	Present | Absent	Absent| Absent	Absent|Present	117.078|3.435
Glyma.12G230000	Glyma.13G269600	Present | Absent	Present |Present	Present |Present	Present |Present	Present |Present	Present |Present	Present |Present	Present | Absent	Absent|Present	Absent| Absent	11.822|7.587
Glyma.12G230900	Glyma.12G156800	Present | Absent	Absent| Absent	Present |Present	Present |Present	Present |Present	Absent| Absent	Present |Present	Present | Absent	Present |Present	Present |Present	53.335|10.663
Glyma.12G232500	Glyma.15G238851	Present | Absent	Absent| Absent	Absent| Absent	Absent| Absent	Absent| Absent	Absent| Absent	Absent| Absent	Present | Absent	Absent| Absent	Absent| Absent	0.112|0.000
Glyma.12G237300	Glyma.13G202800	Present | Absent	Present |Present	Absent| Absent	Present |Present	Present |Present	Present |Present	Present |Present	Present | Absent	Absent|Present	Absent|Present	17.122|46.178
Glyma.13G041200	Glyma.14G160600	Present | Absent	Present |Present	Present | Absent	Present |Present	Present |Present	Absent| Absent	Present |Present	Absent| Absent	Absent|Present	Present |Present	42.769|36.407
Glyma.13G043900	Glyma.08G071300	Present | Absent	Present |Present	Absent|Present	Present |Present	Present |Present	Present |Present	Present |Present	Absent| Absent	Present |Present	Present | Absent	3.711|1.823
Glyma.13G046300	Glyma.19G046300	Present | Absent	Present | Absent	Present | Absent	Absent| Absent	Present |Present	Present | Absent	Present |Present	Absent| Absent	Absent|Present	Absent|Present	2.106|0.000
Glyma.13G057500	Glyma.19G028700	Present | Absent	Present |Present	Absent| Absent	Absent| Absent	Present |Present	Present |Present	Present |Present	Absent| Absent	Absent| Absent	Present | Absent	121.385|111.476
Glyma.13G062500	Glyma.19G023200	Present | Absent	Present |Present	Present | Absent	Absent| Absent	Present |Present	Absent| Absent	Absent| Absent	Present | Absent	Absent| Absent	Absent| Absent	1.129|1.074
Glyma.13G066500	Glyma.19G018100	Present | Absent	Absent| Absent	Present |Present	Present |Present	Present |Present	Absent| Absent	Present |Present	Absent| Absent	Absent| Absent	Absent| Absent	13.809|3.553
Glyma.13G066800	Glyma.19G017700	Present | Absent	Present |Present	Present |Present	Present |Present	Present |Present	Absent|Present	Present |Present	Absent| Absent	Absent| Absent	Absent| Absent	4.154|2.620
Glyma.13G069000	Glyma.13G069800	Present | Absent	Absent| Absent	Present |Present	Absent|Present	Present |Present	Present |Present	Present |Present	Absent|Present	Absent| Absent	Absent|Present	2.140|5.532
Glyma.13G072800	Glyma.14G039000	Present | Absent	Absent| Absent	Present |Present	Present |Present	Present |Present	Absent|Present	Present |Present	Present | Absent	Present | Absent	Absent| Absent	2.478|18.725
Glyma.13G078400	Glyma.14G150600	Present | Absent	Present |Present	Absent| Absent	Absent|Present	Present |Present	Present |Present	Present |Present	Absent| Absent	Absent| Absent	Present | Absent	54.728|26.015
Glyma.13G083400	Glyma.14G164700	Present | Absent	Present |Present	Present |Present	Absent| Absent	Present |Present	Present |Present	Present |Present	Present | Absent	Present |Present	Present |Present	7.138|3.800
Glyma.13G084300	Glyma.14G166100	Present | Absent	Absent| Absent	Present |Present	Present |Present	Present |Present	Absent|Present	Present |Present	Absent| Absent	Absent|Present	Absent|Present	6.312|5.459
Glyma.13G089200	Glyma.14G174200	Present | Absent	Present |Present	Present |Present	Present |Present	Present |Present	Absent|Present	Present |Present	Absent| Absent	Absent|Present	Present |Present	34.997|30.435
Glyma.13G102000	Glyma.17G057100	Present | Absent	Present |Present	Present |Present	Present |Present	Present |Present	Present | Absent	Present |Present	Present |Present	Absent| Absent	Absent| Absent	3.908|1.865
Glyma.13G106000	Glyma.17G053400	Present | Absent	Present | Absent	Present |Present	Present |Present	Present |Present	Present |Present	Present |Present	Absent| Absent	Absent| Absent	Present | Absent	12.283|14.275
Glyma.13G106800	Glyma.17G052500	Present | Absent	Present | Absent	Present |Present	Present |Present	Present |Present	Present |Present	Present |Present	Absent| Absent	Absent| Absent	Absent| Absent	5.817|11.169
Glyma.13G108200	Glyma.17G051200	Present | Absent	Present | Absent	Absent| Absent	Absent| Absent	Present |Present	Present |Present	Absent| Absent	Absent| Absent	Present |Present	Present |Present	0.764|3.001
Glyma.13G112000	Glyma.17G047700	Present | Absent	Present |Present	Absent| Absent	Absent|Present	Present |Present	Present |Present	Present |Present	Absent| Absent	Absent| Absent	Absent| Absent	1.733|7.075
Glyma.13G117900	Glyma.13G176100	Present | Absent	Present | Absent	Present | Absent	Present | Absent	Present |Present	Present | Absent	Present |Present	Present | Absent	Absent| Absent	Absent| Absent	9.597|6.664
Glyma.13G127500	Glyma.03G167800	Present | Absent	Absent| Absent	Absent| Absent	Present |Present	Present |Present	Present |Present	Absent| Absent	Absent| Absent	Present | Absent	Present | Absent	13.026|1.038
Glyma.13G138400	Glyma.03G021700	Present | Absent	Absent| Absent	Absent| Absent	Present |Present	Present |Present	Present | Absent	Present | Absent	Present | Absent	Absent| Absent	Absent|Present	1.258|0.140
Glyma.13G145000	Glyma.10G058200	Present | Absent	Absent|Present	Absent| Absent	Absent|Present	Present |Present	Present |Present	Present | Absent	Present | Absent	Present |Present	Present |Present	20.010|51.402
Glyma.13G158200	Glyma.17G112900	Present | Absent	Absent| Absent	Absent| Absent	Present | Absent	Present |Present	Present | Absent	Absent|Present	Present | Absent	Present | Absent	Absent| Absent	10.549|3.280
Glyma.13G160000	Glyma.17G111500	Present | Absent	Present |Present	Present |Present	Present | Absent	Present |Present	Present |Present	Present |Present	Absent| Absent	Absent| Absent	Absent|Present	4.817|11.167
Glyma.13G162600	Glyma.17G108700	Present | Absent	Absent| Absent	Absent| Absent	Present | Absent	Present |Present	Present |Present	Absent| Absent	Present | Absent	Absent| Absent	Present |Present	0.320|0.627
Glyma.13G162900	Glyma.17G108300	Present | Absent	Absent|Present	Present |Present	Present |Present	Present |Present	Absent|Present	Present |Present	Absent| Absent	Absent| Absent	Absent| Absent	29.910|58.800
Glyma.13G183900	Glyma.07G192500	Present | Absent	Present |Present	Present |Present	Absent|Present	Present |Present	Present |Present	Present |Present	Present |Present	Present | Absent	Present |Present	3.000|2.298
Glyma.13G201500	Glyma.12G236000	Present | Absent	Present | Absent	Present |Present	Present |Present	Present |Present	Present |Present	Present |Present	Present | Absent	Absent| Absent	Absent| Absent	5.394|7.553
Glyma.13G211300	Glyma.15G101400	Present | Absent	Present | Absent	Present |Present	Absent|Present	Present |Present	Absent| Absent	Present |Present	Absent| Absent	Absent| Absent	Absent|Present	55.488|45.350
Glyma.13G212600	Glyma.15G100100	Present | Absent	Present |Present	Absent| Absent	Absent|Present	Present |Present	Absent|Present	Present |Present	Absent| Absent	Present |Present	Present | Absent	34.707|33.826
Glyma.13G212900	Glyma.13G213000	Present | Absent	Present | Absent	Present | Absent	Present | Absent	Present | Absent	Present |Present	Present | Absent	Absent| Absent	Present |Present	Absent| Absent	20.357|0.000
Glyma.13G214900	Glyma.15G098200	Present | Absent	Present |Present	Present | Absent	Present |Present	Present |Present	Present |Present	Present |Present	Present | Absent	Absent| Absent	Absent| Absent	3.770|1.885
Glyma.13G216200	Glyma.15G096700	Present | Absent	Present | Absent	Absent| Absent	Absent| Absent	Present | Absent	Absent| Absent	Absent| Absent	Present | Absent	Absent| Absent	Absent| Absent	1.480|0.643
Glyma.13G217000	Glyma.15G095500	Present | Absent	Present |Present	Absent|Present	Present | Absent	Present |Present	Absent| Absent	Absent| Absent	Absent| Absent	Present | Absent	Present |Present	3.029|4.869
Glyma.13G219800	Glyma.15G092600	Present | Absent	Present |Present	Present |Present	Absent|Present	Present |Present	Present |Present	Present |Present	Present | Absent	Absent| Absent	Present |Present	10.191|3.161
Glyma.13G222500	Glyma.15G089700	Present | Absent	Absent| Absent	Present |Present	Present |Present	Present |Present	Absent| Absent	Present |Present	Present | Absent	Absent| Absent	Present | Absent	7.339|14.563
Glyma.13G226600	Glyma.15G085800	Present | Absent	Present | Absent	Absent| Absent	Absent| Absent	Present | Absent	Absent|Present	Absent| Absent	Absent| Absent	Absent|Present	Present | Absent	0.512|0.000
Glyma.13G228000	Glyma.19G039100	Present | Absent	Present | Absent	Absent|Present	Absent|Present	Present |Present	Present |Present	Present |Present	Absent| Absent	Absent|Present	Absent|Present	3.110|4.555
Glyma.13G229600	Glyma.15G082900	Present | Absent	Absent|Present	Present |Present	Present | Absent	Present |Present	Absent|Present	Present |Present	Absent| Absent	Absent|Present	Absent| Absent	7.958|10.055
Glyma.13G233150	Glyma.13G233050	Present | Absent	Absent| Absent	Present | Absent	Present | Absent	Present | Absent	Absent| Absent	Present |Present	Absent| Absent	Present | Absent	Present |Present	1.777|1.397
Glyma.13G236600	Glyma.15G077000	Present | Absent	Present | Absent	Absent| Absent	Present |Present	Present |Present	Present |Present	Absent| Absent	Absent| Absent	Present | Absent	Absent| Absent	0.125|0.020
Glyma.13G237000	Glyma.15G076500	Present | Absent	Present |Present	Absent| Absent	Absent|Present	Present |Present	Absent|Present	Present |Present	Absent| Absent	Absent| Absent	Absent| Absent	2.401|0.607
Glyma.13G241700	Glyma.15G071800	Present | Absent	Present |Present	Present |Present	Absent|Present	Present |Present	Present |Present	Present |Present	Absent| Absent	Absent| Absent	Absent| Absent	2.892|3.670
Glyma.13G253400	Glyma.15G061500	Present | Absent	Present |Present	Present |Present	Present |Present	Present |Present	Absent| Absent	Present |Present	Absent| Absent	Absent| Absent	Present |Present	5.558|25.025
Glyma.13G255900	Glyma.08G066900	Present | Absent	Present | Absent	Absent| Absent	Present |Present	Present |Present	Present |Present	Present | Absent	Present | Absent	Absent|Present	Absent| Absent	221.174|1.484
Glyma.13G266400	Glyma.12G231700	Present | Absent	Present | Absent	Present | Absent	Present |Present	Present |Present	Absent| Absent	Present |Present	Absent| Absent	Absent| Absent	Absent|Present	5.887|6.182
Glyma.13G272000	Glyma.13G272100	Present | Absent	Absent| Absent	Present |Present	Absent|Present	Present |Present	Present | Absent	Present |Present	Absent| Absent	Present |Present	Absent| Absent	35.845|0.114
Glyma.13G280000	Glyma.12G221400	Present | Absent	Present |Present	Absent| Absent	Present |Present	Present |Present	Present |Present	Present | Absent	Absent| Absent	Present |Present	Absent|Present	0.098|0.000
Glyma.13G281400	Glyma.12G219800	Present | Absent	Absent| Absent	Absent|Present	Absent|Present	Present |Present	Present | Absent	Present |Present	Absent| Absent	Absent| Absent	Absent| Absent	16.360|10.866
Glyma.13G296500	Glyma.12G204900	Present | Absent	Present | Absent	Present | Absent	Absent| Absent	Present | Absent	Present | Absent	Present | Absent	Present | Absent	Absent| Absent	Absent| Absent	2.068|1.204
Glyma.13G301200	Glyma.12G201000	Present | Absent	Absent| Absent	Absent| Absent	Absent|Present	Absent| Absent	Absent|Present	Absent|Present	Absent| Absent	Absent| Absent	Absent| Absent	6.101|4.282
Glyma.13G301400	Glyma.12G200800	Present | Absent	Present |Present	Absent| Absent	Absent|Present	Present |Present	Absent| Absent	Absent|Present	Present | Absent	Absent|Present	Absent| Absent	0.114|0.000
Glyma.13G301700	Glyma.12G200600	Present | Absent	Present |Present	Absent| Absent	Absent| Absent	Present |Present	Absent| Absent	Present |Present	Present | Absent	Absent|Present	Absent|Present	0.015|0.000
Glyma.13G302800	Glyma.12G105700	Present | Absent	Absent| Absent	Present | Absent	Present |Present	Present | Absent	Absent| Absent	Present | Absent	Present | Absent	Absent| Absent	Absent|Present	1.496|1.699
Glyma.13G311000	Glyma.12G190700	Present | Absent	Present | Absent	Present |Present	Absent| Absent	Present |Present	Present |Present	Present |Present	Absent|Present	Absent| Absent	Absent| Absent	24.928|4.128
Glyma.13G311500	Glyma.11G172191	Present | Absent	Absent| Absent	Present | Absent	Absent|Present	Present |Present	Absent| Absent	Present |Present	Absent| Absent	Absent| Absent	Absent|Present	2.145|34.114
Glyma.13G316400	Glyma.18G026100	Present | Absent	Present |Present	Present |Present	Present | Absent	Present |Present	Absent|Present	Present |Present	Absent| Absent	Absent| Absent	Present |Present	123.228|69.664
Glyma.13G327500	Glyma.12G171700	Present | Absent	Absent|Present	Absent| Absent	Present |Present	Present |Present	Present | Absent	Present |Present	Absent| Absent	Absent| Absent	Present |Present	11.099|15.313
Glyma.13G329600	Glyma.15G044500	Present | Absent	Present |Present	Present | Absent	Absent|Present	Present |Present	Present |Present	Present |Present	Present | Absent	Absent| Absent	Present |Present	17.290|2.822
Glyma.13G330100	Glyma.15G043900	Present | Absent	Absent| Absent	Present |Present	Present |Present	Present |Present	Absent| Absent	Present |Present	Absent| Absent	Absent| Absent	Absent| Absent	15.436|0.027
Glyma.13G331400	Glyma.15G042700	Present | Absent	Absent|Present	Absent|Present	Present | Absent	Present |Present	Present |Present	Present |Present	Absent| Absent	Absent| Absent	Absent|Present	10.067|5.584
Glyma.13G334200	Glyma.11G141500	Present | Absent	Present | Absent	Present |Present	Present |Present	Present |Present	Present | Absent	Present |Present	Present | Absent	Absent| Absent	Present | Absent	24.520|7.060
Glyma.13G339500	Glyma.15G034900	Present | Absent	Present | Absent	Present | Absent	Absent| Absent	Present |Present	Absent| Absent	Present | Absent	Absent| Absent	Absent|Present	Absent|Present	2.518|0.633
Glyma.13G348200	Glyma.15G025800	Present | Absent	Absent|Present	Present |Present	Present |Present	Present |Present	Present |Present	Present |Present	Absent| Absent	Absent| Absent	Absent| Absent	1.655|4.237
Glyma.13G360600	Glyma.15G013300	Present | Absent	Absent| Absent	Absent| Absent	Absent| Absent	Present |Present	Present |Present	Present |Present	Present |Present	Absent| Absent	Absent| Absent	0.365|13.801
Glyma.13G361200	Glyma.15G012700	Present | Absent	Present |Present	Present | Absent	Absent| Absent	Present |Present	Absent|Present	Present | Absent	Present | Absent	Present |Present	Absent| Absent	10.146|3.691
Glyma.13G362800	Glyma.15G011000	Present | Absent	Present | Absent	Absent| Absent	Absent| Absent	Absent|Present	Absent| Absent	Absent| Absent	Absent| Absent	Present | Absent	Absent| Absent	4.132|0.807
Glyma.13G362900	Glyma.15G010900	Present | Absent	Present | Absent	Present | Absent	Present | Absent	Present |Present	Present | Absent	Present |Present	Present | Absent	Present | Absent	Present | Absent	24.337|48.568
Glyma.13G365400	Glyma.17G211200	Present | Absent	Present | Absent	Present | Absent	Present | Absent	Present |Present	Absent|Present	Present | Absent	Present | Absent	Absent| Absent	Absent| Absent	1.978|0.189
Glyma.13G365500	Glyma.15G007700	Present | Absent	Present |Present	Absent|Present	Present | Absent	Present |Present	Absent| Absent	Present |Present	Absent| Absent	Absent| Absent	Present | Absent	12.479|25.942
Glyma.14G002800	Glyma.09G051900	Present | Absent	Present | Absent	Present | Absent	Absent|Present	Present |Present	Present | Absent	Present | Absent	Absent| Absent	Present | Absent	Absent|Present	0.880|0.185
Glyma.14G003500	Glyma.02G309400	Present | Absent	Absent| Absent	Absent| Absent	Present | Absent	Present |Present	Absent| Absent	Present |Present	Absent| Absent	Absent| Absent	Absent| Absent	4.290|8.288
Glyma.14G010500	Glyma.02G303300	Present | Absent	Present |Present	Absent| Absent	Absent| Absent	Present |Present	Present |Present	Absent|Present	Present | Absent	Absent|Present	Absent|Present	0.902|0.307
Glyma.14G015700	Glyma.02G298000	Present | Absent	Present |Present	Present |Present	Present |Present	Present |Present	Present |Present	Present |Present	Present | Absent	Absent| Absent	Absent| Absent	8.710|5.913
Glyma.14G016300	Glyma.02G296600	Present | Absent	Present |Present	Absent| Absent	Absent| Absent	Present |Present	Present |Present	Present |Present	Absent|Present	Present | Absent	Present |Present	5.068|4.756
Glyma.14G020000	Glyma.02G294000	Present | Absent	Present |Present	Absent| Absent	Absent| Absent	Present |Present	Present | Absent	Absent| Absent	Absent| Absent	Present |Present	Absent| Absent	7.352|6.741
Glyma.14G021800	Glyma.02G292800	Present | Absent	Present |Present	Absent| Absent	Present | Absent	Present |Present	Absent| Absent	Present |Present	Present | Absent	Absent|Present	Absent| Absent	731.523|432.616
Glyma.14G032300	Glyma.02G282000	Present | Absent	Present |Present	Absent| Absent	Present | Absent	Present |Present	Absent|Present	Present |Present	Absent| Absent	Absent|Present	Absent| Absent	11.088|10.163
Glyma.14G057700	Glyma.02G264600	Present | Absent	Absent| Absent	Absent| Absent	Present |Present	Present |Present	Absent|Present	Absent| Absent	Absent| Absent	Absent|Present	Absent| Absent	0.670|4.186
Glyma.14G058300	Glyma.02G258200	Present | Absent	Present |Present	Absent|Present	Present |Present	Present |Present	Present |Present	Present |Present	Present | Absent	Absent| Absent	Present | Absent	23.649|17.927
Glyma.14G062600	Glyma.02G253900	Present | Absent	Present |Present	Present | Absent	Present | Absent	Present |Present	Present | Absent	Present |Present	Present | Absent	Absent| Absent	Absent|Present	8.211|1.293
Glyma.14G063900	Glyma.02G252700	Present | Absent	Present | Absent	Present | Absent	Present |Present	Present |Present	Absent| Absent	Present | Absent	Present | Absent	Absent| Absent	Present | Absent	3.910|2.792
Glyma.14G064900	Glyma.02G251900	Present | Absent	Absent|Present	Present |Present	Present |Present	Present |Present	Present |Present	Present |Present	Present | Absent	Present | Absent	Absent| Absent	6.203|7.899
Glyma.14G065450	Glyma.19G189300	Present | Absent	Present | Absent	Present | Absent	Present | Absent	Present |Present	Present |Present	Present |Present	Absent| Absent	Absent|Present	Absent| Absent	0.000|0.213
Glyma.14G074700	Glyma.17G250800	Present | Absent	Absent| Absent	Present |Present	Absent|Present	Present |Present	Absent| Absent	Present |Present	Absent| Absent	Absent| Absent	Present |Present	2.532|1.747
Glyma.14G076900	Glyma.17G248900	Present | Absent	Present |Present	Absent|Present	Absent| Absent	Present |Present	Absent|Present	Absent|Present	Present | Absent	Absent| Absent	Absent| Absent	3.865|5.783
Glyma.14G080800	Glyma.17G244600	Present | Absent	Absent| Absent	Absent|Present	Present | Absent	Present |Present	Absent| Absent	Present |Present	Absent| Absent	Absent| Absent	Absent| Absent	1.357|4.932
Glyma.14G087200	Glyma.17G237100	Present | Absent	Absent|Present	Present |Present	Absent|Present	Present |Present	Present |Present	Present |Present	Present | Absent	Absent| Absent	Absent| Absent	78.593|351.376
Glyma.14G090700	Glyma.17G232235	Present | Absent	Present |Present	Absent| Absent	Present | Absent	Present |Present	Present | Absent	Present |Present	Present | Absent	Absent| Absent	Present | Absent	0.570|9.363
Glyma.14G092600	Glyma.17G230900	Present | Absent	Present |Present	Present |Present	Present |Present	Present |Present	Present |Present	Present |Present	Present | Absent	Absent| Absent	Absent|Present	2.652|9.038
Glyma.14G092800	Glyma.17G230700	Present | Absent	Present |Present	Absent| Absent	Present |Present	Present |Present	Absent|Present	Absent| Absent	Absent| Absent	Absent| Absent	Absent| Absent	5.341|5.510
Glyma.14G094700	Glyma.17G228800	Present | Absent	Present |Present	Absent| Absent	Present |Present	Present |Present	Present |Present	Present |Present	Present | Absent	Present |Present	Absent| Absent	337.418|258.399
Glyma.14G170100	Glyma.13G087300	Present | Absent	Absent|Present	Absent|Present	Present | Absent	Present |Present	Present |Present	Present |Present	Absent| Absent	Present |Present	Present | Absent	10.545|45.921
Glyma.14G171500	Glyma.13G088100	Present | Absent	Present |Present	Absent| Absent	Present |Present	Present |Present	Present |Present	Present |Present	Present | Absent	Present |Present	Present |Present	6.282|11.274
Glyma.14G182100	Glyma.06G097200	Present | Absent	Present | Absent	Absent|Present	Present |Present	Present |Present	Absent| Absent	Absent|Present	Absent| Absent	Absent| Absent	Present | Absent	8.211|14.113
Glyma.14G183800	Glyma.02G216600	Present | Absent	Present |Present	Absent| Absent	Absent|Present	Present |Present	Present |Present	Absent| Absent	Absent| Absent	Absent| Absent	Present | Absent	0.000|0.065
Glyma.14G189300	Glyma.02G222300	Present | Absent	Present |Present	Present |Present	Present |Present	Present |Present	Present | Absent	Present |Present	Absent| Absent	Absent| Absent	Absent|Present	3.653|4.906
Glyma.14G197300	Glyma.02G230200	Present | Absent	Present |Present	Absent| Absent	Present | Absent	Present |Present	Present |Present	Absent| Absent	Absent| Absent	Present |Present	Absent|Present	1.018|0.336
Glyma.14G210600	Glyma.02G241000	Present | Absent	Present |Present	Absent| Absent	Absent|Present	Present |Present	Present |Present	Present |Present	Absent| Absent	Absent| Absent	Absent|Present	12.214|4.812
Glyma.14G217900	Glyma.17G256900	Present | Absent	Present |Present	Present | Absent	Present | Absent	Present | Absent	Present | Absent	Present | Absent	Absent| Absent	Present | Absent	Absent| Absent	15.368|11.787
Glyma.14G219800	Glyma.17G258800	Present | Absent	Present | Absent	Present |Present	Absent|Present	Present |Present	Absent| Absent	Present |Present	Absent| Absent	Absent|Present	Absent|Present	0.230|0.203
Glyma.15G003200	Glyma.13G370200	Present | Absent	Present |Present	Present |Present	Present |Present	Present |Present	Present |Present	Present |Present	Present | Absent	Absent|Present	Absent|Present	390.851|47.070
Glyma.15G003400	Glyma.13G370000	Present | Absent	Present |Present	Present |Present	Absent| Absent	Present |Present	Present |Present	Present |Present	Present | Absent	Absent| Absent	Absent| Absent	10.810|3.710
Glyma.15G006100	Glyma.13G367300	Present | Absent	Present |Present	Present | Absent	Absent| Absent	Present |Present	Present |Present	Absent|Present	Absent| Absent	Present | Absent	Absent|Present	1.853|10.530
Glyma.15G016000	Glyma.08G296800	Present | Absent	Present | Absent	Absent| Absent	Absent|Present	Absent|Present	Present | Absent	Present |Present	Present | Absent	Absent| Absent	Absent| Absent	0.027|36.508
Glyma.15G017400	Glyma.13G356700	Present | Absent	Present |Present	Present |Present	Present |Present	Present |Present	Absent| Absent	Present |Present	Present | Absent	Present |Present	Absent|Present	11.696|10.409
Glyma.15G018300	Glyma.13G355800	Present | Absent	Present | Absent	Present |Present	Present | Absent	Present |Present	Absent| Absent	Present | Absent	Absent| Absent	Absent|Present	Absent|Present	0.000|0.141
Glyma.15G019300	Glyma.13G354900	Present | Absent	Present |Present	Present |Present	Absent|Present	Present |Present	Present |Present	Present |Present	Absent| Absent	Absent| Absent	Present | Absent	235.183|120.065
Glyma.15G022800	Glyma.13G352000	Present | Absent	Present | Absent	Absent|Present	Absent|Present	Present |Present	Present |Present	Absent|Present	Present | Absent	Absent| Absent	Present | Absent	2.475|1.619
Glyma.15G034800	Glyma.13G339600	Present | Absent	Present |Present	Absent| Absent	Present | Absent	Present |Present	Absent|Present	Present | Absent	Absent|Present	Present | Absent	Absent| Absent	0.584|0.114
Glyma.15G039400	Glyma.13G335100	Present | Absent	Present |Present	Present |Present	Absent| Absent	Present |Present	Absent|Present	Present |Present	Absent| Absent	Absent| Absent	Absent| Absent	14.663|21.709
Glyma.15G040300	Glyma.15G040400	Present | Absent	Present |Present	Present |Present	Absent| Absent	Present |Present	Present |Present	Present |Present	Absent| Absent	Absent| Absent	Absent| Absent	11.604|15.261
Glyma.15G043400	Glyma.13G330600	Present | Absent	Present |Present	Present | Absent	Present |Present	Present |Present	Present |Present	Absent|Present	Present | Absent	Present |Present	Absent| Absent	2.555|8.943
Glyma.15G043600	Glyma.13G330400	Present | Absent	Present |Present	Present | Absent	Present |Present	Present |Present	Absent|Present	Present |Present	Absent| Absent	Absent|Present	Present |Present	8.435|39.669
Glyma.15G057500	Glyma.13G257500	Present | Absent	Present | Absent	Present | Absent	Absent| Absent	Absent| Absent	Absent|Present	Absent| Absent	Absent| Absent	Absent| Absent	Absent| Absent	0.611|0.215
Glyma.15G063700	Glyma.13G250700	Present | Absent	Present | Absent	Absent| Absent	Present | Absent	Present | Absent	Absent| Absent	Present | Absent	Present | Absent	Absent| Absent	Present | Absent	5.041|99.179
Glyma.15G083000	Glyma.13G229500	Present | Absent	Present | Absent	Absent| Absent	Absent| Absent	Present |Present	Absent| Absent	Absent| Absent	Absent| Absent	Present | Absent	Present |Present	1.264|1.221
Glyma.15G084700	Glyma.08G117400	Present | Absent	Present |Present	Present |Present	Present |Present	Present |Present	Absent|Present	Present |Present	Absent| Absent	Absent| Absent	Absent| Absent	0.028|0.060
Glyma.15G086200	Glyma.13G225900	Present | Absent	Present | Absent	Absent|Present	Present | Absent	Present |Present	Absent| Absent	Present |Present	Present | Absent	Absent| Absent	Absent| Absent	1.929|5.102
Glyma.15G088500	Glyma.13G223400	Present | Absent	Present |Present	Present |Present	Present |Present	Present |Present	Present |Present	Present |Present	Present | Absent	Present |Present	Absent|Present	12.249|1.024
Glyma.15G091600	Glyma.13G220900	Present | Absent	Present | Absent	Present |Present	Absent| Absent	Present |Present	Absent|Present	Present |Present	Absent| Absent	Absent| Absent	Absent| Absent	5.975|3.118
Glyma.15G103700	Glyma.17G017700	Present | Absent	Present | Absent	Present |Present	Present |Present	Present |Present	Absent|Present	Present |Present	Absent| Absent	Absent|Present	Present |Present	5.444|1.736
Glyma.15G132500	Glyma.09G026800	Present | Absent	Present |Present	Absent| Absent	Present |Present	Present |Present	Present |Present	Absent| Absent	Present | Absent	Absent| Absent	Absent|Present	7.342|10.412
Glyma.15G136100	Glyma.09G030400	Present | Absent	Present |Present	Present | Absent	Present |Present	Present |Present	Present |Present	Present |Present	Present | Absent	Absent| Absent	Absent| Absent	41.714|20.935
Glyma.15G143300	Glyma.09G038200	Present | Absent	Present |Present	Absent|Present	Absent| Absent	Present |Present	Absent|Present	Absent|Present	Present | Absent	Absent| Absent	Absent| Absent	46.285|51.372
Glyma.15G146800	Glyma.09G041000	Present | Absent	Present | Absent	Present |Present	Absent|Present	Present |Present	Present |Present	Absent|Present	Absent| Absent	Present | Absent	Absent| Absent	19.589|12.179
Glyma.15G150900	Glyma.09G042000	Present | Absent	Present | Absent	Present | Absent	Present |Present	Present |Present	Present |Present	Present |Present	Absent| Absent	Present | Absent	Present |Present	9.499|15.145
Glyma.15G154700	Glyma.09G047200	Present | Absent	Absent|Present	Absent|Present	Present | Absent	Present |Present	Present |Present	Present |Present	Absent| Absent	Absent|Present	Absent|Present	80.389|90.006
Glyma.15G164000	Glyma.09G057900	Present | Absent	Present | Absent	Absent|Present	Absent|Present	Present |Present	Present |Present	Absent|Present	Present | Absent	Absent| Absent	Absent|Present	1.628|2.925
Glyma.15G185800	Glyma.18G260800	Present | Absent	Present | Absent	Absent|Present	Present | Absent	Present |Present	Absent| Absent	Present |Present	Present | Absent	Absent| Absent	Present | Absent	39.389|2.650
Glyma.15G187500	Glyma.09G079100	Present | Absent	Absent| Absent	Present |Present	Present |Present	Present |Present	Present |Present	Present |Present	Absent| Absent	Present |Present	Present |Present	1.689|2.276
Glyma.15G202000	Glyma.17G105100	Present | Absent	Present | Absent	Present |Present	Absent| Absent	Present |Present	Present |Present	Present |Present	Absent| Absent	Present |Present	Present | Absent	2.472|0.132
Glyma.15G203700	Glyma.09G098000	Present | Absent	Present |Present	Present |Present	Absent| Absent	Present |Present	Present |Present	Absent| Absent	Absent|Present	Present |Present	Present |Present	100.847|31.960
Glyma.15G233700	Glyma.13G195300	Present | Absent	Present |Present	Absent| Absent	Absent| Absent	Absent| Absent	Present |Present	Absent| Absent	Absent| Absent	Absent| Absent	Absent| Absent	0.342|0.049
Glyma.15G246100	Glyma.15G247400	Present | Absent	Absent| Absent	Absent| Absent	Absent|Present	Present | Absent	Present | Absent	Present | Absent	Present | Absent	Absent|Present	Present |Present	7.689|0.000
Glyma.15G256500	Glyma.08G170400	Present | Absent	Present |Present	Absent|Present	Present | Absent	Present |Present	Present |Present	Present | Absent	Absent| Absent	Absent|Present	Absent| Absent	6.413|17.056
Glyma.15G258500	Glyma.08G168700	Present | Absent	Absent| Absent	Present |Present	Present | Absent	Present |Present	Present |Present	Present |Present	Absent| Absent	Present | Absent	Present | Absent	2.223|3.074
Glyma.15G272700	Glyma.15G272500	Present | Absent	Present | Absent	Absent| Absent	Present | Absent	Present | Absent	Present | Absent	Present | Absent	Absent| Absent	Present | Absent	Present |Present	11.800|0.065
Glyma.15G274800	Glyma.09G102900	Present | Absent	Present |Present	Absent| Absent	Present |Present	Present |Present	Present |Present	Present |Present	Present | Absent	Present |Present	Present |Present	10.478|6.736
Glyma.16G011500	Glyma.07G043100	Present | Absent	Present |Present	Absent|Present	Present |Present	Present |Present	Present | Absent	Absent|Present	Present | Absent	Absent| Absent	Present | Absent	52.649|12.306
Glyma.16G017400	Glyma.07G048500	Present | Absent	Present |Present	Absent|Present	Absent|Present	Present |Present	Present |Present	Present |Present	Present | Absent	Absent| Absent	Absent| Absent	531.313|163.493
Glyma.16G029000	Glyma.07G060400	Present | Absent	Present |Present	Absent| Absent	Present |Present	Present |Present	Present |Present	Present |Present	Absent| Absent	Present |Present	Absent| Absent	6.466|0.607
Glyma.16G037500	Glyma.19G115800	Present | Absent	Present |Present	Absent| Absent	Present |Present	Present |Present	Present |Present	Absent| Absent	Present | Absent	Present | Absent	Absent|Present	5.479|23.288
Glyma.16G040400	Glyma.19G112700	Present | Absent	Present |Present	Absent| Absent	Absent|Present	Absent|Present	Absent| Absent	Present | Absent	Present | Absent	Absent| Absent	Absent| Absent	1701.930|1194.855
Glyma.16G052500	Glyma.16G146100	Present | Absent	Present |Present	Present |Present	Present |Present	Present |Present	Present |Present	Present |Present	Present | Absent	Absent| Absent	Absent| Absent	3.341|17.330
Glyma.16G059400	Glyma.19G088000	Present | Absent	Present | Absent	Present |Present	Present | Absent	Present |Present	Present | Absent	Present |Present	Absent| Absent	Present | Absent	Absent|Present	38.033|21.728
Glyma.16G068000	Glyma.10G212900	Present | Absent	Present |Present	Absent| Absent	Absent| Absent	Present |Present	Absent| Absent	Present | Absent	Absent| Absent	Absent| Absent	Present | Absent	32.098|1.224
Glyma.16G074200	Glyma.16G104500	Present | Absent	Present |Present	Absent| Absent	Absent|Present	Absent|Present	Present |Present	Absent|Present	Absent| Absent	Absent|Present	Present |Present	0.089|1.156
Glyma.16G138300	Glyma.02G055500	Present | Absent	Present | Absent	Present |Present	Present | Absent	Present |Present	Present |Present	Present |Present	Present | Absent	Absent| Absent	Absent| Absent	2.123|1.335
Glyma.16G141100	Glyma.02G058500	Present | Absent	Present | Absent	Present | Absent	Present | Absent	Present | Absent	Present | Absent	Present | Absent	Present | Absent	Absent| Absent	Present | Absent	4.927|0.043
Glyma.16G177900	Glyma.09G130400	Present | Absent	Present |Present	Absent| Absent	Present | Absent	Present |Present	Absent| Absent	Present |Present	Absent| Absent	Absent| Absent	Absent| Absent	19.602|5.195
Glyma.16G179300	Glyma.09G132500	Present | Absent	Absent|Present	Absent| Absent	Absent|Present	Present |Present	Absent| Absent	Present |Present	Present | Absent	Absent| Absent	Present |Present	7.346|4.030
Glyma.16G209600	Glyma.09G160200	Present | Absent	Present | Absent	Present |Present	Present |Present	Present |Present	Present |Present	Present |Present	Present | Absent	Absent| Absent	Absent|Present	2.745|2.486
Glyma.16G219500	Glyma.16G219400	Present | Absent	Present | Absent	Present |Present	Absent|Present	Present |Present	Present | Absent	Present |Present	Absent| Absent	Absent| Absent	Absent|Present	552.761|31.347
Glyma.17G003900	Glyma.07G269900	Present | Absent	Present |Present	Absent|Present	Absent|Present	Present |Present	Present |Present	Present |Present	Present | Absent	Absent| Absent	Present |Present	82.618|40.170
Glyma.17G010500	Glyma.07G263300	Present | Absent	Present |Present	Absent|Present	Absent|Present	Present |Present	Present | Absent	Present |Present	Present | Absent	Absent| Absent	Absent| Absent	3.241|6.341
Glyma.17G020700	Glyma.06G247300	Present | Absent	Present | Absent	Absent| Absent	Absent| Absent	Absent| Absent	Present | Absent	Present | Absent	Absent| Absent	Absent| Absent	Absent| Absent	5.603|0.035
Glyma.17G020900	Glyma.07G253500	Present | Absent	Present | Absent	Present | Absent	Present | Absent	Present |Present	Absent| Absent	Present | Absent	Absent| Absent	Absent|Present	Absent| Absent	0.323|0.000
Glyma.17G023400	Glyma.07G250900	Present | Absent	Present | Absent	Present | Absent	Absent| Absent	Present |Present	Absent| Absent	Present |Present	Absent| Absent	Present | Absent	Present |Present	9.738|3.898
Glyma.17G025500	Glyma.07G248800	Present | Absent	Present |Present	Absent| Absent	Absent|Present	Present |Present	Present |Present	Absent|Present	Absent| Absent	Present | Absent	Absent| Absent	1.232|1.946
Glyma.17G026400	Glyma.07G247500	Present | Absent	Present | Absent	Present |Present	Absent|Present	Present |Present	Absent| Absent	Present |Present	Present |Present	Absent| Absent	Absent| Absent	35.098|117.556
Glyma.17G030700	Glyma.07G243200	Present | Absent	Present |Present	Present | Absent	Present |Present	Present |Present	Present | Absent	Present | Absent	Absent| Absent	Present | Absent	Absent| Absent	0.910|0.408
Glyma.17G032800	Glyma.07G240600	Present | Absent	Present |Present	Present |Present	Absent| Absent	Present |Present	Present |Present	Present |Present	Absent| Absent	Absent| Absent	Present | Absent	7.581|5.786
Glyma.17G035200	Glyma.07G238300	Present | Absent	Present |Present	Absent|Present	Present |Present	Absent|Present	Present | Absent	Absent|Present	Absent| Absent	Present |Present	Absent| Absent	43.476|19.752
Glyma.17G048100	Glyma.13G111500	Present | Absent	Present |Present	Absent|Present	Absent|Present	Present |Present	Present | Absent	Absent|Present	Present | Absent	Absent| Absent	Absent|Present	6.456|4.559
Glyma.17G058900	Glyma.13G100800	Present | Absent	Absent|Present	Present |Present	Present |Present	Present |Present	Present |Present	Present |Present	Present | Absent	Absent| Absent	Absent| Absent	7.012|4.572
Glyma.17G062900	Glyma.13G096600	Present | Absent	Present | Absent	Absent|Present	Absent| Absent	Present |Present	Present |Present	Present |Present	Present | Absent	Absent| Absent	Absent| Absent	16.500|5.563
Glyma.17G066600	Glyma.13G093800	Present | Absent	Present |Present	Present |Present	Absent|Present	Present |Present	Present |Present	Present |Present	Absent| Absent	Absent| Absent	Absent| Absent	66.679|94.144
Glyma.17G067700	Glyma.13G092700	Present | Absent	Present |Present	Present |Present	Absent|Present	Present |Present	Present |Present	Present |Present	Absent| Absent	Absent|Present	Absent| Absent	5.658|13.326
Glyma.17G071200	Glyma.02G206700	Present | Absent	Present |Present	Present | Absent	Present |Present	Present |Present	Present |Present	Present |Present	Absent| Absent	Absent| Absent	Present | Absent	740.950|271.789
Glyma.17G073100	Glyma.02G204900	Present | Absent	Present | Absent	Present |Present	Present |Present	Present |Present	Present |Present	Present |Present	Present | Absent	Absent| Absent	Absent|Present	11.304|11.667
Glyma.17G073300	Glyma.06G220500	Present | Absent	Present | Absent	Present | Absent	Absent|Present	Present |Present	Present | Absent	Present |Present	Present | Absent	Absent|Present	Absent|Present	28.764|17.196
Glyma.17G082100	Glyma.05G017800	Present | Absent	Present | Absent	Present | Absent	Absent|Present	Present |Present	Present |Present	Present |Present	Absent| Absent	Absent|Present	Absent|Present	4.710|6.736
Glyma.17G096700	Glyma.05G030000	Present | Absent	Present |Present	Present | Absent	Present |Present	Present |Present	Absent|Present	Present |Present	Absent| Absent	Absent| Absent	Absent| Absent	17.087|26.499
Glyma.17G098900	Glyma.05G027600	Present | Absent	Present |Present	Present |Present	Absent|Present	Present |Present	Absent|Present	Present |Present	Absent| Absent	Absent| Absent	Present |Present	4.732|6.242
Glyma.17G104200	Glyma.13G156600	Present | Absent	Present |Present	Present |Present	Present |Present	Present |Present	Present | Absent	Present |Present	Absent| Absent	Absent| Absent	Present | Absent	19.949|4.580
Glyma.17G109300	Glyma.04G065400	Present | Absent	Present | Absent	Present |Present	Absent|Present	Present |Present	Present |Present	Present |Present	Present | Absent	Absent|Present	Absent| Absent	1.489|0.652
Glyma.17G117800	Glyma.06G215600	Present | Absent	Present | Absent	Present |Present	Present |Present	Present |Present	Absent|Present	Present |Present	Absent| Absent	Absent|Present	Present |Present	1.774|0.047
Glyma.17G118200	Glyma.05G010500	Present | Absent	Present |Present	Absent|Present	Present | Absent	Present |Present	Present | Absent	Present | Absent	Absent|Present	Present |Present	Present |Present	1.840|2.450
Glyma.17G126400	Glyma.04G190900	Present | Absent	Present | Absent	Absent|Present	Absent| Absent	Present |Present	Present | Absent	Present |Present	Absent| Absent	Absent|Present	Absent| Absent	3.927|2.105
Glyma.17G167766	Glyma.12G116000	Present | Absent	Present | Absent	Absent|Present	Absent|Present	Absent|Present	Absent|Present	Absent|Present	Present | Absent	Present | Absent	Present |Present	0.000|3.741
Glyma.17G186600	Glyma.05G089000	Present | Absent	Present |Present	Absent| Absent	Absent|Present	Present |Present	Present | Absent	Present |Present	Present | Absent	Present |Present	Present |Present	867.276|264.811
Glyma.17G202700	Glyma.14G130700	Present | Absent	Present | Absent	Absent| Absent	Present |Present	Present |Present	Present |Present	Present |Present	Present | Absent	Present |Present	Present |Present	12.114|28.096
Glyma.17G215700	Glyma.14G112200	Present | Absent	Present | Absent	Present |Present	Present |Present	Present |Present	Present |Present	Present |Present	Absent| Absent	Absent|Present	Present |Present	5.835|2.836
Glyma.17G216500	Glyma.14G111400	Present | Absent	Present |Present	Present |Present	Absent| Absent	Present |Present	Present |Present	Absent| Absent	Absent| Absent	Present |Present	Absent|Present	2.685|3.061
Glyma.17G230500	Glyma.14G093100	Present | Absent	Present | Absent	Absent| Absent	Absent|Present	Present |Present	Absent|Present	Absent|Present	Present | Absent	Absent| Absent	Present |Present	51.325|327.546
Glyma.17G231000	Glyma.14G092500	Present | Absent	Present |Present	Present | Absent	Absent| Absent	Present |Present	Present |Present	Present | Absent	Absent| Absent	Absent| Absent	Absent| Absent	478.741|214.366
Glyma.17G235700	Glyma.14G088800	Present | Absent	Absent| Absent	Present |Present	Present | Absent	Present |Present	Absent| Absent	Present |Present	Present | Absent	Present |Present	Present |Present	1.370|1.029
Glyma.17G237500	Glyma.14G086900	Present | Absent	Absent| Absent	Present |Present	Present |Present	Present |Present	Present |Present	Present |Present	Present | Absent	Present |Present	Present |Present	8.547|7.974
Glyma.17G242100	Glyma.14G083000	Present | Absent	Present |Present	Absent| Absent	Absent| Absent	Present |Present	Absent|Present	Absent| Absent	Absent| Absent	Absent| Absent	Present |Present	0.050|0.010
Glyma.17G245600	Glyma.14G079500	Present | Absent	Present | Absent	Present |Present	Present |Present	Present |Present	Absent|Present	Present |Present	Absent| Absent	Absent| Absent	Absent| Absent	5.207|0.340
Glyma.17G253300	Glyma.14G071300	Present | Absent	Present | Absent	Present |Present	Present |Present	Present |Present	Absent| Absent	Present |Present	Absent| Absent	Absent| Absent	Absent|Present	15.698|5.991
Glyma.17G255602	Glyma.11G241800	Present | Absent	Present |Present	Present | Absent	Present | Absent	Present |Present	Absent|Present	Present |Present	Absent| Absent	Absent| Absent	Absent| Absent	44.708|75.269
Glyma.17G257100	Glyma.14G218000	Present | Absent	Present |Present	Absent|Present	Present |Present	Present |Present	Present |Present	Present |Present	Present | Absent	Absent| Absent	Absent|Present	4.542|6.140
Glyma.17G258700	Glyma.14G219700	Present | Absent	Present |Present	Present | Absent	Present |Present	Present |Present	Absent|Present	Present | Absent	Present | Absent	Absent|Present	Present |Present	53.442|67.068
Glyma.18G002800	Glyma.11G254300	Present | Absent	Present | Absent	Absent| Absent	Absent|Present	Present |Present	Present |Present	Present | Absent	Absent| Absent	Absent| Absent	Present |Present	18.110|9.720
Glyma.18G013700	Glyma.11G243500	Present | Absent	Absent| Absent	Present |Present	Absent|Present	Present |Present	Absent|Present	Present |Present	Absent| Absent	Absent| Absent	Absent| Absent	7.382|4.012
Glyma.18G015300	Glyma.11G241800	Present | Absent	Absent|Present	Absent| Absent	Absent| Absent	Present |Present	Present |Present	Present |Present	Absent| Absent	Absent| Absent	Present | Absent	86.419|75.269
Glyma.18G028400	Glyma.11G228800	Present | Absent	Present | Absent	Absent| Absent	Absent|Present	Present |Present	Absent| Absent	Present |Present	Present | Absent	Present |Present	Present |Present	248.152|286.172
Glyma.18G037900	Glyma.11G219500	Present | Absent	Present |Present	Absent|Present	Absent|Present	Present |Present	Present |Present	Present |Present	Absent| Absent	Absent| Absent	Present | Absent	20.464|18.914
Glyma.18G039500	Glyma.11G217200	Present | Absent	Present |Present	Present |Present	Present | Absent	Present |Present	Present |Present	Present |Present	Absent| Absent	Present | Absent	Present | Absent	38.586|28.464
Glyma.18G042400	Glyma.05G018700	Present | Absent	Present | Absent	Absent| Absent	Present | Absent	Absent| Absent	Absent| Absent	Absent| Absent	Absent| Absent	Absent| Absent	Present |Present	0.005|0.049
Glyma.18G045200	Glyma.11G208700	Present | Absent	Present |Present	Absent| Absent	Absent|Present	Present |Present	Present |Present	Present |Present	Absent| Absent	Absent| Absent	Absent|Present	0.268|0.320
Glyma.18G072300	Glyma.08G337100	Present | Absent	Present | Absent	Absent| Absent	Present | Absent	Present |Present	Present |Present	Present |Present	Present | Absent	Absent|Present	Absent| Absent	5.121|0.475
Glyma.18G074300	Glyma.08G332700	Present | Absent	Present |Present	Present |Present	Absent|Present	Present |Present	Absent|Present	Present |Present	Present | Absent	Absent| Absent	Present | Absent	3.128|2.704
Glyma.18G095200	Glyma.08G318200	Present | Absent	Present |Present	Present | Absent	Present |Present	Present |Present	Absent|Present	Present |Present	Absent| Absent	Absent| Absent	Present |Present	5.223|4.458
Glyma.18G131200	Glyma.01G037300	Present | Absent	Present | Absent	Present |Present	Present | Absent	Present |Present	Present | Absent	Present |Present	Present | Absent	Absent|Present	Present | Absent	14.279|7.661
Glyma.18G135000	Glyma.08G289300	Present | Absent	Present | Absent	Absent| Absent	Absent| Absent	Absent| Absent	Present | Absent	Absent| Absent	Present | Absent	Present | Absent	Absent| Absent	0.948|0.000
Glyma.18G155100	Glyma.08G345400	Present | Absent	Absent| Absent	Present |Present	Absent|Present	Present |Present	Absent| Absent	Present |Present	Absent| Absent	Present |Present	Present |Present	11.072|14.763
Glyma.18G166600	Glyma.08G349700	Present | Absent	Present | Absent	Present |Present	Absent|Present	Present |Present	Absent| Absent	Present |Present	Present | Absent	Present | Absent	Present | Absent	8.443|11.953
Glyma.18G170900	Glyma.08G354700	Present | Absent	Present | Absent	Absent|Present	Present |Present	Present |Present	Present | Absent	Present |Present	Present | Absent	Present | Absent	Present | Absent	15.724|39.076
Glyma.18G183451	Glyma.07G133800	Present | Absent	Present |Present	Absent| Absent	Present |Present	Present |Present	Absent| Absent	Absent| Absent	Absent| Absent	Present | Absent	Absent| Absent	0.288|1.029
Glyma.18G183900	Glyma.07G134400	Present | Absent	Present | Absent	Absent|Present	Absent|Present	Present |Present	Present |Present	Present |Present	Present | Absent	Present | Absent	Present |Present	3.783|14.008
Glyma.18G187532	Glyma.07G137000	Present | Absent	Present | Absent	Absent| Absent	Absent|Present	Absent| Absent	Present |Present	Present | Absent	Present | Absent	Absent|Present	Present |Present	0.111|0.000
Glyma.18G204800	Glyma.07G153800	Present | Absent	Present |Present	Absent| Absent	Present | Absent	Present |Present	Present | Absent	Present | Absent	Absent| Absent	Present |Present	Present |Present	1.786|0.020
Glyma.18G226200	Glyma.09G264900	Present | Absent	Absent| Absent	Absent| Absent	Present | Absent	Present |Present	Present |Present	Present | Absent	Present | Absent	Absent|Present	Absent|Present	1.580|0.630
Glyma.18G239900	Glyma.09G252800	Present | Absent	Present | Absent	Absent| Absent	Absent| Absent	Present |Present	Present |Present	Present |Present	Absent| Absent	Absent| Absent	Absent| Absent	18.279|31.221
Glyma.18G242900	Glyma.09G249500	Present | Absent	Present | Absent	Absent| Absent	Absent|Present	Present |Present	Present |Present	Present |Present	Absent| Absent	Absent| Absent	Present | Absent	86.569|26.523
Glyma.18G255000	Glyma.09G241100	Present | Absent	Present |Present	Absent|Present	Absent|Present	Present |Present	Present |Present	Absent|Present	Absent| Absent	Absent| Absent	Present |Present	2.139|17.905
Glyma.18G267200	Glyma.08G246400	Present | Absent	Present |Present	Present |Present	Present | Absent	Present |Present	Present |Present	Present |Present	Absent| Absent	Absent| Absent	Present |Present	5.988|14.002
Glyma.18G278100	Glyma.08G255200	Present | Absent	Present |Present	Absent| Absent	Present | Absent	Present |Present	Present |Present	Present |Present	Present | Absent	Absent|Present	Absent| Absent	73.707|63.663
Glyma.18G281700	Glyma.18G281600	Present | Absent	Present | Absent	Absent|Present	Present | Absent	Present | Absent	Present | Absent	Present |Present	Present | Absent	Absent| Absent	Present | Absent	8.370|0.620
Glyma.18G284100	Glyma.02G097400	Present | Absent	Present |Present	Present | Absent	Absent|Present	Present |Present	Absent| Absent	Present |Present	Present | Absent	Absent|Present	Absent| Absent	16.585|8.005
Glyma.18G286100	Glyma.02G095400	Present | Absent	Present |Present	Present |Present	Present |Present	Present |Present	Present |Present	Present |Present	Present | Absent	Absent| Absent	Absent| Absent	12.440|24.676
Glyma.18G287900	Glyma.18G287800	Present | Absent	Present | Absent	Absent| Absent	Present |Present	Present |Present	Present |Present	Present |Present	Absent| Absent	Absent| Absent	Absent| Absent	6.466|0.517
Glyma.18G297100	Glyma.08G365100	Present | Absent	Present | Absent	Present | Absent	Absent| Absent	Present |Present	Present | Absent	Present | Absent	Absent| Absent	Present | Absent	Absent| Absent	1.215|0.174
Glyma.18G298300	Glyma.08G363800	Present | Absent	Present |Present	Absent|Present	Present | Absent	Present |Present	Absent|Present	Present |Present	Absent| Absent	Absent| Absent	Present |Present	54.990|86.388
Glyma.19G006700	Glyma.05G006300	Present | Absent	Present |Present	Present |Present	Present | Absent	Present |Present	Absent|Present	Present |Present	Absent| Absent	Absent| Absent	Present |Present	17.075|79.069
Glyma.19G013500	Glyma.13G069300	Present | Absent	Absent|Present	Present |Present	Absent|Present	Present |Present	Present |Present	Present |Present	Absent| Absent	Absent| Absent	Absent| Absent	4.759|3.395
Glyma.19G015500	Glyma.13G068400	Present | Absent	Present | Absent	Absent| Absent	Present | Absent	Present |Present	Present |Present	Present |Present	Absent| Absent	Absent| Absent	Present | Absent	37.172|59.224
Glyma.19G021300	Glyma.18G258500	Present | Absent	Present | Absent	Absent|Present	Present |Present	Present |Present	Absent| Absent	Present |Present	Absent| Absent	Present |Present	Absent|Present	0.623|2.896
Glyma.19G043200	Glyma.13G048700	Present | Absent	Present | Absent	Absent|Present	Absent| Absent	Absent|Present	Absent| Absent	Absent|Present	Absent| Absent	Absent| Absent	Absent| Absent	0.719|1.943
Glyma.19G045800	Glyma.13G046700	Present | Absent	Present |Present	Absent| Absent	Present | Absent	Present |Present	Present |Present	Present |Present	Absent| Absent	Present | Absent	Present | Absent	25.767|23.213
Glyma.19G047400	Glyma.13G046000	Present | Absent	Absent| Absent	Present |Present	Present |Present	Present |Present	Present |Present	Present |Present	Absent| Absent	Present | Absent	Absent| Absent	7.293|3.726
Glyma.19G063300	Glyma.16G071900	Present | Absent	Present | Absent	Present | Absent	Present |Present	Present |Present	Absent| Absent	Present |Present	Present | Absent	Absent|Present	Present |Present	3.559|0.419
Glyma.19G091100	Glyma.16G056600	Present | Absent	Present | Absent	Present |Present	Present | Absent	Present |Present	Absent|Present	Present |Present	Absent| Absent	Absent| Absent	Absent| Absent	41.810|35.254
Glyma.19G095400	Glyma.16G053800	Present | Absent	Present |Present	Absent| Absent	Absent|Present	Present |Present	Present |Present	Present |Present	Absent| Absent	Absent| Absent	Absent| Absent	2.637|4.485
Glyma.19G127000	Glyma.03G123400	Present | Absent	Present |Present	Present | Absent	Absent| Absent	Present |Present	Absent| Absent	Present |Present	Present | Absent	Absent|Present	Absent| Absent	2.833|2.640
Glyma.19G133500	Glyma.03G131600	Present | Absent	Absent| Absent	Absent| Absent	Present | Absent	Present |Present	Present |Present	Absent| Absent	Present | Absent	Present | Absent	Absent| Absent	8.263|7.404
Glyma.19G152300	Glyma.03G149000	Present | Absent	Present |Present	Present |Present	Present | Absent	Present |Present	Absent|Present	Absent|Present	Absent| Absent	Absent| Absent	Absent|Present	0.923|2.582
Glyma.19G153700	Glyma.03G151200	Present | Absent	Present |Present	Present |Present	Present |Present	Present |Present	Absent|Present	Present |Present	Present | Absent	Absent| Absent	Absent| Absent	1.167|2.522
Glyma.19G158300	Glyma.03G156000	Present | Absent	Present | Absent	Absent|Present	Absent| Absent	Present |Present	Absent|Present	Present |Present	Absent| Absent	Absent| Absent	Absent| Absent	1.304|1.734
Glyma.19G166900	Glyma.03G165600	Present | Absent	Present |Present	Present |Present	Present | Absent	Present |Present	Absent|Present	Present |Present	Absent| Absent	Absent| Absent	Absent| Absent	2.940|2.143
Glyma.19G169000	Glyma.03G167800	Present | Absent	Present | Absent	Absent| Absent	Present |Present	Present |Present	Present |Present	Present | Absent	Absent| Absent	Absent| Absent	Present | Absent	4.343|1.038
Glyma.19G170500	Glyma.03G169200	Present | Absent	Present |Present	Present | Absent	Present | Absent	Present |Present	Absent| Absent	Present | Absent	Present | Absent	Absent|Present	Absent| Absent	6.210|3.874
Glyma.19G173400	Glyma.03G172500	Present | Absent	Present | Absent	Present | Absent	Present | Absent	Present |Present	Present |Present	Present |Present	Absent| Absent	Absent| Absent	Absent| Absent	60.289|26.736
Glyma.19G174600	Glyma.03G173700	Present | Absent	Present |Present	Absent| Absent	Absent| Absent	Present | Absent	Present |Present	Absent| Absent	Present | Absent	Present |Present	Absent| Absent	0.245|0.000
Glyma.19G181700	Glyma.03G181000	Present | Absent	Present |Present	Absent| Absent	Present |Present	Absent|Present	Present | Absent	Present |Present	Present | Absent	Absent|Present	Absent| Absent	0.000|0.000
Glyma.19G185600	Glyma.03G185100	Present | Absent	Present |Present	Absent| Absent	Absent| Absent	Present |Present	Absent|Present	Absent| Absent	Absent| Absent	Present |Present	Present | Absent	5.063|0.927
Glyma.19G192800	Glyma.03G192300	Present | Absent	Present |Present	Absent| Absent	Present |Present	Present |Present	Present |Present	Present |Present	Present | Absent	Present | Absent	Present |Present	42.450|69.720
Glyma.19G193800	Glyma.03G194000	Present | Absent	Present |Present	Present | Absent	Present |Present	Present |Present	Absent|Present	Present |Present	Absent| Absent	Absent| Absent	Absent| Absent	17.903|16.487
Glyma.19G199500	Glyma.03G202300	Present | Absent	Present |Present	Present |Present	Present |Present	Present |Present	Present |Present	Present |Present	Absent| Absent	Present |Present	Present | Absent	11.819|25.129
Glyma.19G209800	Glyma.03G212900	Present | Absent	Absent|Present	Present |Present	Present | Absent	Present |Present	Present | Absent	Present |Present	Present | Absent	Absent| Absent	Absent|Present	15.720|41.057
Glyma.19G218100	Glyma.03G221100	Present | Absent	Present |Present	Absent| Absent	Absent| Absent	Present |Present	Present | Absent	Present | Absent	Absent| Absent	Present |Present	Absent| Absent	0.060|0.274
Glyma.19G219100	Glyma.03G222000	Present | Absent	Present | Absent	Absent| Absent	Absent| Absent	Present |Present	Present | Absent	Present | Absent	Present | Absent	Present |Present	Present |Present	0.720|3.147
Glyma.19G220200	Glyma.03G223000	Present | Absent	Present | Absent	Absent|Present	Present |Present	Present |Present	Present |Present	Present |Present	Present | Absent	Absent| Absent	Absent| Absent	49.508|25.011
Glyma.19G225800	Glyma.03G228500	Present | Absent	Present |Present	Present |Present	Present |Present	Present |Present	Absent| Absent	Present |Present	Absent| Absent	Absent| Absent	Absent|Present	6.449|3.184
Glyma.19G229800	Glyma.03G232800	Present | Absent	Present | Absent	Present |Present	Absent|Present	Present |Present	Present | Absent	Absent|Present	Present | Absent	Absent| Absent	Absent| Absent	6.739|3.578
Glyma.19G232300	Glyma.03G234700	Present | Absent	Absent|Present	Present | Absent	Absent| Absent	Present |Present	Present |Present	Present |Present	Absent| Absent	Absent| Absent	Present |Present	15.040|7.837
Glyma.19G242400	Glyma.03G245000	Present | Absent	Present |Present	Present |Present	Present |Present	Present |Present	Present |Present	Present |Present	Present | Absent	Absent| Absent	Absent| Absent	5.048|4.009
Glyma.19G243500	Glyma.03G246000	Present | Absent	Present |Present	Absent| Absent	Present |Present	Present |Present	Absent| Absent	Present |Present	Present | Absent	Present | Absent	Present |Present	8.038|0.398
Glyma.19G245200	Glyma.03G247400	Present | Absent	Present |Present	Absent|Present	Absent|Present	Absent|Present	Present | Absent	Absent|Present	Absent|Present	Present | Absent	Absent| Absent	9.910|116.572
Glyma.19G250700	Glyma.03G253100	Present | Absent	Absent| Absent	Present | Absent	Absent|Present	Present |Present	Present |Present	Present |Present	Absent| Absent	Absent| Absent	Absent| Absent	5.043|4.984
Glyma.19G254100	Glyma.16G026800	Present | Absent	Present | Absent	Present | Absent	Absent| Absent	Present | Absent	Present | Absent	Present | Absent	Absent| Absent	Absent| Absent	Absent| Absent	0.037|0.000
Glyma.19G256800	Glyma.03G258200	Present | Absent	Present |Present	Absent| Absent	Absent| Absent	Present |Present	Absent| Absent	Absent| Absent	Absent| Absent	Present | Absent	Absent| Absent	2.879|2.783
Glyma.19G258100	Glyma.03G259300	Present | Absent	Absent| Absent	Present |Present	Present |Present	Present |Present	Absent|Present	Present |Present	Present | Absent	Present |Present	Absent| Absent	1.583|2.442
Glyma.19G258800	Glyma.16G020700	Present | Absent	Absent|Present	Present |Present	Absent|Present	Present |Present	Absent| Absent	Present |Present	Absent| Absent	Present |Present	Absent| Absent	2.010|14.523
Glyma.19G260400	Glyma.03G261300	Present | Absent	Present |Present	Absent| Absent	Absent| Absent	Present |Present	Absent|Present	Present | Absent	Present | Absent	Absent| Absent	Absent| Absent	10.677|3.503
Glyma.20G001000	Glyma.09G285100	Present | Absent	Present |Present	Present | Absent	Present |Present	Present |Present	Present |Present	Present |Present	Present | Absent	Present | Absent	Present | Absent	14.463|11.853
Glyma.20G007000	Glyma.07G160700	Present | Absent	Present | Absent	Absent| Absent	Present | Absent	Present | Absent	Present |Present	Present | Absent	Absent| Absent	Absent|Present	Present |Present	0.705|0.000
Glyma.20G008200	Glyma.09G279100	Present | Absent	Absent| Absent	Absent| Absent	Present | Absent	Present | Absent	Present | Absent	Present | Absent	Present | Absent	Present |Present	Absent| Absent	5.935|0.000
Glyma.20G022900	Glyma.15G126700	Present | Absent	Present | Absent	Absent| Absent	Present | Absent	Present |Present	Present |Present	Present | Absent	Absent| Absent	Absent| Absent	Present | Absent	9.732|0.186
Glyma.20G052500	Glyma.14G041100	Present | Absent	Present |Present	Absent| Absent	Present |Present	Present |Present	Present |Present	Present | Absent	Absent| Absent	Absent| Absent	Present |Present	11.641|1.876
Glyma.20G077300	Glyma.10G125000	Present | Absent	Present |Present	Absent| Absent	Absent|Present	Present |Present	Present |Present	Absent| Absent	Present | Absent	Present |Present	Present |Present	48.353|20.851
Glyma.20G102600	Glyma.10G286500	Present | Absent	Present |Present	Present | Absent	Present | Absent	Present |Present	Absent|Present	Present |Present	Absent| Absent	Present | Absent	Present | Absent	4.297|3.288
Glyma.20G106800	Glyma.10G282900	Present | Absent	Present | Absent	Absent|Present	Present | Absent	Present |Present	Present |Present	Present |Present	Absent| Absent	Present | Absent	Absent|Present	11.868|11.039
Glyma.20G114600	Glyma.10G275200	Present | Absent	Absent| Absent	Absent| Absent	Present | Absent	Absent| Absent	Absent|Present	Absent| Absent	Absent| Absent	Absent| Absent	Present | Absent	0.555|0.256
Glyma.20G115300	Glyma.10G274600	Present | Absent	Present | Absent	Present | Absent	Absent| Absent	Present | Absent	Absent| Absent	Present | Absent	Absent| Absent	Present | Absent	Absent| Absent	12.617|4.663
Glyma.20G119100	Glyma.10G271500	Present | Absent	Present | Absent	Absent|Present	Present | Absent	Present |Present	Present | Absent	Present |Present	Absent| Absent	Absent|Present	Absent| Absent	4.723|4.612
Glyma.20G121100	Glyma.10G270200	Present | Absent	Present | Absent	Present |Present	Absent| Absent	Present |Present	Present | Absent	Present |Present	Absent| Absent	Absent|Present	Absent| Absent	3.773|8.174
Glyma.20G125100	Glyma.11G153378	Present | Absent	Absent| Absent	Absent|Present	Absent|Present	Absent|Present	Present | Absent	Absent|Present	Absent| Absent	Absent| Absent	Absent|Present	0.784|4.062
Glyma.20G130300	Glyma.10G261000	Present | Absent	Absent|Present	Present |Present	Present |Present	Present |Present	Present |Present	Present |Present	Absent| Absent	Present | Absent	Absent| Absent	102.979|52.067
Glyma.20G135200	Glyma.10G256400	Present | Absent	Present | Absent	Absent| Absent	Present | Absent	Present |Present	Present | Absent	Present |Present	Absent| Absent	Absent| Absent	Absent| Absent	35.480|3.510
Glyma.20G144800	Glyma.10G248900	Present | Absent	Present |Present	Absent| Absent	Absent| Absent	Present |Present	Absent|Present	Present |Present	Absent| Absent	Absent| Absent	Absent| Absent	1.555|4.007
Glyma.20G146100	Glyma.10G248000	Present | Absent	Absent| Absent	Present |Present	Absent| Absent	Present |Present	Present |Present	Present |Present	Absent| Absent	Absent| Absent	Present |Present	22.619|16.383
Glyma.20G152000	Glyma.03G167650	Present | Absent	Present |Present	Present |Present	Absent| Absent	Present |Present	Present | Absent	Present |Present	Absent| Absent	Absent| Absent	Absent| Absent	2.951|5.709
Glyma.20G159900	Glyma.10G234400	Present | Absent	Present |Present	Absent| Absent	Present |Present	Present |Present	Present |Present	Present |Present	Absent| Absent	Absent| Absent	Present | Absent	3.398|0.478
Glyma.20G161100	Glyma.10G233300	Present | Absent	Present |Present	Absent|Present	Present | Absent	Present |Present	Present | Absent	Present |Present	Present | Absent	Absent| Absent	Absent| Absent	3.172|29.362
Glyma.20G167300	Glyma.10G224500	Present | Absent	Present |Present	Present | Absent	Present |Present	Present |Present	Present |Present	Present |Present	Present |Present	Absent|Present	Absent| Absent	7.162|3.425
Glyma.20G178500	Glyma.10G212600	Present | Absent	Present |Present	Present |Present	Present |Present	Present |Present	Absent| Absent	Present |Present	Present | Absent	Absent| Absent	Absent|Present	10.465|10.438
Glyma.20G180800	Glyma.10G209800	Present | Absent	Present |Present	Present | Absent	Present | Absent	Present |Present	Present |Present	Present | Absent	Absent| Absent	Present |Present	Present | Absent	10.668|1.832
Glyma.20G188400	Glyma.10G202000	Present | Absent	Absent| Absent	Present |Present	Present |Present	Present |Present	Present |Present	Present |Present	Absent| Absent	Absent| Absent	Absent|Present	18.024|27.190
Glyma.20G190800	Glyma.10G199500	Present | Absent	Present |Present	Absent| Absent	Present |Present	Absent|Present	Absent|Present	Absent|Present	Present | Absent	Present |Present	Absent| Absent	7.002|22.531
Glyma.20G202600	Glyma.10G188200	Present | Absent	Present |Present	Absent| Absent	Present |Present	Absent| Absent	Absent|Present	Absent| Absent	Absent| Absent	Absent| Absent	Absent| Absent	42.472|61.340
Glyma.20G211100	Glyma.10G179100	Present | Absent	Present |Present	Present |Present	Present | Absent	Present |Present	Absent| Absent	Present |Present	Absent| Absent	Absent|Present	Absent| Absent	2.681|0.849
Glyma.20G223600	Glyma.10G165600	Present | Absent	Present | Absent	Present |Present	Absent| Absent	Present |Present	Present |Present	Present |Present	Absent| Absent	Absent| Absent	Absent| Absent	28.641|19.673
Glyma.20G224000	Glyma.10G161200	Present | Absent	Present |Present	Absent|Present	Present |Present	Present |Present	Absent| Absent	Absent| Absent	Absent| Absent	Present |Present	Absent| Absent	6.726|7.090
Glyma.20G238700	Glyma.10G149600	Present | Absent	Present | Absent	Present |Present	Present |Present	Present |Present	Present |Present	Present |Present	Absent| Absent	Present | Absent	Absent| Absent	14.896|9.376
Glyma.20G242400	Glyma.10G292400	Present | Absent	Present | Absent	Present | Absent	Absent|Present	Present |Present	Absent| Absent	Present |Present	Present | Absent	Absent| Absent	Absent| Absent	7.782|5.504
Glyma.20G246800	Glyma.10G296266	Present | Absent	Present | Absent	Present |Present	Present | Absent	Present |Present	Present | Absent	Present |Present	Absent| Absent	Absent| Absent	Absent| Absent	56.609|0.000
Glyma.20G247850	Glyma.04G180400	Present | Absent	Present | Absent	Absent| Absent	Present | Absent	Present | Absent	Present | Absent	Absent| Absent	Present | Absent	Present |Present	Absent|Present	168.185|0.018
Glyma.01G015500	Glyma.09G206900	Present | Present	Present |Present	Present |Present	Absent|Present	Present |Present	Present |Present	Present |Present	Present | Absent	Absent| Absent	Absent|Present	22.632|35.415
Glyma.01G018600	Glyma.09G204200	Present | Present	Present |Present	Absent| Absent	Absent| Absent	Present | Absent	Present |Present	Present | Absent	Absent| Absent	Absent| Absent	Absent| Absent	4.329|3.556
Glyma.01G050100	Glyma.02G109100	Present | Present	Present |Present	Present | Absent	Present |Present	Present |Present	Absent| Absent	Present |Present	Present |Present	Present | Absent	Absent| Absent	176.807|234.689
Glyma.01G060300	Glyma.02G118500	Present | Present	Present |Present	Absent|Present	Present | Absent	Present |Present	Absent|Present	Absent|Present	Absent| Absent	Present | Absent	Present | Absent	0.896|3.018
Glyma.01G115900	Glyma.03G060300	Present | Present	Present |Present	Present | Absent	Present | Absent	Present |Present	Present |Present	Present |Present	Absent| Absent	Present |Present	Absent|Present	1971.350|1931.315
Glyma.01G124500	Glyma.03G050100	Present | Present	Present |Present	Absent| Absent	Present |Present	Present |Present	Absent|Present	Absent|Present	Present |Present	Present | Absent	Present | Absent	1.085|0.291
Glyma.01G176600	Glyma.16G141100	Present | Present	Present |Present	Present |Present	Absent|Present	Present |Present	Present |Present	Present |Present	Absent|Present	Absent| Absent	Present |Present	2.937|4.927
Glyma.01G178500	Glyma.11G063700	Present | Present	Present |Present	Absent| Absent	Absent|Present	Present |Present	Absent|Present	Absent|Present	Present | Absent	Absent| Absent	Present | Absent	2.300|4.613
Glyma.01G185400	Glyma.11G056700	Present | Present	Present |Present	Present | Absent	Present |Present	Present |Present	Absent|Present	Absent|Present	Present |Present	Present |Present	Absent| Absent	9.033|41.431
Glyma.01G189100	Glyma.11G053100	Present | Present	Absent|Present	Present |Present	Present | Absent	Present |Present	Absent|Present	Present |Present	Absent| Absent	Absent| Absent	Absent| Absent	3.665|2.680
Glyma.01G194500	Glyma.11G047400	Present | Present	Present |Present	Absent| Absent	Present |Present	Present |Present	Present |Present	Present |Present	Present |Present	Absent| Absent	Absent| Absent	13.478|39.740
Glyma.01G208600	Glyma.11G033600	Present | Present	Present |Present	Present |Present	Absent| Absent	Present |Present	Absent|Present	Present |Present	Present |Present	Absent| Absent	Present |Present	21.337|20.535
Glyma.01G222500	Glyma.11G020900	Present | Present	Present |Present	Present |Present	Present |Present	Present |Present	Present |Present	Present |Present	Present |Present	Absent| Absent	Absent| Absent	2.232|1.869
Glyma.01G222700	Glyma.11G020700	Present | Present	Present |Present	Absent|Present	Absent| Absent	Present |Present	Absent| Absent	Absent|Present	Absent| Absent	Present |Present	Present | Absent	2.425|3.948
Glyma.02G001700	Glyma.10G002100	Present | Present	Present |Present	Present |Present	Absent| Absent	Present |Present	Absent|Present	Present |Present	Absent| Absent	Absent| Absent	Absent| Absent	12.438|10.730
Glyma.02G014000	Glyma.10G014700	Present | Present	Present |Present	Present |Present	Absent| Absent	Present |Present	Absent|Present	Present |Present	Present |Present	Absent| Absent	Present |Present	51.354|19.021
Glyma.02G039700	Glyma.01G025100	Present | Present	Present |Present	Absent|Present	Present | Absent	Present |Present	Present |Present	Absent|Present	Absent| Absent	Absent|Present	Absent|Present	275.318|370.320
Glyma.02G066700	Glyma.16G147800	Present | Present	Present |Present	Absent|Present	Present | Absent	Present |Present	Present | Absent	Present |Present	Absent| Absent	Absent| Absent	Present |Present	15.645|16.350
Glyma.02G109100	Glyma.01G050100	Present | Present	Present |Present	Absent|Present	Present |Present	Present |Present	Absent| Absent	Present |Present	Present |Present	Absent|Present	Absent| Absent	234.689|176.807
Glyma.02G118500	Glyma.01G060300	Present | Present	Present |Present	Present | Absent	Absent|Present	Present |Present	Present | Absent	Present | Absent	Absent| Absent	Absent|Present	Absent|Present	3.018|0.896
Glyma.02G225300	Glyma.14G192100	Present | Present	Present |Present	Present |Present	Present |Present	Present |Present	Absent|Present	Present |Present	Absent| Absent	Absent|Present	Absent| Absent	25.688|19.621
Glyma.03G003500	Glyma.19G122700	Present | Present	Present |Present	Absent| Absent	Present | Absent	Present |Present	Present | Absent	Present |Present	Present | Absent	Absent| Absent	Absent| Absent	11.707|9.826
Glyma.03G036800	Glyma.03G036800	Present | Present	Present |Present	Absent| Absent	Absent| Absent	Present |Present	Present |Present	Present |Present	Present |Present	Absent| Absent	Present |Present	5.787|5.787
Glyma.03G050100	Glyma.01G124500	Present | Present	Present |Present	Absent| Absent	Present |Present	Present |Present	Present | Absent	Present | Absent	Present |Present	Absent|Present	Absent|Present	0.291|1.085
Glyma.03G060300	Glyma.01G115900	Present | Present	Present |Present	Absent|Present	Absent|Present	Present |Present	Present |Present	Present |Present	Absent| Absent	Present |Present	Present | Absent	1931.315|1971.350
Glyma.03G084300	Glyma.16G090500	Present | Present	Present |Present	Present | Absent	Present | Absent	Present |Present	Present | Absent	Present | Absent	Present | Absent	Present |Present	Present | Absent	2.275|0.444
Glyma.03G138600	Glyma.19G141700	Present | Present	Present |Present	Absent|Present	Present |Present	Present |Present	Absent|Present	Present |Present	Present |Present	Absent| Absent	Present | Absent	1.819|10.163
Glyma.03G149600	Glyma.19G152600	Present | Present	Present | Absent	Present |Present	Absent| Absent	Present |Present	Absent|Present	Present |Present	Present | Absent	Present |Present	Absent| Absent	57.429|46.420
Glyma.03G167200	Glyma.19G168300	Present | Present	Present |Present	Present | Absent	Absent| Absent	Present |Present	Absent| Absent	Present |Present	Absent| Absent	Absent| Absent	Present | Absent	37.040|146.709
Glyma.03G202100	Glyma.19G200000	Present | Present	Present |Present	Present |Present	Present |Present	Present |Present	Present | Absent	Present |Present	Absent| Absent	Absent| Absent	Absent| Absent	50.350|6.404
Glyma.03G209400	Glyma.19G206800	Present | Present	Present |Present	Present | Absent	Present |Present	Present |Present	Present |Present	Present | Absent	Present |Present	Absent|Present	Present |Present	14.850|10.448
Glyma.03G231900	Glyma.19G228900	Present | Present	Present |Present	Present |Present	Present |Present	Present |Present	Present |Present	Present |Present	Absent| Absent	Present | Absent	Absent| Absent	8.017|7.318
Glyma.03G250000	Glyma.19G247600	Present | Present	Present |Present	Present |Present	Present | Absent	Present |Present	Present |Present	Present |Present	Present |Present	Absent| Absent	Absent| Absent	10.288|16.483
Glyma.03G256200	Glyma.19G254000	Present | Present	Present |Present	Absent| Absent	Present | Absent	Present |Present	Present |Present	Present |Present	Present |Present	Absent|Present	Present |Present	3.549|5.558
Glyma.03G259400	Glyma.19G258300	Present | Present	Present |Present	Absent|Present	Present |Present	Present |Present	Present |Present	Present |Present	Absent| Absent	Absent| Absent	Absent| Absent	363.355|91.931
Glyma.04G021000	Glyma.06G021200	Present | Present	Present |Present	Absent| Absent	Absent| Absent	Present |Present	Present |Present	Present |Present	Absent| Absent	Present |Present	Absent| Absent	11.012|4.786
Glyma.04G058900	Glyma.06G059600	Present | Present	Present |Present	Present |Present	Absent| Absent	Present |Present	Present |Present	Present |Present	Present | Absent	Absent|Present	Absent| Absent	66.745|143.177
Glyma.04G103900	Glyma.06G105000	Present | Present	Present |Present	Absent|Present	Absent| Absent	Present |Present	Present |Present	Present |Present	Absent| Absent	Present | Absent	Absent| Absent	76.888|20.325
Glyma.04G104600	Glyma.06G105700	Present | Present	Present |Present	Absent| Absent	Present |Present	Present |Present	Present |Present	Present |Present	Present | Absent	Absent| Absent	Present |Present	148.771|363.393
Glyma.04G141400	Glyma.11G154700	Present | Present	Present |Present	Absent| Absent	Present | Absent	Present |Present	Present | Absent	Present |Present	Present |Present	Present |Present	Present |Present	94.834|84.507
Glyma.04G173100	Glyma.06G191200	Present | Present	Present |Present	Absent| Absent	Absent| Absent	Present |Present	Present |Present	Absent|Present	Present |Present	Absent| Absent	Present |Present	5.942|18.669
Glyma.04G183300	Glyma.06G182500	Present | Present	Present |Present	Absent|Present	Present |Present	Present |Present	Absent| Absent	Absent|Present	Absent| Absent	Present |Present	Present | Absent	5.338|1.447
Glyma.04G192000	Glyma.06G174000	Present | Present	Present |Present	Present | Absent	Present | Absent	Present | Absent	Present |Present	Absent| Absent	Absent|Present	Absent| Absent	Present | Absent	3.261|4.741
Glyma.04G219700	Glyma.06G146100	Present | Present	Present | Absent	Absent|Present	Present |Present	Present |Present	Absent|Present	Present |Present	Absent|Present	Absent| Absent	Absent| Absent	7.838|0.123
Glyma.04G222500	Glyma.06G142900	Present | Present	Absent|Present	Absent|Present	Absent|Present	Present |Present	Absent|Present	Absent| Absent	Absent| Absent	Absent| Absent	Absent| Absent	13.730|46.693
Glyma.04G228300	Glyma.06G136600	Present | Present	Present |Present	Absent| Absent	Present |Present	Present |Present	Present |Present	Absent| Absent	Present |Present	Absent| Absent	Absent| Absent	1.677|0.979
Glyma.04G236500	Glyma.06G127800	Present | Present	Present | Absent	Present |Present	Present | Absent	Present |Present	Present |Present	Present |Present	Absent|Present	Absent| Absent	Absent| Absent	4.575|3.527
Glyma.05G025900	Glyma.17G101000	Present | Present	Present |Present	Absent|Present	Present | Absent	Present |Present	Present |Present	Present |Present	Present |Present	Present |Present	Present |Present	5.653|12.336
Glyma.05G026200	Glyma.17G100700	Present | Present	Absent|Present	Absent| Absent	Absent|Present	Present |Present	Present |Present	Present |Present	Present |Present	Absent| Absent	Absent|Present	648.818|593.086
Glyma.05G027400	Glyma.17G099100	Present | Present	Present |Present	Present | Absent	Absent| Absent	Present |Present	Present |Present	Absent| Absent	Absent| Absent	Present |Present	Absent| Absent	7.706|4.935
Glyma.05G028600	Glyma.17G098200	Present | Present	Present |Present	Absent| Absent	Present | Absent	Present |Present	Absent|Present	Present |Present	Absent| Absent	Absent| Absent	Absent| Absent	10.471|25.410
Glyma.05G147400	Glyma.08G104400	Present | Present	Present |Present	Present |Present	Absent| Absent	Present |Present	Present |Present	Present |Present	Present |Present	Present |Present	Absent| Absent	8.851|7.570
Glyma.05G158100	Glyma.08G115800	Present | Present	Present |Present	Absent|Present	Present |Present	Present |Present	Absent| Absent	Present |Present	Present | Absent	Absent| Absent	Absent| Absent	85.814|41.611
Glyma.05G158300	Glyma.08G116000	Present | Present	Present |Present	Present |Present	Present |Present	Present |Present	Present | Absent	Present |Present	Present | Absent	Absent|Present	Present | Absent	4.728|3.287
Glyma.05G166600	Glyma.08G124600	Present | Present	Present |Present	Absent| Absent	Absent|Present	Present |Present	Absent|Present	Present |Present	Present |Present	Absent| Absent	Absent| Absent	76.304|78.586
Glyma.05G175000	Glyma.08G132300	Present | Present	Present |Present	Present |Present	Present |Present	Present |Present	Absent| Absent	Present |Present	Absent|Present	Absent| Absent	Present | Absent	8.086|4.883
Glyma.05G187300	Glyma.08G145600	Present | Present	Present |Present	Present |Present	Present |Present	Present |Present	Absent|Present	Present |Present	Present |Present	Absent| Absent	Absent| Absent	127.059|130.197
Glyma.05G189600	Glyma.08G147200	Present | Present	Absent|Present	Absent|Present	Present |Present	Present |Present	Present |Present	Absent|Present	Absent| Absent	Present |Present	Absent| Absent	0.433|1.679
Glyma.05G200800	Glyma.08G008100	Present | Present	Present |Present	Present |Present	Absent| Absent	Present |Present	Present |Present	Present |Present	Present | Absent	Absent| Absent	Absent| Absent	41.460|44.128
Glyma.05G233700	Glyma.08G041100	Present | Present	Present |Present	Absent| Absent	Present |Present	Present |Present	Absent|Present	Present |Present	Present | Absent	Present |Present	Absent| Absent	101.996|97.480
Glyma.05G241600	Glyma.08G049000	Present | Present	Present |Present	Absent|Present	Present |Present	Present |Present	Present |Present	Present |Present	Present |Present	Absent| Absent	Absent| Absent	13.682|9.319
Glyma.06G021200	Glyma.04G021000	Present | Present	Present |Present	Absent| Absent	Absent| Absent	Present |Present	Present |Present	Present |Present	Absent| Absent	Present |Present	Absent| Absent	4.786|11.012
Glyma.06G059600	Glyma.04G058900	Present | Present	Present |Present	Present |Present	Absent| Absent	Present |Present	Present |Present	Present |Present	Absent|Present	Present | Absent	Absent| Absent	143.177|66.745
Glyma.06G105000	Glyma.04G103900	Present | Present	Present |Present	Present | Absent	Absent| Absent	Present |Present	Present |Present	Present |Present	Absent| Absent	Absent|Present	Absent| Absent	20.325|76.888
Glyma.06G105700	Glyma.04G104600	Present | Present	Present |Present	Absent| Absent	Present |Present	Present |Present	Present |Present	Present |Present	Absent|Present	Absent| Absent	Present |Present	363.393|148.771
Glyma.06G127800	Glyma.04G236500	Present | Present	Absent|Present	Present |Present	Absent|Present	Present |Present	Present |Present	Present |Present	Present | Absent	Absent| Absent	Absent| Absent	3.527|4.575
Glyma.06G136600	Glyma.04G228300	Present | Present	Present |Present	Absent| Absent	Present |Present	Present |Present	Present |Present	Absent| Absent	Present |Present	Absent| Absent	Absent| Absent	0.979|1.677
Glyma.06G142900	Glyma.04G222500	Present | Present	Present | Absent	Present | Absent	Present | Absent	Present |Present	Present | Absent	Absent| Absent	Absent| Absent	Absent| Absent	Absent| Absent	46.693|13.730
Glyma.06G146100	Glyma.04G219700	Present | Present	Absent|Present	Present | Absent	Present |Present	Present |Present	Present | Absent	Present |Present	Present | Absent	Absent| Absent	Absent| Absent	0.123|7.838
Glyma.06G182500	Glyma.04G183300	Present | Present	Present |Present	Present | Absent	Present |Present	Present |Present	Absent| Absent	Present | Absent	Absent| Absent	Present |Present	Absent|Present	1.447|5.338
Glyma.06G191200	Glyma.04G173100	Present | Present	Present |Present	Absent| Absent	Absent| Absent	Present |Present	Present |Present	Present | Absent	Present |Present	Absent| Absent	Present |Present	18.669|5.942
Glyma.06G284000	Glyma.12G122100	Present | Present	Present |Present	Present |Present	Absent| Absent	Present |Present	Present |Present	Present |Present	Present | Absent	Absent|Present	Present | Absent	5.638|6.886
Glyma.06G295700	Glyma.12G109800	Present | Present	Present |Present	Absent| Absent	Present |Present	Present |Present	Present | Absent	Present |Present	Absent| Absent	Absent|Present	Absent|Present	33.536|21.994
Glyma.07G015800	Glyma.08G201300	Present | Present	Present |Present	Absent| Absent	Present |Present	Present |Present	Present |Present	Present |Present	Present |Present	Absent|Present	Absent| Absent	0.399|1.330
Glyma.07G055200	Glyma.16G023900	Present | Present	Present |Present	Present |Present	Absent|Present	Present |Present	Present |Present	Present |Present	Absent| Absent	Present |Present	Present | Absent	5.129|0.278
Glyma.07G066500	Glyma.18G237000	Present | Present	Present | Absent	Absent| Absent	Absent|Present	Present |Present	Present |Present	Present |Present	Present |Present	Absent| Absent	Present |Present	34.323|18.895
Glyma.07G132000	Glyma.17G230500	Present | Present	Present |Present	Absent| Absent	Present | Absent	Present |Present	Present | Absent	Absent| Absent	Present |Present	Present | Absent	Absent|Present	91.107|51.325
Glyma.07G233000	Glyma.17G038000	Present | Present	Present |Present	Present |Present	Absent| Absent	Present |Present	Present | Absent	Present |Present	Absent|Present	Present | Absent	Absent|Present	4.320|15.575
Glyma.08G008100	Glyma.05G200800	Present | Present	Present |Present	Present |Present	Absent| Absent	Present |Present	Present |Present	Present |Present	Absent|Present	Absent| Absent	Absent| Absent	44.128|41.460
Glyma.08G041100	Glyma.05G233700	Present | Present	Present |Present	Absent| Absent	Present |Present	Present |Present	Present | Absent	Present |Present	Absent|Present	Present |Present	Absent| Absent	97.480|101.996
Glyma.08G049000	Glyma.05G241600	Present | Present	Present |Present	Present | Absent	Present |Present	Present |Present	Present |Present	Present |Present	Present |Present	Absent| Absent	Absent| Absent	9.319|13.682
Glyma.08G104400	Glyma.05G147400	Present | Present	Present |Present	Present |Present	Absent| Absent	Present |Present	Present |Present	Present |Present	Present |Present	Present |Present	Absent| Absent	7.570|8.851
Glyma.08G115800	Glyma.05G158100	Present | Present	Present |Present	Present | Absent	Present |Present	Present |Present	Absent| Absent	Present |Present	Absent|Present	Absent| Absent	Absent| Absent	41.611|85.814
Glyma.08G116000	Glyma.05G158300	Present | Present	Present |Present	Present |Present	Present |Present	Present |Present	Absent|Present	Present |Present	Absent|Present	Present | Absent	Absent|Present	3.287|4.728
Glyma.08G124600	Glyma.05G166600	Present | Present	Present |Present	Absent| Absent	Present | Absent	Present |Present	Present | Absent	Present |Present	Present |Present	Absent| Absent	Absent| Absent	78.586|76.304
Glyma.08G132300	Glyma.05G175000	Present | Present	Present |Present	Present |Present	Present |Present	Present |Present	Absent| Absent	Present |Present	Present | Absent	Absent| Absent	Absent|Present	4.883|8.086
Glyma.08G145600	Glyma.05G187300	Present | Present	Present |Present	Present |Present	Present |Present	Present |Present	Present | Absent	Present |Present	Present |Present	Absent| Absent	Absent| Absent	130.197|127.059
Glyma.08G147200	Glyma.05G189600	Present | Present	Present | Absent	Present | Absent	Present |Present	Present |Present	Present |Present	Present | Absent	Absent| Absent	Present |Present	Absent| Absent	1.679|0.433
Glyma.08G149600	Glyma.15G269600	Present | Present	Present |Present	Present |Present	Absent|Present	Present |Present	Present |Present	Present |Present	Present |Present	Present |Present	Present |Present	7.106|4.950
Glyma.08G154900	Glyma.15G273600	Present | Present	Present |Present	Absent| Absent	Absent| Absent	Present |Present	Present |Present	Present | Absent	Present |Present	Absent| Absent	Present | Absent	175.290|266.751
Glyma.08G179400	Glyma.15G053000	Present | Present	Present |Present	Present |Present	Present |Present	Present |Present	Present | Absent	Present |Present	Present |Present	Absent|Present	Absent| Absent	28.621|24.408
Glyma.08G201300	Glyma.07G015800	Present | Present	Present |Present	Absent| Absent	Present |Present	Present |Present	Present |Present	Present |Present	Present |Present	Present | Absent	Absent| Absent	1.330|0.399
Glyma.08G285100	Glyma.18G140500	Present | Present	Present |Present	Absent| Absent	Present | Absent	Present | Absent	Present | Absent	Present | Absent	Present |Present	Present | Absent	Present |Present	10.198|3.681
Glyma.08G299202	Glyma.18G121800	Present | Present	Present |Present	Absent| Absent	Present | Absent	Present |Present	Present |Present	Absent| Absent	Present | Absent	Absent|Present	Absent|Present	0.155|0.047
Glyma.08G325900	Glyma.18G081100	Present | Present	Absent|Present	Absent| Absent	Present | Absent	Present |Present	Absent| Absent	Present |Present	Absent| Absent	Present | Absent	Absent| Absent	4.938|15.362
Glyma.09G000500	Glyma.12G240400	Present | Present	Absent|Present	Present | Absent	Absent|Present	Present |Present	Absent| Absent	Present |Present	Present | Absent	Absent| Absent	Present | Absent	20.352|15.527
Glyma.09G007000	Glyma.15G111400	Present | Present	Absent| Absent	Absent| Absent	Absent|Present	Present |Present	Absent|Present	Absent| Absent	Absent| Absent	Absent|Present	Absent| Absent	0.067|1.387
Glyma.09G013700	Glyma.15G118400	Present | Present	Present |Present	Present |Present	Present |Present	Present |Present	Present |Present	Present |Present	Absent|Present	Present | Absent	Absent|Present	21.441|78.083
Glyma.09G031700	Glyma.07G233000	Present | Present	Present |Present	Absent|Present	Present | Absent	Present |Present	Present |Present	Present |Present	Absent| Absent	Absent|Present	Absent| Absent	9.385|4.320
Glyma.09G143700	Glyma.16G196700	Present | Present	Present |Present	Absent| Absent	Present | Absent	Present |Present	Present |Present	Absent|Present	Absent| Absent	Present |Present	Present |Present	0.235|1.286
Glyma.09G168300	Glyma.16G217900	Present | Present	Present |Present	Absent| Absent	Present |Present	Present |Present	Present |Present	Present |Present	Absent|Present	Present |Present	Present | Absent	21.423|27.514
Glyma.09G198300	Glyma.16G116300	Present | Present	Present |Present	Absent| Absent	Absent| Absent	Present |Present	Present | Absent	Present |Present	Absent|Present	Absent|Present	Absent|Present	30.565|9.036
Glyma.09G204200	Glyma.01G018600	Present | Present	Present |Present	Absent| Absent	Absent| Absent	Absent|Present	Present |Present	Absent|Present	Absent| Absent	Absent| Absent	Absent| Absent	3.556|4.329
Glyma.09G206900	Glyma.01G015500	Present | Present	Present |Present	Present |Present	Present | Absent	Present |Present	Present |Present	Present |Present	Absent|Present	Absent| Absent	Present | Absent	35.415|22.632
Glyma.09G255800	Glyma.18G237000	Present | Present	Present | Absent	Present | Absent	Present |Present	Present |Present	Absent|Present	Present |Present	Present |Present	Absent| Absent	Absent|Present	22.339|18.895
Glyma.09G256402	Glyma.18G236000	Present | Present	Present |Present	Absent| Absent	Absent| Absent	Absent|Present	Present |Present	Absent|Present	Absent| Absent	Absent| Absent	Absent|Present	13.255|13.926
Glyma.10G002100	Glyma.02G001700	Present | Present	Present |Present	Present |Present	Absent| Absent	Present |Present	Present | Absent	Present |Present	Absent| Absent	Absent| Absent	Absent| Absent	10.730|12.438
Glyma.10G014700	Glyma.02G014000	Present | Present	Present |Present	Present |Present	Absent| Absent	Present |Present	Present | Absent	Present |Present	Present |Present	Absent| Absent	Present |Present	19.021|51.354
Glyma.10G048100	Glyma.13G135900	Present | Present	Present |Present	Absent|Present	Present |Present	Present |Present	Present |Present	Present |Present	Present |Present	Absent| Absent	Present |Present	25.465|9.551
Glyma.10G057800	Glyma.13G144600	Present | Present	Present |Present	Absent|Present	Absent|Present	Present |Present	Present |Present	Present |Present	Absent| Absent	Absent| Absent	Absent| Absent	11.850|20.872
Glyma.10G144000	Glyma.20G092900	Present | Present	Present |Present	Present |Present	Present |Present	Present |Present	Absent| Absent	Present |Present	Present | Absent	Absent| Absent	Present |Present	2.654|5.705
Glyma.10G176200	Glyma.20G214100	Present | Present	Present |Present	Present |Present	Absent| Absent	Present |Present	Absent| Absent	Present |Present	Present |Present	Absent| Absent	Absent| Absent	3.069|7.592
Glyma.10G235100	Glyma.20G159200	Present | Present	Present |Present	Present | Absent	Present | Absent	Present |Present	Absent| Absent	Absent| Absent	Present |Present	Absent| Absent	Present |Present	37.397|7.589
Glyma.10G249300	Glyma.20G144400	Present | Present	Present |Present	Present |Present	Absent| Absent	Present |Present	Present |Present	Present |Present	Present |Present	Absent| Absent	Present |Present	11.704|7.696
Glyma.11G020700	Glyma.01G222700	Present | Present	Present |Present	Present | Absent	Absent| Absent	Present |Present	Absent| Absent	Present | Absent	Absent| Absent	Present |Present	Absent|Present	3.948|2.425
Glyma.11G020900	Glyma.01G222500	Present | Present	Present |Present	Present |Present	Present |Present	Present |Present	Present |Present	Present |Present	Present |Present	Absent| Absent	Absent| Absent	1.869|2.232
Glyma.11G033600	Glyma.01G208600	Present | Present	Present |Present	Present |Present	Absent| Absent	Present |Present	Present | Absent	Present |Present	Present |Present	Absent| Absent	Present |Present	20.535|21.337
Glyma.11G047400	Glyma.01G194500	Present | Present	Present |Present	Absent| Absent	Present |Present	Present |Present	Present |Present	Present |Present	Present |Present	Absent| Absent	Absent| Absent	39.740|13.478
Glyma.11G053100	Glyma.01G189100	Present | Present	Present | Absent	Present |Present	Absent|Present	Present |Present	Present | Absent	Present |Present	Absent| Absent	Absent| Absent	Absent| Absent	2.680|3.665
Glyma.11G056700	Glyma.01G185400	Present | Present	Present |Present	Absent|Present	Present |Present	Present |Present	Present | Absent	Present | Absent	Present |Present	Present |Present	Absent| Absent	41.431|9.033
Glyma.11G063700	Glyma.01G178500	Present | Present	Present |Present	Absent| Absent	Present | Absent	Present |Present	Present | Absent	Present | Absent	Absent|Present	Absent| Absent	Absent|Present	4.613|2.300
Glyma.11G110400	Glyma.12G036400	Present | Present	Present |Present	Present |Present	Present |Present	Present |Present	Present |Present	Present |Present	Absent| Absent	Present | Absent	Present | Absent	5.166|10.118
Glyma.11G110800	Glyma.12G037100	Present | Present	Present |Present	Present | Absent	Present |Present	Present |Present	Present |Present	Present |Present	Present |Present	Absent| Absent	Absent| Absent	7.846|9.035
Glyma.11G116700	Glyma.12G042500	Present | Present	Present |Present	Present |Present	Present | Absent	Present |Present	Present |Present	Present |Present	Absent| Absent	Absent| Absent	Absent| Absent	3.218|5.872
Glyma.11G133800	Glyma.12G058000	Present | Present	Present |Present	Present |Present	Present |Present	Present |Present	Present |Present	Present |Present	Present |Present	Absent| Absent	Absent|Present	222.603|294.825
Glyma.11G139500	Glyma.12G063100	Present | Present	Present |Present	Present |Present	Present |Present	Present |Present	Absent|Present	Present |Present	Present |Present	Present | Absent	Present |Present	1.548|1.736
Glyma.11G141600	Glyma.11G141600	Present | Present	Present |Present	Present |Present	Absent| Absent	Present |Present	Absent| Absent	Present |Present	Present |Present	Absent| Absent	Absent| Absent	25.004|25.004
Glyma.11G142100	Glyma.11G141600	Present | Present	Present |Present	Absent|Present	Absent| Absent	Present |Present	Present | Absent	Present |Present	Present |Present	Absent| Absent	Absent| Absent	32.388|25.004
Glyma.11G154700	Glyma.04G141400	Present | Present	Present |Present	Absent| Absent	Absent|Present	Present |Present	Absent|Present	Present |Present	Present |Present	Present |Present	Present |Present	84.507|94.834
Glyma.11G234300	Glyma.18G022700	Present | Present	Absent| Absent	Present | Absent	Present | Absent	Present |Present	Present | Absent	Present | Absent	Absent| Absent	Absent| Absent	Absent| Absent	23.388|11.638
Glyma.11G243000	Glyma.18G014100	Present | Present	Present |Present	Present | Absent	Present |Present	Present |Present	Absent| Absent	Present |Present	Absent| Absent	Absent| Absent	Absent| Absent	4.597|5.394
Glyma.12G036400	Glyma.11G110400	Present | Present	Present |Present	Present |Present	Present |Present	Present |Present	Present |Present	Present |Present	Absent| Absent	Absent|Present	Absent|Present	10.118|5.166
Glyma.12G037100	Glyma.11G110800	Present | Present	Present |Present	Absent|Present	Present |Present	Present |Present	Present |Present	Present |Present	Present |Present	Absent| Absent	Absent| Absent	9.035|7.846
Glyma.12G042500	Glyma.11G116700	Present | Present	Present |Present	Present |Present	Absent|Present	Present |Present	Present |Present	Present |Present	Absent| Absent	Absent| Absent	Absent| Absent	5.872|3.218
Glyma.12G058000	Glyma.11G133800	Present | Present	Present |Present	Present |Present	Present |Present	Present |Present	Present |Present	Present |Present	Present |Present	Absent| Absent	Present | Absent	294.825|222.603
Glyma.12G063100	Glyma.11G139500	Present | Present	Present |Present	Present |Present	Present |Present	Present |Present	Present | Absent	Present |Present	Present |Present	Absent|Present	Present |Present	1.736|1.548
Glyma.12G074100	Glyma.15G043600	Present | Present	Present |Present	Present |Present	Present |Present	Present |Present	Present | Absent	Present |Present	Present | Absent	Present | Absent	Absent|Present	12.345|8.435
Glyma.12G109800	Glyma.06G295700	Present | Present	Present |Present	Absent| Absent	Present |Present	Present |Present	Absent|Present	Present |Present	Absent| Absent	Present | Absent	Present | Absent	21.994|33.536
Glyma.12G122100	Glyma.06G284000	Present | Present	Present |Present	Present |Present	Absent| Absent	Present |Present	Present |Present	Present |Present	Absent|Present	Present | Absent	Absent|Present	6.886|5.638
Glyma.12G210400	Glyma.13G290900	Present | Present	Present |Present	Present |Present	Present |Present	Present |Present	Present | Absent	Present |Present	Absent| Absent	Absent| Absent	Present | Absent	120.106|154.398
Glyma.12G240400	Glyma.09G000500	Present | Present	Present | Absent	Absent|Present	Present | Absent	Present |Present	Absent| Absent	Present |Present	Absent|Present	Absent| Absent	Absent|Present	15.527|20.352
Glyma.13G030900	Glyma.14G152700	Present | Present	Present |Present	Absent| Absent	Present | Absent	Present |Present	Present | Absent	Present |Present	Absent| Absent	Present |Present	Present |Present	9.464|4.473
Glyma.13G051500	Glyma.19G036800	Present | Present	Present |Present	Present |Present	Present |Present	Present |Present	Present |Present	Present |Present	Absent|Present	Absent| Absent	Absent| Absent	1.161|1.190
Glyma.13G094800	Glyma.17G065500	Present | Present	Present |Present	Present |Present	Present |Present	Present |Present	Absent|Present	Present |Present	Absent| Absent	Absent| Absent	Present | Absent	17.633|12.309
Glyma.13G100700	Glyma.17G059100	Present | Present	Present |Present	Present |Present	Absent| Absent	Present |Present	Present |Present	Present |Present	Absent| Absent	Absent| Absent	Absent| Absent	9.160|45.519
Glyma.13G135900	Glyma.10G048100	Present | Present	Present |Present	Present | Absent	Present |Present	Present |Present	Present |Present	Present |Present	Present |Present	Absent| Absent	Present |Present	9.551|25.465
Glyma.13G144600	Glyma.10G057800	Present | Present	Present |Present	Present | Absent	Present | Absent	Present |Present	Present |Present	Present |Present	Absent| Absent	Absent| Absent	Absent| Absent	20.872|11.850
Glyma.13G159100	Glyma.17G112200	Present | Present	Present |Present	Present |Present	Absent|Present	Present |Present	Present |Present	Present |Present	Absent|Present	Present |Present	Present |Present	8.571|9.505
Glyma.13G165800	Glyma.17G113600	Present | Present	Present |Present	Present |Present	Absent| Absent	Present |Present	Absent|Present	Present |Present	Absent|Present	Absent| Absent	Absent| Absent	14.244|36.055
Glyma.13G199300	Glyma.15G237600	Present | Present	Present |Present	Present |Present	Present |Present	Present |Present	Absent|Present	Present |Present	Present |Present	Absent|Present	Absent|Present	100.991|77.252
Glyma.13G245900	Glyma.15G067900	Present | Present	Present |Present	Absent| Absent	Absent| Absent	Present |Present	Present | Absent	Present |Present	Absent| Absent	Present |Present	Absent|Present	4.367|5.405
Glyma.13G253900	Glyma.15G061000	Present | Present	Present |Present	Absent|Present	Present | Absent	Present |Present	Absent|Present	Present |Present	Absent| Absent	Absent| Absent	Absent|Present	7.425|4.503
Glyma.13G254500	Glyma.15G060200	Present | Present	Present |Present	Present | Absent	Present |Present	Present |Present	Present |Present	Present |Present	Present |Present	Present | Absent	Present | Absent	30.548|28.241
Glyma.13G290900	Glyma.12G210400	Present | Present	Present |Present	Present |Present	Present |Present	Present |Present	Absent|Present	Present |Present	Absent| Absent	Absent| Absent	Absent|Present	154.398|120.106
Glyma.13G330500	Glyma.15G043500	Present | Present	Present |Present	Present |Present	Present |Present	Present |Present	Absent| Absent	Present |Present	Present |Present	Absent| Absent	Present |Present	4.907|5.276
Glyma.14G084500	Glyma.17G240400	Present | Present	Present |Present	Present |Present	Present | Absent	Present |Present	Present |Present	Present |Present	Absent| Absent	Absent| Absent	Present |Present	72.231|114.047
Glyma.14G093600	Glyma.17G230100	Present | Present	Present |Present	Absent| Absent	Present |Present	Present |Present	Present | Absent	Absent|Present	Absent| Absent	Absent| Absent	Absent| Absent	38.708|15.010
Glyma.14G112700	Glyma.17G215200	Present | Present	Present |Present	Present | Absent	Present |Present	Present |Present	Present |Present	Present | Absent	Present | Absent	Present | Absent	Present |Present	0.714|0.492
Glyma.14G152700	Glyma.13G030900	Present | Present	Present |Present	Absent| Absent	Absent|Present	Present |Present	Absent|Present	Present |Present	Absent| Absent	Present |Present	Present |Present	4.473|9.464
Glyma.14G162100	Glyma.19G069200	Present | Present	Present | Absent	Absent| Absent	Present |Present	Present |Present	Present | Absent	Absent| Absent	Present |Present	Present |Present	Present |Present	1.244|0.831
Glyma.14G192100	Glyma.02G225300	Present | Present	Present |Present	Present |Present	Present |Present	Present |Present	Present | Absent	Present |Present	Absent| Absent	Present | Absent	Absent| Absent	19.621|25.688
Glyma.14G193700	Glyma.11G229700	Present | Present	Present | Absent	Absent| Absent	Present |Present	Present |Present	Absent|Present	Absent| Absent	Present |Present	Present | Absent	Absent| Absent	0.839|0.096
Glyma.14G217200	Glyma.17G255800	Present | Present	Absent| Absent	Present |Present	Present |Present	Present |Present	Present | Absent	Present |Present	Absent| Absent	Absent| Absent	Present | Absent	2.755|10.430
Glyma.15G043500	Glyma.13G330500	Present | Present	Present |Present	Present |Present	Present |Present	Present |Present	Absent| Absent	Present |Present	Present |Present	Absent| Absent	Present |Present	5.276|4.907
Glyma.15G053000	Glyma.08G179400	Present | Present	Present |Present	Present |Present	Present |Present	Present |Present	Absent|Present	Present |Present	Present |Present	Present | Absent	Absent| Absent	24.408|28.621
Glyma.15G060200	Glyma.13G254500	Present | Present	Present |Present	Absent|Present	Present |Present	Present |Present	Present |Present	Present |Present	Present |Present	Absent|Present	Absent|Present	28.241|30.548
Glyma.15G060300	Glyma.13G254500	Present | Present	Present |Present	Present |Present	Present |Present	Present |Present	Present |Present	Present |Present	Present |Present	Absent|Present	Present |Present	25.327|30.548
Glyma.15G061000	Glyma.13G253900	Present | Present	Present |Present	Present | Absent	Absent|Present	Present |Present	Present | Absent	Present |Present	Absent| Absent	Absent| Absent	Present | Absent	4.503|7.425
Glyma.15G067700	Glyma.07G190700	Present | Present	Present |Present	Absent| Absent	Absent|Present	Present |Present	Present | Absent	Present |Present	Present |Present	Absent| Absent	Absent| Absent	1.921|2.176
Glyma.15G067900	Glyma.13G245900	Present | Present	Present |Present	Absent| Absent	Absent| Absent	Present |Present	Absent|Present	Present |Present	Absent| Absent	Present |Present	Present | Absent	5.405|4.367
Glyma.15G111400	Glyma.09G007000	Present | Present	Absent| Absent	Absent| Absent	Present | Absent	Present |Present	Present | Absent	Absent| Absent	Absent| Absent	Present | Absent	Absent| Absent	1.387|0.067
Glyma.15G118400	Glyma.09G013700	Present | Present	Present |Present	Present |Present	Present |Present	Present |Present	Present |Present	Present |Present	Present | Absent	Absent|Present	Present | Absent	78.083|21.441
Glyma.15G237600	Glyma.13G199300	Present | Present	Present |Present	Present |Present	Present |Present	Present |Present	Present | Absent	Present |Present	Present |Present	Present | Absent	Present | Absent	77.252|100.991
Glyma.15G269600	Glyma.08G149600	Present | Present	Present |Present	Present |Present	Present | Absent	Present |Present	Present |Present	Present |Present	Present |Present	Present |Present	Present |Present	4.950|7.106
Glyma.15G273600	Glyma.08G154900	Present | Present	Present |Present	Absent| Absent	Absent| Absent	Present |Present	Present |Present	Absent|Present	Present |Present	Absent| Absent	Absent|Present	266.751|175.290
Glyma.16G023900	Glyma.07G055200	Present | Present	Present |Present	Present |Present	Present | Absent	Present |Present	Present |Present	Present |Present	Absent| Absent	Present |Present	Absent|Present	0.278|5.129
Glyma.16G090500	Glyma.03G084300	Present | Present	Present |Present	Absent|Present	Absent|Present	Present |Present	Absent|Present	Absent|Present	Absent|Present	Present |Present	Absent|Present	0.444|2.275
Glyma.16G116300	Glyma.09G198300	Present | Present	Present |Present	Absent| Absent	Absent| Absent	Present |Present	Absent|Present	Present |Present	Present | Absent	Present | Absent	Present | Absent	9.036|30.565
Glyma.16G147800	Glyma.02G066700	Present | Present	Present |Present	Present | Absent	Absent|Present	Present |Present	Absent|Present	Present |Present	Absent| Absent	Absent| Absent	Present |Present	16.350|15.645
Glyma.16G196700	Glyma.09G143700	Present | Present	Present |Present	Absent| Absent	Absent|Present	Present |Present	Present |Present	Present | Absent	Absent| Absent	Present |Present	Present |Present	1.286|0.235
Glyma.16G217900	Glyma.09G168300	Present | Present	Present |Present	Absent| Absent	Present |Present	Present |Present	Present |Present	Present |Present	Present | Absent	Present |Present	Absent|Present	27.514|21.423
Glyma.17G038000	Glyma.07G233000	Present | Present	Present |Present	Present |Present	Absent| Absent	Present |Present	Absent|Present	Present |Present	Present | Absent	Absent|Present	Present | Absent	15.575|4.320
Glyma.17G059100	Glyma.13G100700	Present | Present	Present |Present	Present |Present	Absent| Absent	Present |Present	Present |Present	Present |Present	Absent| Absent	Absent| Absent	Absent| Absent	45.519|9.160
Glyma.17G065500	Glyma.13G094800	Present | Present	Present |Present	Present |Present	Present |Present	Present |Present	Present | Absent	Present |Present	Absent| Absent	Absent| Absent	Absent|Present	12.309|17.633
Glyma.17G098200	Glyma.05G028600	Present | Present	Present |Present	Absent| Absent	Absent|Present	Present |Present	Present | Absent	Present |Present	Absent| Absent	Absent| Absent	Absent| Absent	25.410|10.471
Glyma.17G099100	Glyma.05G027400	Present | Present	Present |Present	Absent|Present	Absent| Absent	Present |Present	Present |Present	Absent| Absent	Absent| Absent	Present |Present	Absent| Absent	4.935|7.706
Glyma.17G100700	Glyma.05G026200	Present | Present	Present | Absent	Absent| Absent	Present | Absent	Present |Present	Present |Present	Present |Present	Present |Present	Absent| Absent	Present | Absent	593.086|648.818
Glyma.17G101000	Glyma.05G025900	Present | Present	Present |Present	Present | Absent	Absent|Present	Present |Present	Present |Present	Present |Present	Present |Present	Present |Present	Present |Present	12.336|5.653
Glyma.17G112200	Glyma.13G159100	Present | Present	Present |Present	Present |Present	Present | Absent	Present |Present	Present |Present	Present |Present	Present | Absent	Present |Present	Present |Present	9.505|8.571
Glyma.17G113600	Glyma.13G165800	Present | Present	Present |Present	Present |Present	Absent| Absent	Present |Present	Present | Absent	Present |Present	Present | Absent	Absent| Absent	Absent| Absent	36.055|14.244
Glyma.17G215200	Glyma.14G112700	Present | Present	Present |Present	Absent|Present	Present |Present	Present |Present	Present |Present	Absent|Present	Absent|Present	Absent|Present	Present |Present	0.492|0.714
Glyma.17G230100	Glyma.14G093600	Present | Present	Present |Present	Absent| Absent	Present |Present	Present |Present	Absent|Present	Present | Absent	Absent| Absent	Absent| Absent	Absent| Absent	15.010|38.708
Glyma.17G240400	Glyma.14G084500	Present | Present	Present |Present	Present |Present	Absent|Present	Present |Present	Present |Present	Present |Present	Absent| Absent	Absent| Absent	Present |Present	114.047|72.231
Glyma.17G255800	Glyma.14G217200	Present | Present	Absent| Absent	Present |Present	Present |Present	Present |Present	Absent|Present	Present |Present	Absent| Absent	Absent| Absent	Absent|Present	10.430|2.755
Glyma.18G014100	Glyma.11G243000	Present | Present	Present |Present	Absent|Present	Present |Present	Present |Present	Absent| Absent	Present |Present	Absent| Absent	Absent| Absent	Absent| Absent	5.394|4.597
Glyma.18G015200	Glyma.17G255602	Present | Present	Present |Present	Absent|Present	Absent|Present	Present |Present	Present | Absent	Absent|Present	Absent| Absent	Absent| Absent	Absent| Absent	210.630|44.708
Glyma.18G022700	Glyma.11G234300	Present | Present	Absent| Absent	Absent|Present	Absent|Present	Present |Present	Absent|Present	Absent|Present	Absent| Absent	Absent| Absent	Absent| Absent	11.638|23.388
Glyma.18G065600	Glyma.02G225300	Present | Present	Present |Present	Present |Present	Present |Present	Present |Present	Present | Absent	Present |Present	Present | Absent	Absent| Absent	Present | Absent	5.656|25.688
Glyma.18G081100	Glyma.08G325900	Present | Present	Present | Absent	Absent| Absent	Absent|Present	Present |Present	Absent| Absent	Present |Present	Absent| Absent	Absent|Present	Absent| Absent	15.362|4.938
Glyma.18G096400	Glyma.08G316700	Present | Present	Present |Present	Absent|Present	Absent| Absent	Present |Present	Present |Present	Present |Present	Absent|Present	Absent|Present	Present |Present	120.422|84.651
Glyma.18G121800	Glyma.08G299202	Present | Present	Present |Present	Absent| Absent	Absent|Present	Present |Present	Present |Present	Absent| Absent	Absent|Present	Present | Absent	Present | Absent	0.047|0.155
Glyma.18G140500	Glyma.08G285100	Present | Present	Present |Present	Absent| Absent	Absent|Present	Absent|Present	Absent|Present	Absent|Present	Present |Present	Absent|Present	Present |Present	3.681|10.198
Glyma.18G236000	Glyma.09G256402	Present | Present	Present |Present	Absent| Absent	Absent| Absent	Present | Absent	Present |Present	Present | Absent	Absent| Absent	Absent| Absent	Present | Absent	13.926|13.255
Glyma.18G237000	Glyma.09G255800	Present | Present	Absent|Present	Absent|Present	Present |Present	Present |Present	Present | Absent	Present |Present	Present |Present	Absent| Absent	Present | Absent	18.895|22.339
Glyma.19G036800	Glyma.13G051500	Present | Present	Present |Present	Present |Present	Present |Present	Present |Present	Present |Present	Present |Present	Present | Absent	Absent| Absent	Absent| Absent	1.190|1.161
Glyma.19G069200	Glyma.14G162100	Present | Present	Absent|Present	Absent| Absent	Present |Present	Present |Present	Absent|Present	Absent| Absent	Present |Present	Present |Present	Present |Present	0.831|1.244
Glyma.19G122700	Glyma.03G003500	Present | Present	Present |Present	Absent| Absent	Absent|Present	Present |Present	Absent|Present	Present |Present	Absent|Present	Absent| Absent	Absent| Absent	9.826|11.707
Glyma.19G141700	Glyma.03G138600	Present | Present	Present |Present	Present | Absent	Present |Present	Present |Present	Present | Absent	Present |Present	Present |Present	Absent| Absent	Absent|Present	10.163|1.819
Glyma.19G152600	Glyma.03G149600	Present | Present	Absent|Present	Present |Present	Absent| Absent	Present |Present	Present | Absent	Present |Present	Absent|Present	Present |Present	Absent| Absent	46.420|57.429
Glyma.19G168300	Glyma.03G167200	Present | Present	Present |Present	Absent|Present	Absent| Absent	Present |Present	Absent| Absent	Present |Present	Absent| Absent	Absent| Absent	Absent|Present	146.709|37.040
Glyma.19G200000	Glyma.03G202100	Present | Present	Present |Present	Present |Present	Present |Present	Present |Present	Absent|Present	Present |Present	Absent| Absent	Absent| Absent	Absent| Absent	6.404|50.350
Glyma.19G206800	Glyma.03G209400	Present | Present	Present |Present	Absent|Present	Present |Present	Present |Present	Present |Present	Absent|Present	Present |Present	Present | Absent	Present |Present	10.448|14.850
Glyma.19G228900	Glyma.03G231900	Present | Present	Present |Present	Present |Present	Present |Present	Present |Present	Present |Present	Present |Present	Absent| Absent	Absent|Present	Absent| Absent	7.318|8.017
Glyma.19G232400	Glyma.20G237200	Present | Present	Present |Present	Absent| Absent	Absent|Present	Present |Present	Absent|Present	Absent|Present	Present |Present	Absent|Present	Absent| Absent	117.147|1.013
Glyma.19G234100	Glyma.15G040300	Present | Present	Present |Present	Absent|Present	Absent| Absent	Present |Present	Present |Present	Absent|Present	Present | Absent	Present | Absent	Absent| Absent	1.603|11.604
Glyma.19G247600	Glyma.03G250000	Present | Present	Present |Present	Present |Present	Absent|Present	Present |Present	Present |Present	Present |Present	Present |Present	Absent| Absent	Absent| Absent	16.483|10.288
Glyma.19G254000	Glyma.03G256200	Present | Present	Present |Present	Absent| Absent	Absent|Present	Present |Present	Present |Present	Present |Present	Present |Present	Present | Absent	Present |Present	5.558|3.549
Glyma.19G258300	Glyma.03G259400	Present | Present	Present |Present	Present | Absent	Present |Present	Present |Present	Present |Present	Present |Present	Absent| Absent	Absent| Absent	Absent| Absent	91.931|363.355
Glyma.20G027200	Glyma.07G226633	Present | Present	Present |Present	Present | Absent	Present |Present	Present |Present	Present |Present	Absent|Present	Absent|Present	Present | Absent	Present | Absent	620.084|0.000
Glyma.20G092900	Glyma.10G144000	Present | Present	Present |Present	Present |Present	Present |Present	Present |Present	Absent| Absent	Present |Present	Absent|Present	Absent| Absent	Present |Present	5.705|2.654
Glyma.20G144400	Glyma.10G249300	Present | Present	Present |Present	Present |Present	Absent| Absent	Present |Present	Present |Present	Present |Present	Present |Present	Absent| Absent	Present |Present	7.696|11.704
Glyma.20G159200	Glyma.10G235100	Present | Present	Present |Present	Absent|Present	Absent|Present	Present |Present	Absent| Absent	Absent| Absent	Present |Present	Absent| Absent	Present |Present	7.589|37.397
Glyma.20G214100	Glyma.10G176200	Present | Present	Present |Present	Present |Present	Absent| Absent	Present |Present	Absent| Absent	Present |Present	Present |Present	Absent| Absent	Absent| Absent	7.592|3.069
Glyma.20G237200	Glyma.19G232400	Present | Present	Present |Present	Absent| Absent	Present | Absent	Present |Present	Present | Absent	Present | Absent	Present |Present	Present | Absent	Absent| Absent	1.013|117.147
