# Supplementary material for: Genome-wide characterization of the GmLUX binding preferences and its epigenic features in the soybean genome
Source: Front Plant Sci. 2025 Jun 30;16:1607224. doi: 10.3389/fpls.2025.1607224 (PMC12256510; doi:10.3389/fpls.2025.1607224)
Supplement: Supplementary file 12 [file DataSheet7.xlsx]

## Sheet: sheet1
non-GmLUX bound Promoter ID	GmLUX bound Promoter ID	% identity	alignment length	%alignment length	E value
G2.Glyma.01G001100.fa	G1.Glyma.08G359700.fa	/	/	/	> 1e-5
G2.Glyma.01G028100.fa	G1.Glyma.02G037100.fa	/	/	/	> 1e-5
G2.Glyma.01G030900.fa	G1.Glyma.02G034700.fa	/	/	/	> 1e-5
G2.Glyma.01G037300.fa	G1.Glyma.18G131200.fa	/	/	/	> 1e-5
G2.Glyma.01G064900.fa	G1.Glyma.02G122700.fa	/	/	/	> 1e-5
G2.Glyma.01G091000.fa	G1.Glyma.10G205500.fa	/	/	/	> 1e-5
G2.Glyma.01G095232.fa	G1.Glyma.08G341600.fa	/	/	/	> 1e-5
G2.Glyma.01G132300.fa	G1.Glyma.03G036000.fa	/	/	/	> 1e-5
G2.Glyma.01G132300.fa	G1.Glyma.09G275900.fa	/	/	/	> 1e-5
G2.Glyma.01G145400.fa	G1.Glyma.09G193300.fa	/	/	/	> 1e-5
G2.Glyma.01G147800.fa	G1.Glyma.09G212100.fa	/	/	/	> 1e-5
G2.Glyma.01G150900.fa	G1.Glyma.09G215900.fa	/	/	/	> 1e-5
G2.Glyma.01G188900.fa	G1.Glyma.11G053300.fa	/	/	/	> 1e-5
G2.Glyma.01G224500.fa	G1.Glyma.05G215600.fa	/	/	/	> 1e-5
G2.Glyma.01G225100.fa	G1.Glyma.11G018000.fa	/	/	/	> 1e-5
G2.Glyma.01G230200.fa	G1.Glyma.11G013200.fa	/	/	/	> 1e-5
G2.Glyma.01G236800.fa	G1.Glyma.11G006400.fa	/	/	/	> 1e-5
G2.Glyma.02G015100.fa	G1.Glyma.11G075500.fa	/	/	/	> 1e-5
G2.Glyma.02G017100.fa	G1.Glyma.03G253200.fa	/	/	/	> 1e-5
G2.Glyma.02G019400.fa	G1.Glyma.01G044200.fa	/	/	/	> 1e-5
G2.Glyma.02G026500.fa	G1.Glyma.06G017400.fa	/	/	/	> 1e-5
G2.Glyma.02G055500.fa	G1.Glyma.16G138300.fa	/	/	/	> 1e-5
G2.Glyma.02G058500.fa	G1.Glyma.16G141100.fa	/	/	/	> 1e-5
G2.Glyma.02G061700.fa	G1.Glyma.01G182400.fa	/	/	/	> 1e-5
G2.Glyma.02G102400.fa	G1.Glyma.07G213700.fa	/	/	/	> 1e-5
G2.Glyma.02G131800.fa	G1.Glyma.07G213000.fa	/	/	/	> 1e-5
G2.Glyma.02G143100.fa	G1.Glyma.10G031300.fa	/	/	/	> 1e-5
G2.Glyma.02G149700.fa	G1.Glyma.10G024200.fa	/	/	/	> 1e-5
G2.Glyma.02G171100.fa	G1.Glyma.09G109200.fa	/	/	/	> 1e-5
G2.Glyma.02G173200.fa	G1.Glyma.02G001300.fa	/	/	/	> 1e-5
G2.Glyma.02G174800.fa	G1.Glyma.10G093600.fa	/	/	/	> 1e-5
G2.Glyma.02G195500.fa	G1.Glyma.10G082300.fa	/	/	/	> 1e-5
G2.Glyma.02G206700.fa	G1.Glyma.17G071200.fa	/	/	/	> 1e-5
G2.Glyma.02G251900.fa	G1.Glyma.14G064900.fa	/	/	/	> 1e-5
G2.Glyma.02G282000.fa	G1.Glyma.14G032300.fa	/	/	/	> 1e-5
G2.Glyma.02G292800.fa	G1.Glyma.14G021800.fa	/	/	/	> 1e-5
G2.Glyma.02G296600.fa	G1.Glyma.14G016300.fa	/	/	/	> 1e-5
G2.Glyma.02G298400.fa	G1.Glyma.02G298500.fa	/	/	/	> 1e-5
G2.Glyma.02G298900.fa	G1.Glyma.11G135300.fa	/	/	/	> 1e-5
G2.Glyma.03G007000.fa	G1.Glyma.03G007100.fa	/	/	/	> 1e-5
G2.Glyma.03G021700.fa	G1.Glyma.13G138400.fa	/	/	/	> 1e-5
G2.Glyma.03G029600.fa	G1.Glyma.01G137500.fa	/	/	/	> 1e-5
G2.Glyma.03G078300.fa	G1.Glyma.01G113000.fa	/	/	/	> 1e-5
G2.Glyma.03G131600.fa	G1.Glyma.19G133500.fa	/	/	/	> 1e-5
G2.Glyma.03G149000.fa	G1.Glyma.19G152300.fa	/	/	/	> 1e-5
G2.Glyma.03G151200.fa	G1.Glyma.19G153700.fa	/	/	/	> 1e-5
G2.Glyma.03G156000.fa	G1.Glyma.19G158300.fa	/	/	/	> 1e-5
G2.Glyma.03G165600.fa	G1.Glyma.19G166900.fa	/	/	/	> 1e-5
G2.Glyma.03G167650.fa	G1.Glyma.20G152000.fa	/	/	/	> 1e-5
G2.Glyma.03G222000.fa	G1.Glyma.19G219100.fa	/	/	/	> 1e-5
G2.Glyma.03G223000.fa	G1.Glyma.19G220200.fa	/	/	/	> 1e-5
G2.Glyma.03G232800.fa	G1.Glyma.19G229800.fa	/	/	/	> 1e-5
G2.Glyma.03G234800.fa	G1.Glyma.10G151000.fa	/	/	/	> 1e-5
G2.Glyma.03G245000.fa	G1.Glyma.19G242400.fa	/	/	/	> 1e-5
G2.Glyma.03G247400.fa	G1.Glyma.19G245200.fa	/	/	/	> 1e-5
G2.Glyma.04G017200.fa	G1.Glyma.06G017600.fa	/	/	/	> 1e-5
G2.Glyma.04G023600.fa	G1.Glyma.06G023600.fa	/	/	/	> 1e-5
G2.Glyma.04G029900.fa	G1.Glyma.06G030000.fa	/	/	/	> 1e-5
G2.Glyma.04G032000.fa	G1.Glyma.06G032100.fa	/	/	/	> 1e-5
G2.Glyma.04G057300.fa	G1.Glyma.06G057900.fa	/	/	/	> 1e-5
G2.Glyma.04G065400.fa	G1.Glyma.17G109300.fa	/	/	/	> 1e-5
G2.Glyma.04G089300.fa	G1.Glyma.06G091200.fa	/	/	/	> 1e-5
G2.Glyma.04G090500.fa	G1.Glyma.06G092300.fa	/	/	/	> 1e-5
G2.Glyma.04G100002.fa	G1.Glyma.06G101600.fa	/	/	/	> 1e-5
G2.Glyma.04G118700.fa	G1.Glyma.06G319300.fa	/	/	/	> 1e-5
G2.Glyma.04G135000.fa	G1.Glyma.11G155900.fa	/	/	/	> 1e-5
G2.Glyma.04G180400.fa	G1.Glyma.20G247850.fa	/	/	/	> 1e-5
G2.Glyma.04G190900.fa	G1.Glyma.17G126400.fa	/	/	/	> 1e-5
G2.Glyma.04G202100.fa	G1.Glyma.06G163500.fa	/	/	/	> 1e-5
G2.Glyma.04G203000.fa	G1.Glyma.06G162500.fa	/	/	/	> 1e-5
G2.Glyma.04G221600.fa	G1.Glyma.06G143800.fa	/	/	/	> 1e-5
G2.Glyma.04G231900.fa	G1.Glyma.06G133000.fa	/	/	/	> 1e-5
G2.Glyma.04G233600.fa	G1.Glyma.06G131200.fa	/	/	/	> 1e-5
G2.Glyma.04G243900.fa	G1.Glyma.06G119400.fa	/	/	/	> 1e-5
G2.Glyma.04G247900.fa	G1.Glyma.06G114800.fa	/	/	/	> 1e-5
G2.Glyma.04G252100.fa	G1.Glyma.06G110400.fa	/	/	/	> 1e-5
G2.Glyma.05G006300.fa	G1.Glyma.19G006700.fa	/	/	/	> 1e-5
G2.Glyma.05G018700.fa	G1.Glyma.18G042400.fa	/	/	/	> 1e-5
G2.Glyma.05G027600.fa	G1.Glyma.17G098900.fa	/	/	/	> 1e-5
G2.Glyma.05G047900.fa	G1.Glyma.06G170300.fa	/	/	/	> 1e-5
G2.Glyma.05G117000.fa	G1.Glyma.08G072100.fa	/	/	/	> 1e-5
G2.Glyma.05G123400.fa	G1.Glyma.08G078500.fa	/	/	/	> 1e-5
G2.Glyma.05G124500.fa	G1.Glyma.08G079600.fa	/	/	/	> 1e-5
G2.Glyma.05G126900.fa	G1.Glyma.05G127100.fa	/	/	/	> 1e-5
G2.Glyma.05G127500.fa	G1.Glyma.08G082200.fa	/	/	/	> 1e-5
G2.Glyma.05G150600.fa	G1.Glyma.08G107500.fa	/	/	/	> 1e-5
G2.Glyma.05G153300.fa	G1.Glyma.08G110600.fa	/	/	/	> 1e-5
G2.Glyma.05G174700.fa	G1.Glyma.08G132000.fa	/	/	/	> 1e-5
G2.Glyma.05G209600.fa	G1.Glyma.08G016300.fa	/	/	/	> 1e-5
G2.Glyma.05G212800.fa	G1.Glyma.08G019300.fa	/	/	/	> 1e-5
G2.Glyma.05G229900.fa	G1.Glyma.08G037400.fa	/	/	/	> 1e-5
G2.Glyma.05G235500.fa	G1.Glyma.08G043000.fa	/	/	/	> 1e-5
G2.Glyma.05G235500.fa	G1.Glyma.09G174200.fa	/	/	/	> 1e-5
G2.Glyma.05G240200.fa	G1.Glyma.08G047300.fa	/	/	/	> 1e-5
G2.Glyma.05G245000.fa	G1.Glyma.08G053000.fa	/	/	/	> 1e-5
G2.Glyma.06G017100.fa	G1.Glyma.04G016800.fa	/	/	/	> 1e-5
G2.Glyma.06G025100.fa	G1.Glyma.04G025000.fa	/	/	/	> 1e-5
G2.Glyma.06G032600.fa	G1.Glyma.04G032700.fa	/	/	/	> 1e-5
G2.Glyma.06G034200.fa	G1.Glyma.04G034000.fa	/	/	/	> 1e-5
G2.Glyma.06G034500.fa	G1.Glyma.04G034500.fa	/	/	/	> 1e-5
G2.Glyma.06G035300.fa	G1.Glyma.06G035200.fa	/	/	/	> 1e-5
G2.Glyma.06G085200.fa	G1.Glyma.06G085300.fa	/	/	/	> 1e-5
G2.Glyma.06G097200.fa	G1.Glyma.14G182100.fa	/	/	/	> 1e-5
G2.Glyma.06G102000.fa	G1.Glyma.04G100300.fa	/	/	/	> 1e-5
G2.Glyma.06G109500.fa	G1.Glyma.04G253000.fa	/	/	/	> 1e-5
G2.Glyma.06G115000.fa	G1.Glyma.04G247700.fa	/	/	/	> 1e-5
G2.Glyma.06G118100.fa	G1.Glyma.04G245100.fa	/	/	/	> 1e-5
G2.Glyma.06G132600.fa	G1.Glyma.04G232400.fa	/	/	/	> 1e-5
G2.Glyma.06G142000.fa	G1.Glyma.04G223300.fa	/	/	/	> 1e-5
G2.Glyma.06G146900.fa	G1.Glyma.04G218900.fa	/	/	/	> 1e-5
G2.Glyma.06G153200.fa	G1.Glyma.04G213000.fa	/	/	/	> 1e-5
G2.Glyma.06G164900.fa	G1.Glyma.04G200600.fa	/	/	/	> 1e-5
G2.Glyma.06G215600.fa	G1.Glyma.17G117800.fa	/	/	/	> 1e-5
G2.Glyma.06G220500.fa	G1.Glyma.17G073300.fa	/	/	/	> 1e-5
G2.Glyma.06G247100.fa	G1.Glyma.12G222200.fa	/	/	/	> 1e-5
G2.Glyma.06G247300.fa	G1.Glyma.17G020700.fa	/	/	/	> 1e-5
G2.Glyma.06G259100.fa	G1.Glyma.06G259800.fa	/	/	/	> 1e-5
G2.Glyma.06G299200.fa	G1.Glyma.12G200100.fa	/	/	/	> 1e-5
G2.Glyma.07G003200.fa	G1.Glyma.08G223400.fa	/	/	/	> 1e-5
G2.Glyma.07G011900.fa	G1.Glyma.08G195000.fa	/	/	/	> 1e-5
G2.Glyma.07G030500.fa	G1.Glyma.08G212300.fa	/	/	/	> 1e-5
G2.Glyma.07G053100.fa	G1.Glyma.04G046700.fa	/	/	/	> 1e-5
G2.Glyma.07G065000.fa	G1.Glyma.07G065600.fa	/	/	/	> 1e-5
G2.Glyma.07G089700.fa	G1.Glyma.07G089900.fa	/	/	/	> 1e-5
G2.Glyma.07G122200.fa	G1.Glyma.05G092000.fa	/	/	/	> 1e-5
G2.Glyma.07G123500.fa	G1.Glyma.03G098300.fa	/	/	/	> 1e-5
G2.Glyma.07G134400.fa	G1.Glyma.18G183900.fa	/	/	/	> 1e-5
G2.Glyma.07G160700.fa	G1.Glyma.20G007000.fa	/	/	/	> 1e-5
G2.Glyma.07G192500.fa	G1.Glyma.13G183900.fa	/	/	/	> 1e-5
G2.Glyma.07G226567.fa	G1.Glyma.07G226633.fa	/	/	/	> 1e-5
G2.Glyma.07G243200.fa	G1.Glyma.17G030700.fa	/	/	/	> 1e-5
G2.Glyma.07G245400.fa	G1.Glyma.09G042400.fa	/	/	/	> 1e-5
G2.Glyma.07G247500.fa	G1.Glyma.17G026400.fa	/	/	/	> 1e-5
G2.Glyma.07G248800.fa	G1.Glyma.17G025500.fa	/	/	/	> 1e-5
G2.Glyma.07G250900.fa	G1.Glyma.17G023400.fa	/	/	/	> 1e-5
G2.Glyma.07G253500.fa	G1.Glyma.17G020900.fa	/	/	/	> 1e-5
G2.Glyma.07G263300.fa	G1.Glyma.17G010500.fa	/	/	/	> 1e-5
G2.Glyma.07G270800.fa	G1.Glyma.09G018900.fa	/	/	/	> 1e-5
G2.Glyma.08G002100.fa	G1.Glyma.05G194101.fa	/	/	/	> 1e-5
G2.Glyma.08G031500.fa	G1.Glyma.05G224700.fa	/	/	/	> 1e-5
G2.Glyma.08G041300.fa	G1.Glyma.07G091800.fa	/	/	/	> 1e-5
G2.Glyma.08G053500.fa	G1.Glyma.07G101100.fa	/	/	/	> 1e-5
G2.Glyma.08G066900.fa	G1.Glyma.13G255900.fa	/	/	/	> 1e-5
G2.Glyma.08G071300.fa	G1.Glyma.13G043900.fa	/	/	/	> 1e-5
G2.Glyma.08G074900.fa	G1.Glyma.05G120100.fa	/	/	/	> 1e-5
G2.Glyma.08G093300.fa	G1.Glyma.08G093500.fa	/	/	/	> 1e-5
G2.Glyma.08G094500.fa	G1.Glyma.05G139200.fa	/	/	/	> 1e-5
G2.Glyma.08G096200.fa	G1.Glyma.05G140900.fa	/	/	/	> 1e-5
G2.Glyma.08G117400.fa	G1.Glyma.15G084700.fa	/	/	/	> 1e-5
G2.Glyma.08G126800.fa	G1.Glyma.12G169600.fa	/	/	/	> 1e-5
G2.Glyma.08G144600.fa	G1.Glyma.05G186000.fa	/	/	/	> 1e-5
G2.Glyma.08G168700.fa	G1.Glyma.15G258500.fa	/	/	/	> 1e-5
G2.Glyma.08G170700.fa	G1.Glyma.08G171000.fa	/	/	/	> 1e-5
G2.Glyma.08G209100.fa	G1.Glyma.07G033100.fa	/	/	/	> 1e-5
G2.Glyma.08G246400.fa	G1.Glyma.18G267200.fa	/	/	/	> 1e-5
G2.Glyma.08G255200.fa	G1.Glyma.18G278100.fa	/	/	/	> 1e-5
G2.Glyma.08G296800.fa	G1.Glyma.15G016000.fa	/	/	/	> 1e-5
G2.Glyma.08G318200.fa	G1.Glyma.08G318100.fa	/	/	/	> 1e-5
G2.Glyma.08G318200.fa	G1.Glyma.18G095200.fa	/	/	/	> 1e-5
G2.Glyma.08G345400.fa	G1.Glyma.18G155100.fa	/	/	/	> 1e-5
G2.Glyma.08G354700.fa	G1.Glyma.18G170900.fa	/	/	/	> 1e-5
G2.Glyma.08G361000.fa	G1.Glyma.08G345300.fa	/	/	/	> 1e-5
G2.Glyma.08G363800.fa	G1.Glyma.18G298300.fa	/	/	/	> 1e-5
G2.Glyma.08G365100.fa	G1.Glyma.18G297100.fa	/	/	/	> 1e-5
G2.Glyma.09G030400.fa	G1.Glyma.15G136100.fa	/	/	/	> 1e-5
G2.Glyma.09G038200.fa	G1.Glyma.15G143300.fa	/	/	/	> 1e-5
G2.Glyma.09G042000.fa	G1.Glyma.15G150900.fa	/	/	/	> 1e-5
G2.Glyma.09G051900.fa	G1.Glyma.14G002800.fa	/	/	/	> 1e-5
G2.Glyma.09G079100.fa	G1.Glyma.15G187500.fa	/	/	/	> 1e-5
G2.Glyma.09G098000.fa	G1.Glyma.15G203700.fa	/	/	/	> 1e-5
G2.Glyma.09G102900.fa	G1.Glyma.15G274800.fa	/	/	/	> 1e-5
G2.Glyma.09G130400.fa	G1.Glyma.16G177900.fa	/	/	/	> 1e-5
G2.Glyma.09G132500.fa	G1.Glyma.16G179300.fa	/	/	/	> 1e-5
G2.Glyma.09G160200.fa	G1.Glyma.16G209600.fa	/	/	/	> 1e-5
G2.Glyma.09G190500.fa	G1.Glyma.07G086500.fa	/	/	/	> 1e-5
G2.Glyma.09G207200.fa	G1.Glyma.01G015000.fa	/	/	/	> 1e-5
G2.Glyma.09G212800.fa	G1.Glyma.01G148900.fa	/	/	/	> 1e-5
G2.Glyma.09G222800.fa	G1.Glyma.12G014300.fa	/	/	/	> 1e-5
G2.Glyma.09G225700.fa	G1.Glyma.09G225600.fa	/	/	/	> 1e-5
G2.Glyma.09G231200.fa	G1.Glyma.12G005300.fa	/	/	/	> 1e-5
G2.Glyma.09G249500.fa	G1.Glyma.18G242900.fa	/	/	/	> 1e-5
G2.Glyma.09G252800.fa	G1.Glyma.18G239900.fa	/	/	/	> 1e-5
G2.Glyma.09G264900.fa	G1.Glyma.18G226200.fa	/	/	/	> 1e-5
G2.Glyma.09G279100.fa	G1.Glyma.20G008200.fa	/	/	/	> 1e-5
G2.Glyma.10G017300.fa	G1.Glyma.02G016700.fa	/	/	/	> 1e-5
G2.Glyma.10G058200.fa	G1.Glyma.13G145000.fa	/	/	/	> 1e-5
G2.Glyma.10G149600.fa	G1.Glyma.20G238700.fa	/	/	/	> 1e-5
G2.Glyma.10G161200.fa	G1.Glyma.20G224000.fa	/	/	/	> 1e-5
G2.Glyma.10G202000.fa	G1.Glyma.20G188400.fa	/	/	/	> 1e-5
G2.Glyma.10G209800.fa	G1.Glyma.20G180800.fa	/	/	/	> 1e-5
G2.Glyma.10G212900.fa	G1.Glyma.16G068000.fa	/	/	/	> 1e-5
G2.Glyma.10G224500.fa	G1.Glyma.20G167300.fa	/	/	/	> 1e-5
G2.Glyma.10G233300.fa	G1.Glyma.20G161100.fa	/	/	/	> 1e-5
G2.Glyma.10G244500.fa	G1.Glyma.01G242700.fa	/	/	/	> 1e-5
G2.Glyma.10G256400.fa	G1.Glyma.20G135200.fa	/	/	/	> 1e-5
G2.Glyma.10G270200.fa	G1.Glyma.20G121100.fa	/	/	/	> 1e-5
G2.Glyma.10G271500.fa	G1.Glyma.20G119100.fa	/	/	/	> 1e-5
G2.Glyma.10G274600.fa	G1.Glyma.20G115300.fa	/	/	/	> 1e-5
G2.Glyma.10G286500.fa	G1.Glyma.20G102600.fa	/	/	/	> 1e-5
G2.Glyma.10G292400.fa	G1.Glyma.20G242400.fa	/	/	/	> 1e-5
G2.Glyma.10G296266.fa	G1.Glyma.20G246800.fa	/	/	/	> 1e-5
G2.Glyma.11G008400.fa	G1.Glyma.01G234500.fa	/	/	/	> 1e-5
G2.Glyma.11G008400.fa	G1.Glyma.12G014400.fa	/	/	/	> 1e-5
G2.Glyma.11G025700.fa	G1.Glyma.01G217400.fa	/	/	/	> 1e-5
G2.Glyma.11G045300.fa	G1.Glyma.01G196300.fa	/	/	/	> 1e-5
G2.Glyma.11G050500.fa	G1.Glyma.01G191600.fa	/	/	/	> 1e-5
G2.Glyma.11G061800.fa	G1.Glyma.01G180500.fa	/	/	/	> 1e-5
G2.Glyma.11G061900.fa	G1.Glyma.01G180432.fa	/	/	/	> 1e-5
G2.Glyma.11G082400.fa	G1.Glyma.01G161400.fa	/	/	/	> 1e-5
G2.Glyma.11G103700.fa	G1.Glyma.12G028500.fa	/	/	/	> 1e-5
G2.Glyma.11G106900.fa	G1.Glyma.12G031900.fa	/	/	/	> 1e-5
G2.Glyma.11G128700.fa	G1.Glyma.12G053200.fa	/	/	/	> 1e-5
G2.Glyma.11G135200.fa	G1.Glyma.11G135000.fa	/	/	/	> 1e-5
G2.Glyma.11G139300.fa	G1.Glyma.12G062900.fa	/	/	/	> 1e-5
G2.Glyma.11G141500.fa	G1.Glyma.13G334200.fa	/	/	/	> 1e-5
G2.Glyma.11G153378.fa	G1.Glyma.20G125100.fa	/	/	/	> 1e-5
G2.Glyma.11G154005.fa	G1.Glyma.12G071300.fa	/	/	/	> 1e-5
G2.Glyma.11G172191.fa	G1.Glyma.13G311500.fa	/	/	/	> 1e-5
G2.Glyma.11G179200.fa	G1.Glyma.12G188100.fa	/	/	/	> 1e-5
G2.Glyma.11G180200.fa	G1.Glyma.12G093300.fa	/	/	/	> 1e-5
G2.Glyma.11G184700.fa	G1.Glyma.12G087700.fa	/	/	/	> 1e-5
G2.Glyma.11G192900.fa	G1.Glyma.03G185700.fa	/	/	/	> 1e-5
G2.Glyma.11G194700.fa	G1.Glyma.12G079400.fa	/	/	/	> 1e-5
G2.Glyma.11G198300.fa	G1.Glyma.09G138100.fa	/	/	/	> 1e-5
G2.Glyma.11G208700.fa	G1.Glyma.18G045200.fa	/	/	/	> 1e-5
G2.Glyma.11G223000.fa	G1.Glyma.07G136500.fa	/	/	/	> 1e-5
G2.Glyma.11G241800.fa	G1.Glyma.11G241702.fa	/	/	/	> 1e-5
G2.Glyma.11G241800.fa	G1.Glyma.17G255602.fa	/	/	/	> 1e-5
G2.Glyma.11G241800.fa	G1.Glyma.18G015300.fa	/	/	/	> 1e-5
G2.Glyma.11G254300.fa	G1.Glyma.18G002800.fa	/	/	/	> 1e-5
G2.Glyma.12G008300.fa	G1.Glyma.09G228200.fa	/	/	/	> 1e-5
G2.Glyma.12G014700.fa	G1.Glyma.11G110700.fa	/	/	/	> 1e-5
G2.Glyma.12G038366.fa	G1.Glyma.11G112300.fa	/	/	/	> 1e-5
G2.Glyma.12G044700.fa	G1.Glyma.11G119500.fa	/	/	/	> 1e-5
G2.Glyma.12G053500.fa	G1.Glyma.11G129000.fa	/	/	/	> 1e-5
G2.Glyma.12G063700.fa	G1.Glyma.11G140100.fa	/	/	/	> 1e-5
G2.Glyma.12G065200.fa	G1.Glyma.12G065400.fa	/	/	/	> 1e-5
G2.Glyma.12G081300.fa	G1.Glyma.05G055000.fa	/	/	/	> 1e-5
G2.Glyma.12G095700.fa	G1.Glyma.11G172401.fa	/	/	/	> 1e-5
G2.Glyma.12G105700.fa	G1.Glyma.13G302800.fa	/	/	/	> 1e-5
G2.Glyma.12G110000.fa	G1.Glyma.06G295500.fa	/	/	/	> 1e-5
G2.Glyma.12G114500.fa	G1.Glyma.06G291600.fa	/	/	/	> 1e-5
G2.Glyma.12G116000.fa	G1.Glyma.17G167766.fa	/	/	/	> 1e-5
G2.Glyma.12G122900.fa	G1.Glyma.06G283200.fa	/	/	/	> 1e-5
G2.Glyma.12G156800.fa	G1.Glyma.12G230900.fa	/	/	/	> 1e-5
G2.Glyma.12G202600.fa	G1.Glyma.06G296102.fa	/	/	/	> 1e-5
G2.Glyma.12G219800.fa	G1.Glyma.13G281400.fa	/	/	/	> 1e-5
G2.Glyma.12G236000.fa	G1.Glyma.13G201500.fa	/	/	/	> 1e-5
G2.Glyma.13G046000.fa	G1.Glyma.19G047400.fa	/	/	/	> 1e-5
G2.Glyma.13G068400.fa	G1.Glyma.19G015500.fa	/	/	/	> 1e-5
G2.Glyma.13G069800.fa	G1.Glyma.13G069000.fa	/	/	/	> 1e-5
G2.Glyma.13G087200.fa	G1.Glyma.06G106100.fa	/	/	/	> 1e-5
G2.Glyma.13G097400.fa	G1.Glyma.11G074200.fa	/	/	/	> 1e-5
G2.Glyma.13G100800.fa	G1.Glyma.17G058900.fa	/	/	/	> 1e-5
G2.Glyma.13G151200.fa	G1.Glyma.10G066100.fa	/	/	/	> 1e-5
G2.Glyma.13G176100.fa	G1.Glyma.13G117900.fa	/	/	/	> 1e-5
G2.Glyma.13G195300.fa	G1.Glyma.15G233700.fa	/	/	/	> 1e-5
G2.Glyma.13G202800.fa	G1.Glyma.12G237300.fa	/	/	/	> 1e-5
G2.Glyma.13G213000.fa	G1.Glyma.13G212900.fa	/	/	/	> 1e-5
G2.Glyma.13G233050.fa	G1.Glyma.13G233150.fa	/	/	/	> 1e-5
G2.Glyma.13G250700.fa	G1.Glyma.15G063700.fa	/	/	/	> 1e-5
G2.Glyma.13G272100.fa	G1.Glyma.13G272000.fa	/	/	/	> 1e-5
G2.Glyma.13G272300.fa	G1.Glyma.12G227800.fa	/	/	/	> 1e-5
G2.Glyma.13G293400.fa	G1.Glyma.12G207700.fa	/	/	/	> 1e-5
G2.Glyma.13G299200.fa	G1.Glyma.12G202500.fa	/	/	/	> 1e-5
G2.Glyma.13G311700.fa	G1.Glyma.12G189900.fa	/	/	/	> 1e-5
G2.Glyma.13G316200.fa	G1.Glyma.10G172300.fa	/	/	/	> 1e-5
G2.Glyma.13G370000.fa	G1.Glyma.15G003400.fa	/	/	/	> 1e-5
G2.Glyma.13G370200.fa	G1.Glyma.15G003200.fa	/	/	/	> 1e-5
G2.Glyma.14G023300.fa	G1.Glyma.08G316700.fa	/	/	/	> 1e-5
G2.Glyma.14G039000.fa	G1.Glyma.13G072800.fa	/	/	/	> 1e-5
G2.Glyma.14G041100.fa	G1.Glyma.20G052500.fa	/	/	/	> 1e-5
G2.Glyma.14G061400.fa	G1.Glyma.02G255100.fa	/	/	/	> 1e-5
G2.Glyma.14G068700.fa	G1.Glyma.02G247600.fa	/	/	/	> 1e-5
G2.Glyma.14G079500.fa	G1.Glyma.17G245600.fa	/	/	/	> 1e-5
G2.Glyma.14G083500.fa	G1.Glyma.06G040700.fa	/	/	/	> 1e-5
G2.Glyma.14G086900.fa	G1.Glyma.17G237500.fa	/	/	/	> 1e-5
G2.Glyma.14G111400.fa	G1.Glyma.17G216500.fa	/	/	/	> 1e-5
G2.Glyma.14G112200.fa	G1.Glyma.17G215700.fa	/	/	/	> 1e-5
G2.Glyma.14G130700.fa	G1.Glyma.17G202700.fa	/	/	/	> 1e-5
G2.Glyma.15G010900.fa	G1.Glyma.13G362900.fa	/	/	/	> 1e-5
G2.Glyma.15G012700.fa	G1.Glyma.13G361200.fa	/	/	/	> 1e-5
G2.Glyma.15G025800.fa	G1.Glyma.13G348200.fa	/	/	/	> 1e-5
G2.Glyma.15G040400.fa	G1.Glyma.15G040300.fa	/	/	/	> 1e-5
G2.Glyma.15G042700.fa	G1.Glyma.13G331400.fa	/	/	/	> 1e-5
G2.Glyma.15G043900.fa	G1.Glyma.13G330100.fa	/	/	/	> 1e-5
G2.Glyma.15G044500.fa	G1.Glyma.13G329600.fa	/	/	/	> 1e-5
G2.Glyma.15G085800.fa	G1.Glyma.13G226600.fa	/	/	/	> 1e-5
G2.Glyma.15G089700.fa	G1.Glyma.13G222500.fa	/	/	/	> 1e-5
G2.Glyma.15G092600.fa	G1.Glyma.13G219800.fa	/	/	/	> 1e-5
G2.Glyma.15G098200.fa	G1.Glyma.13G214900.fa	/	/	/	> 1e-5
G2.Glyma.15G101400.fa	G1.Glyma.13G211300.fa	/	/	/	> 1e-5
G2.Glyma.15G115100.fa	G1.Glyma.09G010600.fa	/	/	/	> 1e-5
G2.Glyma.15G115800.fa	G1.Glyma.09G011300.fa	/	/	/	> 1e-5
G2.Glyma.15G126700.fa	G1.Glyma.20G022900.fa	/	/	/	> 1e-5
G2.Glyma.15G168700.fa	G1.Glyma.09G062300.fa	/	/	/	> 1e-5
G2.Glyma.15G172400.fa	G1.Glyma.09G066400.fa	/	/	/	> 1e-5
G2.Glyma.15G187633.fa	G1.Glyma.05G092200.fa	/	/	/	> 1e-5
G2.Glyma.15G199700.fa	G1.Glyma.11G154900.fa	/	/	/	> 1e-5
G2.Glyma.15G199800.fa	G1.Glyma.09G093400.fa	/	/	/	> 1e-5
G2.Glyma.15G209800.fa	G1.Glyma.09G099400.fa	/	/	/	> 1e-5
G2.Glyma.15G252700.fa	G1.Glyma.08G174400.fa	/	/	/	> 1e-5
G2.Glyma.15G272500.fa	G1.Glyma.08G153600.fa	/	/	/	> 1e-5
G2.Glyma.15G272500.fa	G1.Glyma.15G272700.fa	/	/	/	> 1e-5
G2.Glyma.16G008900.fa	G1.Glyma.07G040100.fa	/	/	/	> 1e-5
G2.Glyma.16G013900.fa	G1.Glyma.07G045900.fa	/	/	/	> 1e-5
G2.Glyma.16G020700.fa	G1.Glyma.19G258800.fa	/	/	/	> 1e-5
G2.Glyma.16G026800.fa	G1.Glyma.19G254100.fa	/	/	/	> 1e-5
G2.Glyma.16G029400.fa	G1.Glyma.07G060800.fa	/	/	/	> 1e-5
G2.Glyma.16G056600.fa	G1.Glyma.19G091100.fa	/	/	/	> 1e-5
G2.Glyma.16G071900.fa	G1.Glyma.19G063300.fa	/	/	/	> 1e-5
G2.Glyma.16G142200.fa	G1.Glyma.02G059300.fa	/	/	/	> 1e-5
G2.Glyma.16G146100.fa	G1.Glyma.16G052500.fa	/	/	/	> 1e-5
G2.Glyma.16G157400.fa	G1.Glyma.07G173000.fa	/	/	/	> 1e-5
G2.Glyma.16G178000.fa	G1.Glyma.10G230600.fa	/	/	/	> 1e-5
G2.Glyma.16G187200.fa	G1.Glyma.09G125900.fa	/	/	/	> 1e-5
G2.Glyma.16G196800.fa	G1.Glyma.09G143800.fa	/	/	/	> 1e-5
G2.Glyma.16G219400.fa	G1.Glyma.16G219500.fa	/	/	/	> 1e-5
G2.Glyma.17G007100.fa	G1.Glyma.07G267200.fa	/	/	/	> 1e-5
G2.Glyma.17G015900.fa	G1.Glyma.07G258100.fa	/	/	/	> 1e-5
G2.Glyma.17G017700.fa	G1.Glyma.15G103700.fa	/	/	/	> 1e-5
G2.Glyma.17G039100.fa	G1.Glyma.07G233800.fa	/	/	/	> 1e-5
G2.Glyma.17G051200.fa	G1.Glyma.13G108200.fa	/	/	/	> 1e-5
G2.Glyma.17G090900.fa	G1.Glyma.02G034200.fa	/	/	/	> 1e-5
G2.Glyma.17G096500.fa	G1.Glyma.05G030100.fa	/	/	/	> 1e-5
G2.Glyma.17G105100.fa	G1.Glyma.15G202000.fa	/	/	/	> 1e-5
G2.Glyma.17G108300.fa	G1.Glyma.13G162900.fa	/	/	/	> 1e-5
G2.Glyma.17G108700.fa	G1.Glyma.13G162600.fa	/	/	/	> 1e-5
G2.Glyma.17G123400.fa	G1.Glyma.05G014900.fa	/	/	/	> 1e-5
G2.Glyma.17G131500.fa	G1.Glyma.05G049500.fa	/	/	/	> 1e-5
G2.Glyma.17G133200.fa	G1.Glyma.05G051300.fa	/	/	/	> 1e-5
G2.Glyma.17G141200.fa	G1.Glyma.11G032200.fa	/	/	/	> 1e-5
G2.Glyma.17G166500.fa	G1.Glyma.10G262700.fa	/	/	/	> 1e-5
G2.Glyma.17G179200.fa	G1.Glyma.05G082200.fa	/	/	/	> 1e-5
G2.Glyma.17G211200.fa	G1.Glyma.13G365400.fa	/	/	/	> 1e-5
G2.Glyma.17G230700.fa	G1.Glyma.14G092800.fa	/	/	/	> 1e-5
G2.Glyma.17G244600.fa	G1.Glyma.14G080800.fa	/	/	/	> 1e-5
G2.Glyma.17G258800.fa	G1.Glyma.14G219800.fa	/	/	/	> 1e-5
G2.Glyma.18G012700.fa	G1.Glyma.08G055000.fa	/	/	/	> 1e-5
G2.Glyma.18G026100.fa	G1.Glyma.13G316400.fa	/	/	/	> 1e-5
G2.Glyma.18G040200.fa	G1.Glyma.11G216300.fa	/	/	/	> 1e-5
G2.Glyma.18G055000.fa	G1.Glyma.02G234800.fa	/	/	/	> 1e-5
G2.Glyma.18G065900.fa	G1.Glyma.11G176000.fa	/	/	/	> 1e-5
G2.Glyma.18G075600.fa	G1.Glyma.08G330800.fa	/	/	/	> 1e-5
G2.Glyma.18G078000.fa	G1.Glyma.08G328800.fa	/	/	/	> 1e-5
G2.Glyma.18G078600.fa	G1.Glyma.08G328000.fa	/	/	/	> 1e-5
G2.Glyma.18G097000.fa	G1.Glyma.08G315900.fa	/	/	/	> 1e-5
G2.Glyma.18G104250.fa	G1.Glyma.08G311300.fa	/	/	/	> 1e-5
G2.Glyma.18G107400.fa	G1.Glyma.08G309000.fa	/	/	/	> 1e-5
G2.Glyma.18G122000.fa	G1.Glyma.08G298900.fa	/	/	/	> 1e-5
G2.Glyma.18G165000.fa	G1.Glyma.08G350900.fa	/	/	/	> 1e-5
G2.Glyma.18G169800.fa	G1.Glyma.08G352800.fa	/	/	/	> 1e-5
G2.Glyma.18G212800.fa	G1.Glyma.09G273600.fa	/	/	/	> 1e-5
G2.Glyma.18G213700.fa	G1.Glyma.09G274700.fa	/	/	/	> 1e-5
G2.Glyma.18G216100.fa	G1.Glyma.09G273000.fa	/	/	/	> 1e-5
G2.Glyma.18G222200.fa	G1.Glyma.09G267700.fa	/	/	/	> 1e-5
G2.Glyma.18G227200.fa	G1.Glyma.09G264700.fa	/	/	/	> 1e-5
G2.Glyma.18G227400.fa	G1.Glyma.09G264600.fa	/	/	/	> 1e-5
G2.Glyma.18G232400.fa	G1.Glyma.09G260100.fa	/	/	/	> 1e-5
G2.Glyma.18G240100.fa	G1.Glyma.09G252600.fa	/	/	/	> 1e-5
G2.Glyma.18G241700.fa	G1.Glyma.09G250800.fa	/	/	/	> 1e-5
G2.Glyma.18G258500.fa	G1.Glyma.19G021300.fa	/	/	/	> 1e-5
G2.Glyma.18G260800.fa	G1.Glyma.15G185800.fa	/	/	/	> 1e-5
G2.Glyma.19G017700.fa	G1.Glyma.13G066800.fa	/	/	/	> 1e-5
G2.Glyma.19G028700.fa	G1.Glyma.13G057500.fa	/	/	/	> 1e-5
G2.Glyma.19G039100.fa	G1.Glyma.13G228000.fa	/	/	/	> 1e-5
G2.Glyma.19G052400.fa	G1.Glyma.05G114900.fa	/	/	/	> 1e-5
G2.Glyma.19G088000.fa	G1.Glyma.16G059400.fa	/	/	/	> 1e-5
G2.Glyma.19G112700.fa	G1.Glyma.16G040400.fa	/	/	/	> 1e-5
G2.Glyma.19G115800.fa	G1.Glyma.16G037500.fa	/	/	/	> 1e-5
G2.Glyma.19G130800.fa	G1.Glyma.03G128300.fa	/	/	/	> 1e-5
G2.Glyma.19G139300.fa	G1.Glyma.10G097800.fa	/	/	/	> 1e-5
G2.Glyma.19G150300.fa	G1.Glyma.02G170500.fa	/	/	/	> 1e-5
G2.Glyma.19G150500.fa	G1.Glyma.03G147100.fa	/	/	/	> 1e-5
G2.Glyma.19G152800.fa	G1.Glyma.03G149800.fa	/	/	/	> 1e-5
G2.Glyma.19G179900.fa	G1.Glyma.03G179200.fa	/	/	/	> 1e-5
G2.Glyma.19G181000.fa	G1.Glyma.03G180300.fa	/	/	/	> 1e-5
G2.Glyma.19G188200.fa	G1.Glyma.03G188000.fa	/	/	/	> 1e-5
G2.Glyma.19G189300.fa	G1.Glyma.14G065450.fa	/	/	/	> 1e-5
G2.Glyma.19G192500.fa	G1.Glyma.03G192000.fa	/	/	/	> 1e-5
G2.Glyma.19G211300.fa	G1.Glyma.10G018400.fa	/	/	/	> 1e-5
G2.Glyma.19G229700.fa	G1.Glyma.03G232700.fa	/	/	/	> 1e-5
G2.Glyma.19G230500.fa	G1.Glyma.03G233400.fa	/	/	/	> 1e-5
G2.Glyma.19G244800.fa	G1.Glyma.03G247100.fa	/	/	/	> 1e-5
G2.Glyma.20G114800.fa	G1.Glyma.10G275000.fa	/	/	/	> 1e-5
G2.Glyma.20G123600.fa	G1.Glyma.10G267200.fa	/	/	/	> 1e-5
G2.Glyma.20G166900.fa	G1.Glyma.10G224900.fa	/	/	/	> 1e-5
G2.Glyma.20G190400.fa	G1.Glyma.10G200100.fa	/	/	/	> 1e-5
G2.Glyma.20G210700.fa	G1.Glyma.10G179700.fa	/	/	/	> 1e-5
G2.Glyma.20G229900.fa	G1.Glyma.10G158700.fa	/	/	/	> 1e-5
G2.Glyma.12G003900.fa	G1.Glyma.09G232700.fa	95.05	101	10.1%	6.99e-43
G2.Glyma.18G013200.fa	G1.Glyma.11G243900.fa	91.176	102	10.2%	3.27e-36
G2.Glyma.03G173700.fa	G1.Glyma.19G174600.fa	95.146	103	10.3%	5.4e-44
G2.Glyma.07G214300.fa	G1.Glyma.02G102900.fa	91.429	105	10.5%	7.04e-38
G2.Glyma.04G025400.fa	G1.Glyma.06G025400.fa	93.396	106	10.6%	2.51e-42
G2.Glyma.03G234700.fa	G1.Glyma.19G232300.fa	90.741	108	10.8%	9.1e-37
G2.Glyma.09G207000.fa	G1.Glyma.01G015400.fa	95.37	108	10.8%	8.97e-47
G2.Glyma.04G101500.fa	G1.Glyma.06G103200.fa	87.156	109	10.9%	1.53e-29
G2.Glyma.14G049500.fa	G1.Glyma.02G268000.fa	85.924	1023	102.3%	0
G2.Glyma.13G135100.fa	G1.Glyma.10G047200.fa	86.634	1025	102.5%	0
G2.Glyma.10G042000.fa	G1.Glyma.10G042100.fa	88.182	110	11%	7.09e-33
G2.Glyma.13G302900.fa	G1.Glyma.12G199400.fa	84.545	110	11%	4.29e-25
G2.Glyma.09G057900.fa	G1.Glyma.15G164000.fa	95.763	118	11.8%	2.48e-52
G2.Glyma.12G051700.fa	G1.Glyma.11G127100.fa	90.164	122	12.2%	1.17e-40
G2.Glyma.17G248900.fa	G1.Glyma.14G076900.fa	86.179	123	12.3%	1.52e-34
G2.Glyma.08G137700.fa	G1.Glyma.05G180000.fa	91.27	126	12.6%	3.23e-46
G2.Glyma.18G027500.fa	G1.Glyma.11G229700.fa	88.095	126	12.6%	5.44e-39
G2.Glyma.05G030000.fa	G1.Glyma.17G096700.fa	88.976	127	12.7%	3.25e-41
G2.Glyma.05G182100.fa	G1.Glyma.08G139800.fa	89.844	128	12.8%	9.04e-42
G2.Glyma.10G248000.fa	G1.Glyma.20G146100.fa	92.248	129	12.9%	1.49e-49
G2.Glyma.16G208100.fa	G1.Glyma.09G157600.fa	79.07	129	12.9%	4.33e-20
G2.Glyma.04G020300.fa	G1.Glyma.06G020400.fa	85.385	130	13%	7.09e-33
G2.Glyma.10G282900.fa	G1.Glyma.20G106800.fa	90	130	13%	1.5e-44
G2.Glyma.13G280400.fa	G1.Glyma.12G221200.fa	87.692	130	13%	1.96e-38
G2.Glyma.16G011200.fa	G1.Glyma.07G042800.fa	80.303	132	13.2%	2e-23
G2.Glyma.04G050700.fa	G1.Glyma.06G051500.fa	86.466	133	13.3%	9.1e-37
G2.Glyma.15G061500.fa	G1.Glyma.13G253400.fa	88.722	133	13.3%	5.4e-44
G2.Glyma.03G228500.fa	G1.Glyma.19G225800.fa	90.299	134	13.4%	8.97e-47
G2.Glyma.16G007700.fa	G1.Glyma.07G038500.fa	89.552	134	13.4%	1.94e-43
G2.Glyma.06G093500.fa	G1.Glyma.04G091700.fa	88.148	135	13.5%	1.17e-40
G2.Glyma.05G233500.fa	G1.Glyma.08G040800.fa	84.672	137	13.7%	1.52e-34
G2.Glyma.01G046500.fa	G1.Glyma.02G106700.fa	91.489	141	14.1%	8.91e-52
G2.Glyma.11G036400.fa	G1.Glyma.01G206700.fa	93.617	141	14.1%	2.46e-57
G2.Glyma.15G007700.fa	G1.Glyma.13G365500.fa	92.199	141	14.1%	5.32e-54
G2.Glyma.14G088800.fa	G1.Glyma.17G235700.fa	88.889	144	14.4%	3.23e-46
G2.Glyma.17G163200.fa	G1.Glyma.05G103600.fa	91.156	147	14.7%	5.32e-54
G2.Glyma.02G258200.fa	G1.Glyma.14G058300.fa	87.838	148	14.8%	5.4e-44
G2.Glyma.17G256900.fa	G1.Glyma.14G217900.fa	93.421	152	15.2%	3.16e-61
G2.Glyma.11G217200.fa	G1.Glyma.18G039500.fa	89.61	154	15.4%	2.48e-52
G2.Glyma.19G256100.fa	G1.Glyma.03G257600.fa	86.452	155	15.5%	1.5e-44
G2.Glyma.14G174200.fa	G1.Glyma.13G089200.fa	85.987	157	15.7%	9.04e-42
G2.Glyma.05G247800.fa	G1.Glyma.08G056300.fa	78.882	161	16.1%	4.29e-25
G2.Glyma.13G229500.fa	G1.Glyma.15G083000.fa	83.436	163	16.3%	3.27e-36
G2.Glyma.05G174200.fa	G1.Glyma.08G131400.fa	90.854	164	16.4%	4.09e-60
G2.Glyma.14G189400.fa	G1.Glyma.02G222400.fa	89.024	164	16.4%	4.12e-55
G2.Glyma.14G218000.fa	G1.Glyma.17G257100.fa	88.623	167	16.7%	5.32e-54
G2.Glyma.11G082500.fa	G1.Glyma.01G161200.fa	86.31	168	16.8%	2.5e-47
G2.Glyma.09G041000.fa	G1.Glyma.15G146800.fa	92.308	169	16.9%	1.13e-65
G2.Glyma.13G280900.fa	G1.Glyma.12G220600.fa	90	170	17%	4.09e-60
G2.Glyma.12G073100.fa	G1.Glyma.11G150243.fa	87.719	171	17.1%	5.32e-54
G2.Glyma.17G237100.fa	G1.Glyma.14G087200.fa	90.058	171	17.1%	1.9e-58
G2.Glyma.01G188400.fa	G1.Glyma.11G053800.fa	92.486	173	17.3%	1.87e-68
G2.Glyma.02G230200.fa	G1.Glyma.14G197300.fa	94.253	174	17.4%	1.44e-74
G2.Glyma.17G080400.fa	G1.Glyma.05G019400.fa	83.333	174	17.4%	5.44e-39
G2.Glyma.01G067000.fa	G1.Glyma.02G123700.fa	89.714	175	17.5%	1.14e-60
G2.Glyma.13G339600.fa	G1.Glyma.15G034800.fa	81.143	175	17.5%	7.09e-33
G2.Glyma.05G247700.fa	G1.Glyma.08G056200.fa	84.181	177	17.7%	6.99e-43
G2.Glyma.13G302100.fa	G1.Glyma.12G200200.fa	91.62	179	17.9%	6.74e-68
G2.Glyma.02G151100.fa	G1.Glyma.10G022900.fa	86.111	180	18%	6.94e-48
G2.Glyma.16G053800.fa	G1.Glyma.19G095400.fa	86.339	183	18.3%	6.89e-53
G2.Glyma.15G266100.fa	G1.Glyma.08G161600.fa	89.73	185	18.5%	1.89e-63
G2.Glyma.06G167700.fa	G1.Glyma.04G197900.fa	83.871	186	18.6%	3.23e-46
G2.Glyma.08G025700.fa	G1.Glyma.05G219400.fa	87.831	189	18.9%	4.09e-60
G2.Glyma.10G212600.fa	G1.Glyma.20G178500.fa	87.302	189	18.9%	6.84e-58
G2.Glyma.12G074900.fa	G1.Glyma.11G145227.fa	92.105	190	19%	5.18e-74
G2.Glyma.04G038200.fa	G1.Glyma.06G039200.fa	85.864	191	19.1%	1.92e-53
G2.Glyma.13G220900.fa	G1.Glyma.15G091600.fa	84.817	191	19.1%	5.36e-49
G2.Glyma.18G116300.fa	G1.Glyma.08G303800.fa	78.534	191	19.1%	2.57e-27
G2.Glyma.06G043400.fa	G1.Glyma.04G042900.fa	86.458	192	19.2%	2.46e-57
G2.Glyma.12G204900.fa	G1.Glyma.13G296500.fa	93.264	193	19.3%	1.1e-80
G2.Glyma.19G046300.fa	G1.Glyma.13G046300.fa	90.155	193	19.3%	4.03e-70
G2.Glyma.06G054800.fa	G1.Glyma.04G054600.fa	87.113	194	19.4%	6.84e-58
G2.Glyma.06G076900.fa	G1.Glyma.04G075700.fa	85.204	196	19.6%	6.89e-53
G2.Glyma.06G173800.fa	G1.Glyma.06G174000.fa	100	196	19.6%	4.96e-104
G2.Glyma.17G052500.fa	G1.Glyma.13G106800.fa	89.286	196	19.6%	3.14e-66
G2.Glyma.10G234400.fa	G1.Glyma.20G159900.fa	86.341	205	20.5%	1.9e-58
G2.Glyma.17G071300.fa	G1.Glyma.02G206600.fa	87.864	206	20.6%	2.44e-62
G2.Glyma.09G285100.fa	G1.Glyma.20G001000.fa	90.338	207	20.7%	1.11e-75
G2.Glyma.13G311600.fa	G1.Glyma.12G190100.fa	93.237	207	20.7%	1.1e-85
G2.Glyma.14G092500.fa	G1.Glyma.17G231000.fa	82.609	207	20.7%	3.23e-46
G2.Glyma.13G294200.fa	G1.Glyma.12G206700.fa	91.163	215	21.5%	3.07e-81
G2.Glyma.14G061500.fa	G1.Glyma.02G255000.fa	93.023	215	21.5%	5.07e-89
G2.Glyma.13G367300.fa	G1.Glyma.15G006100.fa	86.574	216	21.6%	2.44e-62
G2.Glyma.03G192300.fa	G1.Glyma.19G192800.fa	86.636	217	21.7%	5.25e-64
G2.Glyma.03G258200.fa	G1.Glyma.19G256800.fa	87.097	217	21.7%	1.13e-65
G2.Glyma.03G169200.fa	G1.Glyma.19G170500.fa	87.671	219	21.9%	1.87e-68
G2.Glyma.20G179600.fa	G1.Glyma.10G211300.fa	87.273	220	22%	6.74e-68
G2.Glyma.01G187600.fa	G1.Glyma.11G054600.fa	88.288	222	22.2%	4.03e-70
G2.Glyma.09G213100.fa	G1.Glyma.01G149300.fa	86.283	226	22.6%	1.46e-64
G2.Glyma.13G131800.fa	G1.Glyma.10G044200.fa	88.158	228	22.8%	5.18e-74
G2.Glyma.03G259300.fa	G1.Glyma.19G258100.fa	90.393	229	22.9%	1.84e-83
G2.Glyma.08G337100.fa	G1.Glyma.18G072300.fa	85.153	229	22.9%	2.44e-62
G2.Glyma.11G243500.fa	G1.Glyma.18G013700.fa	82.533	229	22.9%	1.15e-50
G2.Glyma.08G100700.fa	G1.Glyma.05G144300.fa	81.818	231	23.1%	3.23e-46
G2.Glyma.17G164800.fa	G1.Glyma.05G102100.fa	87.013	231	23.1%	1.45e-69
G2.Glyma.17G100000.fa	G1.Glyma.05G026900.fa	88.362	232	23.2%	5.18e-74
G2.Glyma.15G108700.fa	G1.Glyma.09G004400.fa	85.408	233	23.3%	1.13e-65
G2.Glyma.18G241900.fa	G1.Glyma.09G250600.fa	89.362	235	23.5%	6.6e-83
G2.Glyma.13G048700.fa	G1.Glyma.19G043200.fa	89.831	236	23.6%	1.42e-84
G2.Glyma.17G047700.fa	G1.Glyma.13G112000.fa	78.151	238	23.8%	1.18e-35
G2.Glyma.09G172500.fa	G1.Glyma.07G105700.fa	84.937	239	23.9%	1.89e-63
G2.Glyma.01G038600.fa	G1.Glyma.02G026300.fa	86.25	240	24%	1.87e-68
G2.Glyma.11G228800.fa	G1.Glyma.18G028400.fa	86.25	240	24%	1.13e-65
G2.Glyma.14G160600.fa	G1.Glyma.13G041200.fa	91.25	240	24%	2.34e-92
G2.Glyma.19G132400.fa	G1.Glyma.03G130100.fa	81.818	242	24.2%	2.48e-52
G2.Glyma.03G037100.fa	G1.Glyma.03G037000.fa	88.889	243	24.3%	3.97e-80
G2.Glyma.19G005000.fa	G1.Glyma.05G004500.fa	86.42	243	24.3%	1.12e-70
G2.Glyma.13G046700.fa	G1.Glyma.19G045800.fa	88.571	245	24.5%	8.54e-82
G2.Glyma.20G035200.fa	G1.Glyma.07G229600.fa	91.463	246	24.6%	3.89e-95
G2.Glyma.14G071300.fa	G1.Glyma.17G253300.fa	83.6	250	25%	6.84e-58
G2.Glyma.06G052200.fa	G1.Glyma.04G051400.fa	90.04	251	25.1%	8.42e-92
G2.Glyma.10G080000.fa	G1.Glyma.02G197600.fa	90.079	252	25.2%	5.07e-89
G2.Glyma.13G269600.fa	G1.Glyma.12G230000.fa	84.314	255	25.5%	5.25e-64
G2.Glyma.04G222100.fa	G1.Glyma.06G143300.fa	90.31	258	25.8%	1.81e-93
G2.Glyma.01G009600.fa	G1.Glyma.09G211400.fa	83.012	259	25.9%	4.09e-60
G2.Glyma.04G238200.fa	G1.Glyma.06G125700.fa	83.398	259	25.9%	2.44e-62
G2.Glyma.02G222300.fa	G1.Glyma.14G189300.fa	87.692	260	26%	2.37e-82
G2.Glyma.20G238400.fa	G1.Glyma.10G150000.fa	82.375	261	26.1%	4.12e-55
G2.Glyma.19G242300.fa	G1.Glyma.03G244800.fa	84.411	263	26.3%	1.13e-65
G2.Glyma.14G093100.fa	G1.Glyma.17G230500.fa	87.121	264	26.4%	2.37e-82
G2.Glyma.07G269900.fa	G1.Glyma.17G003900.fa	90.189	265	26.5%	3.89e-95
G2.Glyma.18G035000.fa	G1.Glyma.11G222600.fa	86.792	265	26.5%	5.14e-79
G2.Glyma.09G228100.fa	G1.Glyma.12G008500.fa	87.037	270	27%	2.37e-82
G2.Glyma.11G087600.fa	G1.Glyma.01G157400.fa	92.222	270	27%	4.93e-109
G2.Glyma.16G177400.fa	G1.Glyma.09G129500.fa	79.63	270	27%	6.94e-48
G2.Glyma.06G102100.fa	G1.Glyma.04G100400.fa	88.93	271	27.1%	1.81e-93
G2.Glyma.18G019400.fa	G1.Glyma.11G237900.fa	89.668	271	27.1%	1.08e-95
G2.Glyma.02G241000.fa	G1.Glyma.14G210600.fa	87.5	272	27.2%	5.1e-84
G2.Glyma.13G291600.fa	G1.Glyma.12G209700.fa	85.294	272	27.2%	8.66e-72
G2.Glyma.18G214300.fa	G1.Glyma.09G275400.fa	87.868	272	27.2%	6.56e-88
G2.Glyma.02G012500.fa	G1.Glyma.10G012900.fa	83.212	274	27.4%	3.14e-66
G2.Glyma.07G137000.fa	G1.Glyma.18G187532.fa	90.182	275	27.5%	3.86e-100
G2.Glyma.13G356700.fa	G1.Glyma.15G017400.fa	87.681	276	27.6%	1.82e-88
G2.Glyma.18G124200.fa	G1.Glyma.08G297500.fa	86.232	276	27.6%	8.54e-82
G2.Glyma.11G096000.fa	G1.Glyma.12G022100.fa	90	280	28%	3.86e-100
G2.Glyma.06G101500.fa	G1.Glyma.04G099900.fa	79.715	281	28.1%	1.15e-50
G2.Glyma.06G016100.fa	G1.Glyma.04G016100.fa	87.943	282	28.2%	2.34e-92
G2.Glyma.14G118800.fa	G1.Glyma.02G100300.fa	78.723	282	28.2%	3.23e-46
G2.Glyma.05G089000.fa	G1.Glyma.17G186600.fa	85.512	283	28.3%	2.37e-82
G2.Glyma.11G189600.fa	G1.Glyma.12G084600.fa	83.916	286	28.6%	2.43e-67
G2.Glyma.11G077700.fa	G1.Glyma.01G165600.fa	85.616	292	29.2%	1.84e-83
G2.Glyma.07G240600.fa	G1.Glyma.17G032800.fa	81.57	293	29.3%	8.79e-62
G2.Glyma.14G219700.fa	G1.Glyma.17G258700.fa	88.814	295	29.5%	8.3e-102
G2.Glyma.17G151000.fa	G1.Glyma.05G068500.fa	85.522	297	29.7%	1.1e-80
G2.Glyma.08G073300.fa	G1.Glyma.05G118300.fa	79.53	298	29.8%	1.49e-49
G2.Glyma.08G260500.fa	G1.Glyma.01G083000.fa	85.284	299	29.9%	2.37e-82
G2.Glyma.03G118100.fa	G1.Glyma.07G108900.fa	97.368	38	3.8%	1.57e-14
G2.Glyma.04G086900.fa	G1.Glyma.06G088600.fa	94.872	39	3.9%	2.03e-13
G2.Glyma.06G182400.fa	G1.Glyma.08G208800.fa	100	39	3.9%	9.36e-17
G2.Glyma.14G208500.fa	G1.Glyma.02G239600.fa	85.714	301	30.1%	2.37e-82
G2.Glyma.09G026800.fa	G1.Glyma.15G132500.fa	85.43	302	30.2%	5.1e-84
G2.Glyma.15G272400.fa	G1.Glyma.08G153800.fa	82.295	305	30.5%	3.12e-71
G2.Glyma.12G190700.fa	G1.Glyma.13G311000.fa	85.016	307	30.7%	1.84e-83
G2.Glyma.02G149600.fa	G1.Glyma.10G024300.fa	86.039	308	30.8%	6.56e-88
G2.Glyma.12G231700.fa	G1.Glyma.13G266400.fa	75.649	308	30.8%	2.55e-32
G2.Glyma.13G156600.fa	G1.Glyma.17G104200.fa	80.645	310	31%	3.18e-56
G2.Glyma.13G330600.fa	G1.Glyma.15G043400.fa	88.571	315	31.5%	1.38e-104
G2.Glyma.13G298000.fa	G1.Glyma.12G203700.fa	87.066	317	31.7%	6.46e-98
G2.Glyma.03G212900.fa	G1.Glyma.19G209800.fa	85.58	319	31.9%	1.09e-90
G2.Glyma.14G164700.fa	G1.Glyma.13G083400.fa	88.088	319	31.9%	1.78e-103
G2.Glyma.05G174400.fa	G1.Glyma.08G131600.fa	85.938	320	32%	8.36e-97
G2.Glyma.18G005600.fa	G1.Glyma.11G251500.fa	86.875	320	32%	6.46e-98
G2.Glyma.17G111500.fa	G1.Glyma.13G160000.fa	83.489	321	32.1%	8.6e-77
G2.Glyma.13G223400.fa	G1.Glyma.15G088500.fa	84.161	322	32.2%	6.6e-83
G2.Glyma.15G071800.fa	G1.Glyma.13G241700.fa	86.025	322	32.2%	5.03e-94
G2.Glyma.01G082400.fa	G1.Glyma.08G263800.fa	83.436	326	32.6%	3.07e-81
G2.Glyma.12G171700.fa	G1.Glyma.13G327500.fa	83.036	336	33.6%	6.65e-78
G2.Glyma.05G175600.fa	G1.Glyma.08G132800.fa	91.124	338	33.8%	4.79e-129
G2.Glyma.19G023200.fa	G1.Glyma.13G062500.fa	84.366	339	33.9%	1.41e-89
G2.Glyma.07G043100.fa	G1.Glyma.16G011500.fa	87.977	341	34.1%	2.94e-111
G2.Glyma.07G089600.fa	G1.Glyma.09G187100.fa	85.63	341	34.1%	1.07e-100
G2.Glyma.02G294000.fa	G1.Glyma.14G020000.fa	85.38	342	34.2%	6.51e-93
G2.Glyma.06G308600.fa	G1.Glyma.12G096300.fa	82.319	345	34.5%	8.6e-77
G2.Glyma.20G169500.fa	G1.Glyma.10G222100.fa	87.536	345	34.5%	3.81e-110
G2.Glyma.05G010500.fa	G1.Glyma.17G118200.fa	86.994	346	34.6%	1.07e-105
G2.Glyma.08G058600.fa	G1.Glyma.07G190700.fa	85.303	347	34.7%	6.46e-98
G2.Glyma.01G128100.fa	G1.Glyma.03G042700.fa	81.034	348	34.8%	3.14e-66
G2.Glyma.20G109400.fa	G1.Glyma.10G280000.fa	89.205	352	35.2%	2.24e-122
G2.Glyma.09G192500.fa	G1.Glyma.07G084400.fa	87.252	353	35.3%	1.06e-110
G2.Glyma.19G196400.fa	G1.Glyma.03G198600.fa	78.592	355	35.5%	2.48e-52
G2.Glyma.17G057100.fa	G1.Glyma.13G102000.fa	82.073	357	35.7%	2.39e-77
G2.Glyma.19G221700.fa	G1.Glyma.03G224700.fa	90.196	357	35.7%	2.86e-131
G2.Glyma.13G088100.fa	G1.Glyma.14G171500.fa	85.237	359	35.9%	3.86e-100
G2.Glyma.10G086800.fa	G1.Glyma.02G188300.fa	86.944	360	36%	4.93e-109
G2.Glyma.14G017400.fa	G1.Glyma.02G296300.fa	87.778	360	36%	1.35e-119
G2.Glyma.03G253100.fa	G1.Glyma.19G250700.fa	82.32	362	36.2%	3.97e-80
G2.Glyma.06G275600.fa	G1.Glyma.12G129800.fa	87.879	363	36.3%	6.28e-118
G2.Glyma.13G093800.fa	G1.Glyma.17G066600.fa	88.187	364	36.4%	8.07e-122
G2.Glyma.05G208700.fa	G1.Glyma.08G015300.fa	80.274	365	36.5%	3.14e-66
G2.Glyma.16G209500.fa	G1.Glyma.09G160100.fa	86.301	365	36.5%	8.19e-112
G2.Glyma.19G209400.fa	G1.Glyma.03G212300.fa	84.384	365	36.5%	2.32e-97
G2.Glyma.11G081500.fa	G1.Glyma.01G162100.fa	81.967	366	36.6%	8.6e-77
G2.Glyma.17G228800.fa	G1.Glyma.14G094700.fa	87.978	366	36.6%	1.04e-120
G2.Glyma.15G013300.fa	G1.Glyma.13G360600.fa	78.591	369	36.9%	1.9e-58
G2.Glyma.07G153800.fa	G1.Glyma.18G204800.fa	88.949	371	37.1%	4.79e-129
G2.Glyma.12G020900.fa	G1.Glyma.11G094500.fa	83.288	371	37.1%	1.1e-85
G2.Glyma.20G172100.fa	G1.Glyma.10G219600.fa	83.871	372	37.2%	5.03e-94
G2.Glyma.08G137600.fa	G1.Glyma.05G179900.fa	86.327	373	37.3%	6.37e-108
G2.Glyma.12G092200.fa	G1.Glyma.11G181000.fa	90.885	373	37.3%	7.85e-142
G2.Glyma.05G215900.fa	G1.Glyma.08G021900.fa	82.181	376	37.6%	8.54e-82
G2.Glyma.19G198100.fa	G1.Glyma.03G200500.fa	85.106	376	37.6%	1.39e-99
G2.Glyma.13G275000.fa	G1.Glyma.12G225900.fa	91.339	381	38.1%	6.02e-148
G2.Glyma.06G206600.fa	G1.Glyma.04G158600.fa	83.551	383	38.3%	2.34e-92
G2.Glyma.11G109800.fa	G1.Glyma.12G014900.fa	84.856	383	38.3%	1.78e-103
G2.Glyma.19G209200.fa	G1.Glyma.03G212100.fa	82.245	383	38.3%	6.56e-88
G2.Glyma.02G017000.fa	G1.Glyma.10G017500.fa	85.677	384	38.4%	4.93e-109
G2.Glyma.15G095500.fa	G1.Glyma.13G217000.fa	81.088	386	38.6%	1.86e-73
G2.Glyma.12G058400.fa	G1.Glyma.11G134800.fa	82.609	391	39.1%	1.82e-88
G2.Glyma.14G010000.fa	G1.Glyma.02G303800.fa	83.632	391	39.1%	1.39e-99
G2.Glyma.04G058200.fa	G1.Glyma.06G058900.fa	81.218	394	39.4%	1.11e-75
G2.Glyma.17G232235.fa	G1.Glyma.14G090700.fa	80	395	39.5%	5.21e-69
G2.Glyma.11G122600.fa	G1.Glyma.12G047500.fa	95	40	4%	5.64e-14
G2.Glyma.15G184900.fa	G1.Glyma.09G077500.fa	95	40	4%	5.64e-14
G2.Glyma.13G354900.fa	G1.Glyma.15G019300.fa	95.349	43	4.3%	4.36e-15
G2.Glyma.10G248900.fa	G1.Glyma.20G144800.fa	95.652	46	4.6%	9.36e-17
G2.Glyma.20G162100.fa	G1.Glyma.10G232000.fa	100	46	4.6%	1.2e-20
G2.Glyma.01G183500.fa	G1.Glyma.11G058800.fa	93.878	49	4.9%	9.36e-17
G2.Glyma.15G034900.fa	G1.Glyma.13G339500.fa	77.5	400	40%	3.18e-56
G2.Glyma.15G077000.fa	G1.Glyma.13G236600.fa	89.027	401	40.1%	6.11e-138
G2.Glyma.16G140800.fa	G1.Glyma.02G057800.fa	89.801	402	40.2%	2.17e-147
G2.Glyma.02G095400.fa	G1.Glyma.18G286100.fa	85.926	405	40.5%	3.78e-115
G2.Glyma.10G009800.fa	G1.Glyma.02G009100.fa	84.691	405	40.5%	2.96e-106
G2.Glyma.17G074200.fa	G1.Glyma.02G203500.fa	81.235	405	40.5%	3.95e-85
G2.Glyma.04G085500.fa	G1.Glyma.06G087100.fa	79.361	407	40.7%	4.03e-70
G2.Glyma.18G287800.fa	G1.Glyma.18G287900.fa	92.383	407	40.7%	3.52e-165
G2.Glyma.04G053900.fa	G1.Glyma.06G054200.fa	85.645	411	41.1%	4.86e-119
G2.Glyma.07G021300.fa	G1.Glyma.08G220500.fa	86.131	411	41.1%	1.04e-120
G2.Glyma.13G225900.fa	G1.Glyma.15G086200.fa	86.957	414	41.4%	1.72e-128
G2.Glyma.01G195500.fa	G1.Glyma.11G046200.fa	84.652	417	41.7%	2.94e-111
G2.Glyma.15G011000.fa	G1.Glyma.13G362800.fa	85.851	417	41.7%	4.86e-119
G2.Glyma.04G238300.fa	G1.Glyma.06G125600.fa	87.799	418	41.8%	2.86e-131
G2.Glyma.12G200600.fa	G1.Glyma.13G301700.fa	80.285	421	42.1%	2.41e-72
G2.Glyma.11G151497.fa	G1.Glyma.12G072400.fa	89.671	426	42.6%	1e-150
G2.Glyma.03G017100.fa	G1.Glyma.07G078200.fa	89.72	428	42.8%	3.57e-155
G2.Glyma.07G086600.fa	G1.Glyma.09G190400.fa	85.514	428	42.8%	6.24e-123
G2.Glyma.19G217800.fa	G1.Glyma.03G220800.fa	88.915	433	43.3%	3.6e-150
G2.Glyma.18G281600.fa	G1.Glyma.18G281700.fa	100	434	43.4%	0
G2.Glyma.05G239100.fa	G1.Glyma.08G046200.fa	82.798	436	43.6%	1.39e-99
G2.Glyma.17G230900.fa	G1.Glyma.14G092600.fa	85.78	436	43.6%	2.88e-126
G2.Glyma.11G038600.fa	G1.Glyma.01G204400.fa	85.877	439	43.9%	6.19e-128
G2.Glyma.18G213200.fa	G1.Glyma.09G274000.fa	77.778	441	44.1%	1.87e-68
G2.Glyma.15G082900.fa	G1.Glyma.13G229600.fa	82.063	446	44.6%	8.3e-102
G2.Glyma.13G069300.fa	G1.Glyma.19G013500.fa	86.353	447	44.7%	2.21e-132
G2.Glyma.06G034100.fa	G1.Glyma.04G033900.fa	84.152	448	44.8%	6.28e-118
G2.Glyma.04G045500.fa	G1.Glyma.06G046200.fa	82.222	450	45%	4.96e-104
G2.Glyma.07G048500.fa	G1.Glyma.16G017400.fa	84.667	450	45%	2.9e-121
G2.Glyma.13G316500.fa	G1.Glyma.12G184800.fa	81.778	450	45%	1.07e-100
G2.Glyma.08G027800.fa	G1.Glyma.05G221300.fa	80.266	451	45.1%	3.07e-81
G2.Glyma.14G066400.fa	G1.Glyma.02G250200.fa	89.588	461	46.1%	7.57e-167
G2.Glyma.11G219500.fa	G1.Glyma.18G037900.fa	89.44	464	46.4%	3.52e-165
G2.Glyma.10G165600.fa	G1.Glyma.20G223600.fa	83.262	466	46.6%	3.81e-110
G2.Glyma.04G210500.fa	G1.Glyma.06G155500.fa	79.701	468	46.8%	5.1e-84
G2.Glyma.20G033900.fa	G1.Glyma.07G229000.fa	83.686	472	47.2%	8.13e-117
G2.Glyma.16G005200.fa	G1.Glyma.07G035900.fa	87.553	474	47.4%	1e-150
G2.Glyma.06G047600.fa	G1.Glyma.04G046800.fa	87.891	479	47.9%	2.14e-157
G2.Glyma.14G083000.fa	G1.Glyma.17G242100.fa	87.056	479	47.9%	1.29e-149
G2.Glyma.08G170400.fa	G1.Glyma.15G256500.fa	82.609	483	48.3%	2.29e-107
G2.Glyma.03G221100.fa	G1.Glyma.19G218100.fa	84.318	491	49.1%	7.96e-132
G2.Glyma.15G132800.fa	G1.Glyma.09G027000.fa	83.096	491	49.1%	2.92e-116
G2.Glyma.10G027000.fa	G1.Glyma.02G146900.fa	79.879	497	49.7%	2.36e-87
G2.Glyma.11G015800.fa	G1.Glyma.01G226900.fa	83.166	499	49.9%	2.9e-121
G2.Glyma.13G319000.fa	G1.Glyma.12G181800.fa	92.308	52	5.2%	9.36e-17
G2.Glyma.15G133900.fa	G1.Glyma.09G028100.fa	94.34	53	5.3%	1.56e-19
G2.Glyma.18G123800.fa	G1.Glyma.08G297900.fa	91.379	58	5.8%	2.6e-17
G2.Glyma.13G111500.fa	G1.Glyma.17G048100.fa	94.915	59	5.9%	7.19e-23
G2.Glyma.02G298000.fa	G1.Glyma.14G015700.fa	91.6	500	50%	0
G2.Glyma.08G262800.fa	G1.Glyma.01G081300.fa	80.4	500	50%	3.86e-100
G2.Glyma.12G022800.fa	G1.Glyma.11G096700.fa	91.468	504	50.4%	0
G2.Glyma.13G257500.fa	G1.Glyma.15G057500.fa	90.495	505	50.5%	0
G2.Glyma.19G203500.fa	G1.Glyma.03G206000.fa	84.055	508	50.8%	1.71e-133
G2.Glyma.02G303300.fa	G1.Glyma.14G010500.fa	82.975	511	51.1%	6.24e-123
G2.Glyma.14G150600.fa	G1.Glyma.13G078400.fa	80.273	512	51.2%	1.07e-100
G2.Glyma.02G216600.fa	G1.Glyma.14G183800.fa	88.132	514	51.4%	2.09e-172
G2.Glyma.06G012200.fa	G1.Glyma.04G012500.fa	79.417	515	51.5%	3.05e-86
G2.Glyma.14G166100.fa	G1.Glyma.13G084300.fa	87.621	517	51.7%	1.63e-168
G2.Glyma.03G172500.fa	G1.Glyma.19G173400.fa	77.778	522	52.2%	5.14e-79
G2.Glyma.15G076500.fa	G1.Glyma.13G237000.fa	79.395	529	52.9%	8.36e-97
G2.Glyma.01G045100.fa	G1.Glyma.02G105600.fa	87.736	530	53%	7.47e-177
G2.Glyma.07G238300.fa	G1.Glyma.17G035200.fa	78.154	531	53.1%	6.65e-78
G2.Glyma.14G179800.fa	G1.Glyma.02G212100.fa	88.015	534	53.4%	1.24e-179
G2.Glyma.11G052100.fa	G1.Glyma.01G190100.fa	83.209	536	53.6%	2.21e-132
G2.Glyma.13G330400.fa	G1.Glyma.15G043600.fa	88.454	537	53.7%	0
G2.Glyma.06G302100.fa	G1.Glyma.12G102300.fa	88.868	539	53.9%	0
G2.Glyma.04G064200.fa	G1.Glyma.06G065400.fa	81.852	540	54%	1.05e-115
G2.Glyma.05G017800.fa	G1.Glyma.17G082100.fa	82.018	545	54.5%	1.75e-118
G2.Glyma.07G086400.fa	G1.Glyma.09G190600.fa	83.119	545	54.5%	1.33e-129
G2.Glyma.15G247400.fa	G1.Glyma.15G246100.fa	84.404	545	54.5%	1.69e-143
G2.Glyma.10G188200.fa	G1.Glyma.20G202600.fa	77.034	553	55.3%	6.65e-78
G2.Glyma.02G264600.fa	G1.Glyma.14G057700.fa	83.063	555	55.5%	6.15e-133
G2.Glyma.08G261000.fa	G1.Glyma.01G080500.fa	88.669	556	55.6%	0
G2.Glyma.18G214200.fa	G1.Glyma.09G275300.fa	91.007	556	55.6%	0
G2.Glyma.15G258100.fa	G1.Glyma.08G169000.fa	85.817	557	55.7%	5.9e-163
G2.Glyma.12G075600.fa	G1.Glyma.11G146200.fa	82.143	560	56%	1.75e-118
G2.Glyma.14G065900.fa	G1.Glyma.02G250800.fa	84.643	560	56%	6.02e-148
G2.Glyma.02G252700.fa	G1.Glyma.14G063900.fa	85.638	564	56.4%	7.63e-162
G2.Glyma.03G167800.fa	G1.Glyma.19G169000.fa	86.348	564	56.4%	2.7e-171
G2.Glyma.07G189100.fa	G1.Glyma.08G060200.fa	77.352	574	57.4%	1.85e-78
G2.Glyma.10G275200.fa	G1.Glyma.20G114600.fa	80.484	579	57.9%	1.05e-115
G2.Glyma.09G207400.fa	G1.Glyma.01G014700.fa	92.096	582	58.2%	0
G2.Glyma.11G077800.fa	G1.Glyma.01G165400.fa	81.271	582	58.2%	3.73e-125
G2.Glyma.13G352000.fa	G1.Glyma.15G022800.fa	87.136	583	58.3%	0
G2.Glyma.20G116000.fa	G1.Glyma.10G274000.fa	86.587	589	58.9%	7.47e-177
G2.Glyma.04G007700.fa	G1.Glyma.06G007500.fa	75.593	590	59%	1.14e-60
G2.Glyma.11G028200.fa	G1.Glyma.01G213700.fa	87.458	590	59%	0
G2.Glyma.03G185100.fa	G1.Glyma.19G185600.fa	84.307	599	59.9%	2.76e-156
G2.Glyma.20G115600.fa	G1.Glyma.10G274300.fa	98.361	61	6.1%	2.57e-27
G2.Glyma.08G332700.fa	G1.Glyma.18G074300.fa	95.161	62	6.2%	5.56e-24
G2.Glyma.10G261000.fa	G1.Glyma.20G130300.fa	93.939	66	6.6%	4.29e-25
G2.Glyma.19G018100.fa	G1.Glyma.13G066500.fa	94.203	69	6.9%	9.23e-27
G2.Glyma.02G253900.fa	G1.Glyma.14G062600.fa	86.833	600	60%	0
G2.Glyma.07G133800.fa	G1.Glyma.18G183451.fa	89.684	601	60.1%	0
G2.Glyma.12G221400.fa	G1.Glyma.13G280000.fa	89.604	606	60.6%	0
G2.Glyma.06G099700.fa	G1.Glyma.04G098000.fa	77.924	607	60.7%	1.41e-89
G2.Glyma.01G037500.fa	G1.Glyma.02G027400.fa	88.581	613	61.3%	0
G2.Glyma.08G024600.fa	G1.Glyma.05G218500.fa	83.442	616	61.6%	1.67e-148
G2.Glyma.11G016100.fa	G1.Glyma.01G226600.fa	83.955	617	61.7%	2.12e-162
G2.Glyma.11G096500.fa	G1.Glyma.12G022600.fa	85.737	617	61.7%	0
G2.Glyma.08G289300.fa	G1.Glyma.18G135000.fa	85.299	619	61.9%	4.49e-174
G2.Glyma.16G013000.fa	G1.Glyma.07G044900.fa	82.372	624	62.4%	7.85e-142
G2.Glyma.13G355800.fa	G1.Glyma.15G018300.fa	88.038	627	62.7%	0
G2.Glyma.13G087300.fa	G1.Glyma.14G170100.fa	79.332	629	62.9%	2.94e-111
G2.Glyma.07G089400.fa	G1.Glyma.09G187400.fa	80.507	631	63.1%	3.73e-125
G2.Glyma.02G309400.fa	G1.Glyma.14G003500.fa	80.715	643	64.3%	2.86e-131
G2.Glyma.17G123500.fa	G1.Glyma.05G015000.fa	90.698	645	64.5%	0
G2.Glyma.01G191200.fa	G1.Glyma.11G051000.fa	79.753	647	64.7%	1.35e-119
G2.Glyma.08G204300.fa	G1.Glyma.07G019100.fa	83.205	649	64.9%	2.76e-156
G2.Glyma.17G250800.fa	G1.Glyma.14G074700.fa	85.496	655	65.5%	0
G2.Glyma.08G349700.fa	G1.Glyma.18G166600.fa	82.602	661	66.1%	1.65e-158
G2.Glyma.18G259300.fa	G1.Glyma.09G238400.fa	87.481	671	67.1%	0
G2.Glyma.12G005200.fa	G1.Glyma.09G231400.fa	87.37	673	67.3%	0
G2.Glyma.12G132000.fa	G1.Glyma.12G132400.fa	89.528	678	67.8%	0
G2.Glyma.13G096600.fa	G1.Glyma.17G062900.fa	77.259	686	68.6%	6.51e-93
G2.Glyma.06G069600.fa	G1.Glyma.04G067900.fa	86.502	689	68.9%	0
G2.Glyma.05G173600.fa	G1.Glyma.08G130900.fa	95.714	70	7%	5.52e-29
G2.Glyma.03G123400.fa	G1.Glyma.19G127000.fa	92.958	71	7.1%	1.19e-25
G2.Glyma.13G335100.fa	G1.Glyma.15G039400.fa	92.958	71	7.1%	3.32e-26
G2.Glyma.16G029300.fa	G1.Glyma.07G060700.fa	93.151	73	7.3%	2.57e-27
G2.Glyma.01G177400.fa	G1.Glyma.11G065000.fa	93.333	75	7.5%	7.14e-28
G2.Glyma.01G087800.fa	G1.Glyma.02G099900.fa	85.526	76	7.6%	2.01e-18
G2.Glyma.04G209200.fa	G1.Glyma.06G156600.fa	93.421	76	7.6%	5.52e-29
G2.Glyma.13G148700.fa	G1.Glyma.10G064200.fa	92.405	79	7.9%	5.52e-29
G2.Glyma.08G118300.fa	G1.Glyma.05G160900.fa	84.441	707	70.7%	0
G2.Glyma.18G066500.fa	G1.Glyma.08G333700.fa	85.734	708	70.8%	0
G2.Glyma.15G100100.fa	G1.Glyma.13G212600.fa	85.253	712	71.2%	0
G2.Glyma.13G125500.fa	G1.Glyma.10G039100.fa	79.777	717	71.7%	2.86e-131
G2.Glyma.03G017800.fa	G1.Glyma.07G079500.fa	80.139	720	72%	2.2e-137
G2.Glyma.13G092700.fa	G1.Glyma.17G067700.fa	84.044	727	72.7%	0
G2.Glyma.15G096700.fa	G1.Glyma.13G216200.fa	86.612	732	73.2%	0
G2.Glyma.16G104500.fa	G1.Glyma.16G074200.fa	79.412	748	74.8%	3.68e-135
G2.Glyma.20G115200.fa	G1.Glyma.10G274651.fa	80.423	756	75.6%	1.69e-143
G2.Glyma.07G021800.fa	G1.Glyma.08G220000.fa	81.723	766	76.6%	4.53e-169
G2.Glyma.03G194000.fa	G1.Glyma.19G193800.fa	82.817	774	77.4%	0
G2.Glyma.12G201000.fa	G1.Glyma.13G301200.fa	77.649	774	77.4%	2.96e-106
G2.Glyma.02G204900.fa	G1.Glyma.17G073100.fa	81.467	777	77.7%	2.72e-166
G2.Glyma.03G181000.fa	G1.Glyma.19G181700.fa	86.862	784	78.4%	0
G2.Glyma.18G071000.fa	G1.Glyma.08G335900.fa	81.934	786	78.6%	5.77e-178
G2.Glyma.03G246000.fa	G1.Glyma.19G243500.fa	92.532	790	79%	0
G2.Glyma.17G112900.fa	G1.Glyma.13G158200.fa	83.354	799	79.9%	0
G2.Glyma.11G043400.fa	G1.Glyma.01G198500.fa	93.75	80	8%	1.19e-30
G2.Glyma.04G228900.fa	G1.Glyma.06G135900.fa	90.244	82	8.2%	1.19e-25
G2.Glyma.13G181700.fa	G1.Glyma.07G194800.fa	87.805	82	8.2%	2e-23
G2.Glyma.07G060400.fa	G1.Glyma.16G029000.fa	93.976	83	8.3%	7.09e-33
G2.Glyma.15G194300.fa	G1.Glyma.09G087700.fa	92.857	84	8.4%	3.3e-31
G2.Glyma.15G268100.fa	G1.Glyma.08G158300.fa	100	85	8.5%	2.51e-42
G2.Glyma.04G200400.fa	G1.Glyma.06G165200.fa	89.535	86	8.6%	9.23e-27
G2.Glyma.15G121200.fa	G1.Glyma.09G015400.fa	86.517	89	8.9%	2.58e-22
G2.Glyma.04G023500.fa	G1.Glyma.06G023400.fa	86.692	804	80.4%	0
G2.Glyma.09G241100.fa	G1.Glyma.18G255000.fa	83.478	805	80.5%	0
G2.Glyma.09G047200.fa	G1.Glyma.15G154700.fa	93.973	813	81.3%	0
G2.Glyma.11G139800.fa	G1.Glyma.12G063400.fa	78.519	824	82.4%	1.32e-134
G2.Glyma.03G261300.fa	G1.Glyma.19G260400.fa	82.169	830	83%	0
G2.Glyma.20G217700.fa	G1.Glyma.10G172500.fa	76.867	830	83%	6.33e-113
G2.Glyma.14G199200.fa	G1.Glyma.02G232100.fa	82.19	831	83.1%	0
G2.Glyma.17G036100.fa	G1.Glyma.07G237500.fa	91.215	831	83.1%	0
G2.Glyma.14G056200.fa	G1.Glyma.02G261700.fa	79.621	844	84.4%	1e-150
G2.Glyma.19G007700.fa	G1.Glyma.05G007100.fa	91.943	844	84.4%	0
G2.Glyma.03G202300.fa	G1.Glyma.19G199500.fa	93.443	854	85.4%	0
G2.Glyma.09G205300.fa	G1.Glyma.01G017700.fa	86.014	858	85.8%	0
G2.Glyma.13G279900.fa	G1.Glyma.12G221500.fa	77.04	858	85.8%	8.13e-117
G2.Glyma.09G215301.fa	G1.Glyma.01G150300.fa	86.813	91	9.1%	4.29e-25
G2.Glyma.04G250300.fa	G1.Glyma.06G112500.fa	90.323	93	9.3%	9.17e-32
G2.Glyma.17G053400.fa	G1.Glyma.13G106000.fa	90.323	93	9.3%	3.3e-31
G2.Glyma.20G170000.fa	G1.Glyma.10G221500.fa	85.106	94	9.4%	3.34e-21
G2.Glyma.10G179100.fa	G1.Glyma.20G211100.fa	96.907	97	9.7%	5.4e-44
G2.Glyma.12G200800.fa	G1.Glyma.13G301400.fa	90.722	97	9.7%	7.09e-33
G2.Glyma.11G061300.fa	G1.Glyma.01G180800.fa	94.949	99	9.9%	9.04e-42
G2.Glyma.10G199500.fa	G1.Glyma.20G190800.fa	82.412	904	90.4%	0
G2.Glyma.15G238851.fa	G1.Glyma.12G232500.fa	96.667	930	93%	0
G2.Glyma.02G097400.fa	G1.Glyma.18G284100.fa	88.486	938	93.8%	0
G2.Glyma.07G023100.fa	G1.Glyma.08G218700.fa	91.578	938	93.8%	0
G2.Glyma.14G058900.fa	G1.Glyma.02G257650.fa	85.669	956	95.6%	0
G2.Glyma.11G062300.fa	G1.Glyma.01G179900.fa	90.824	959	95.9%	0
G2.Glyma.13G289800.fa	G1.Glyma.12G212000.fa	84.114	982	98.2%	0
G2.Glyma.10G125000.fa	G1.Glyma.20G077300.fa	86.451	989	98.9%	0
